# Supplementary material for: Topoisomerase IIβ Activates a Subset of Neuronal Genes that Are Repressed in AT-Rich Genomic Environment
Source: PLoS One. 2008 Dec 31;3(12):e4103. doi: 10.1371/journal.pone.0004103 (PMC2605559; doi:10.1371/journal.pone.0004103)
Supplement: Table S1 — Genomic location of eTIP DNA clones (0.10 MB XLS) [file pone.0004103.s014.xls]

## Sheet: eTIP_DNA_clones
Table S1. Genomic location of eTIP DNA clones
						P1														P2
Clone_number	eTIP_fraction	Chr	Start_clone	End_clone	Length_clone	GC_clone	Start_genome	End_genome	Length_genome	GC_genome	Type_genome	Unknown		Clone_number	eTIP_fraction	Chr	Start_clone	End_clone	Length_clone	GC_clone	Start_genome	End_genome	Length_genome	GC_genome	Type_genome	Unknown
1	P1	1	11140121	11140270	150	0.346667	9627258	12721553	3094296	0.3965	LAIR			164	P2	1	12581609	12581641	56	0.393939	9627258	12721553	3094296	0.3965	LAIR
2	P1	1	46342347	46342589	243	0.481481	45129729	46364322	1234594	0.4314	LGIR			165	P2	1	18746980	18747233	254	0.377953	18203383	18885521	682139	0.3935	LAGR
3	P1	1	83967383	83967817	435	0.565517	83951222	83974231	23010	0.5052	SGGR			166	P2	1	63271714	63272197	484	0.311983	63254542	63294304	39763	0.3854	SAIR
4	P1	1	106662967	106663512	546	0.344322	106461235	107249830	788596	0.4153	LAIR			167	P2	1	70614216	70614359	144	0.430556	70552957	70732772	179816	0.3771	LAIR
5	P1	1	116705408	116705714	307	0.618893	116674546	116751277	76732	0.391	SAIR			168	P2	1	70762466	70763143	678	0.343658	70758622	71174171	415550	0.3752	LAIR
6	P1	1	120161549	120161653	105	0.32381	120129217	120195434	66218	0.4524	LGGR			169	P2	1	93098700	93099385	686	0.379009	92692488	93408682	716195	0.42	LAIR
7	P1	1	123256591	123257375	785	0.46242	123195570	123599916	404347	0.4544	LGIR			170	P2	1	93309740	93310112	373	0.396783	92692488	93408682	716195	0.42	LAIR
8	P1	1	134329628	134329886	259	0.46332	134003873	134380697	376825	0.4362	LAGR			171	P2	1	105682257	105682673	417	0.340528	101876542	106039069	4162528	0.3858	LAIR
9	P1	1	176847878	176848135	258	0.682171	176841408	176848184	6777	0.5095	SGGR			172	P2	1	107258953	107258972	20	0.45	107249831	107285248	35418	0.3959	SAGR
10	P1	1	184766742	184767315	574	0.466899	184762784	184789365	26582	0.5259	SGGR			173	P2	1	112686119	112686333	215	0.47907	111819879	116672886	4853008	0.3787	LAIR
11	P1	1	185279904	185280421	518	0.490347	185085592	185329616	244025	0.4997	LGIR			174	P2	1	141072563	141072985	423	0.380615	141038893	141230359	191467	0.4361	LGIR
12	P1	1	206002897	206002971	75	0.546667	205975267	206006198	30932	0.4936	SGIR			175	P2	1	141968446	141968556	325	0.387387	141940212	141992737	52526	0.3765	LAGR
13	P1	1	210028981	210029064	84	0.642857	209889061	210029821	140761	0.5374	LGGR			176	P2	1	182831211	182832224	1014	0.426036	182506461	184660053	2153593	0.439	LGIR
14	P1	1	234190504	234191277	774	0.48062	234147881	234556764	408884	0.4295	LGIR			177	P2	1	214779344	214779987	644	0.363354	214756742	214785598	28857	0.404	SAIR
15	P1	1	239179775	239180055	281	0.366548	239113239	240308576	1195338	0.3976	LAIR			178	P2	1	216921674	216921772	100	0.535354	216852785	216928790	76006	0.3842	SAIR
16	P1	1	244818012	244818521	510	0.401961	243799047	244827001	1027955	0.4053	LAGR			179	P2	1	252210139	252210253	115	0.486957	252164828	252221749	56922	0.4952	LGGR
17	P1	1	245942631	245942999	370	0.525745	245894220	246004349	110130	0.4693	LGGR			180	P2	2	16717698	16717911	214	0.439252	15176414	18674538	3498125	0.395	LAIR
18	P1	2	18956132	18956888	757	0.451783	18674539	19269425	594887	0.3845	LAGR			181	P2	2	91201749	91202094	346	0.346821	89812388	92111971	2299584	0.3923	LAIR
19	P1	2	35590205	35590663	459	0.45098	35487578	35745919	258342	0.413	LAGR			182	P2	2	99422324	99422725	402	0.405473	98679864	100312864	1633001	0.3913	LAIR
20	P1	2	36841617	36841847	231	0.419913	36591963	37986805	1394843	0.4163	LAIR			183	P2	2	108272501	108272951	451	0.297118	107633835	111132906	3499072	0.3884	LAIR
21	P1	2	39635159	39635356	198	0.424242	39620558	41376421	1755864	0.4067	LAIR			184	P2	2	108904225	108904363	139	0.366906	107633835	111132906	3499072	0.3884	LAIR
22	P1	2	46438522	46438876	355	0.456338	46407853	46469312	61460	0.419	SAIR			185	P2	2	132548688	132549386	699	0.330472	131456048	132839236	1383189	0.3865	LAIR
23	P1	2	50985923	50986259	337	0.486647	50871339	51423434	552096	0.393	LAIR			186	P2	2	134598468	134598839	372	0.408602	132901269	138293442	5392174	0.3851	LAIR
24	P1	2	66304562	66305324	763	0.327654	62631406	66379904	3748499	0.3717	LAIR			187	P2	2	145253683	145254003	321	0.423676	144789735	145355304	565570	0.3918	LAGR
25	P1	2	82000492	82001165	674	0.45549	80336402	82182634	1846233	0.3916	LAIR			188	P2	2	164233456	164234020	565	0.350442	163661939	164279415	617477	0.3694	LAIR
26	P1	2	94983307	94983885	579	0.462867	94870286	95118885	248600	0.4655	LGIR			189	P2	2	166145015	166145581	567	0.347443	166091511	166309373	217863	0.3859	LAGR
27	P1	2	99442016	99443578	1563	0.393474	98679864	100312864	1633001	0.3913	LAIR			190	P2	2	166915426	166915735	310	0.283871	166807229	166938118	130890	0.3948	LAIR
28	P1	2	120704931	120705321	391	0.462916	120338197	120913932	575736	0.4374	LGIR			191	P2	2	185290873	185291164	292	0.400685	185105648	185326557	220910	0.3794	LAGR
29	P1	2	135723209	135723439	231	0.493506	132901269	138293442	5392174	0.3851	LAIR			192	P2	2	207796624	207796875	252	0.420635	205877692	209288190	3410499	0.3777	LAIR
30	P1	2	145395829	145396289	461	0.35141	145355305	145684649	329345	0.4038	LAIR			193	P2	2	215276642	215276854	213	0.333333	214894918	215781871	886954	0.3869	LAGR
31	P1	2	175924263	175925254	467	0.484879	175858985	175924815	65831	0.4418	LGGR			194	P2	2	219809154	219809281	207	0.484375	219692238	219951013	258776	0.4317	LGIR
32	P1	2	191445729	191446345	617	0.50081	191435731	191455586	19856	0.4808	SGGR			195	P2	2	238160918	238161654	737	0.341927	237327480	238969798	1642319	0.3859	LAIR
33	P1	2	200680271	200681209	939	0.471778	200672172	200889321	217150	0.4714	LGGR			196	P2	2	248496369	248496439	71	0.464789	247253288	249779206	2525919	0.3986	LAIR
34	P1	2	206510991	206511731	741	0.37247	205877692	209288190	3410499	0.3777	LAIR			197	P2	2	256656022	256656338	317	0.347003	256242265	256760567	518303	0.3964	LAGR
35	P1	2	223384319	223384883	564	0.40531	223034992	223560587	525596	0.3978	LAIR			198	P2	2	257456571	257456966	395	0.366162	256760568	257777856	1017289	0.3846	LAIR
36	P1	3	3615830	3616290	461	0.550976	3615328	3622874	7547	0.5105	SGIR			199	P2	3	61068409	61068806	398	0.38191	60374723	61450744	1076022	0.404	LAIR
37	P1	3	3675427	3675894	468	0.613248	3673355	3677878	4524	0.5851	SGGR			200	P2	3	67849320	67849354		0.685714	67843944	67865179	21236	0.4698	SGIR
38	P1	3	115925191	115925485	295	0.538983	115632509	116098566	466058	0.4675	LGIR			201	P2	3	81570301	81570370	217	0.371429	78741226	81707710	2966485	0.3941	LAIR
39	P1	3	151951778	151952168	391	0.547315	151830772	152286807	456036	0.4384	LGIR			202	P2	3	81610981	81611272	292	0.369863	78741226	81707710	2966485	0.3941	LAIR
40	P1	3	168040705	168041536	832	0.487981	167495691	168737916	1242226	0.4884	LGIR			203	P2	3	82841222	82841411	190	0.273684	82310096	86661217	4351122	0.3809	LAIR
41	P1	4	2397392	2397844	453	0.536424	2345211	2410072	64862	0.4732	SGIR			204	P2	3	94097725	94097948	584	0.348214	92681850	94534306	1852457	0.3799	LAIR
42	P1	4	35116219	35117507	1289	0.363072	35077383	37244676	2167294	0.3818	LAIR			205	P2	3	97632956	97633342	387	0.335917	97631845	97726396	94552	0.4287	SGIR
43	P1	4	59780334	59780367	34	0.470588	59530449	59968678	438230	0.4544	LGGR			206	P2	3	110113325	110113611	287	0.484321	109623786	111795502	2171717	0.4078	LAIR
44	P1	4	117508659	117509118	460	0.547826	117490463	117513122	22660	0.5103	SGGR			207	P2	3	122514253	122514565	313	0.28754	122497124	122540486	43363	0.3857	SAGR
45	P1	4	119408778	119409136	359	0.364903	119036041	119484497	448457	0.4061	LAGR			208	P2	3	129140163	129141010	848	0.399764	128480746	130601607	2120862	0.4	LAGR
46	P1	4	150827252	150827628	377	0.535809	150679206	151031291	352086	0.5074	LGIR			209	P2	4	11404609	11404696	120	0.363636	10704307	12465088	1760782	0.3897	LAIR
47	P1	4	157614580	157614979	400	0.4775	157563323	157687868	124546	0.5052	LGIR			210	P2	4	12548865	12548925	61	0.42623	12495729	12785189	289461	0.4023	LAIR
48	P1	4	160175427	160176186	760	0.447368	160152043	160203647	51605	0.3915	SAIR			211	P2	4	17771850	17772063	214	0.448598	17572123	17790701	218579	0.3666	LAGR
49	P1	4	173321168	173321540	373	0.402145	172965070	173430098	465029	0.4429	LGGR			212	P2	4	46512288	46512596	311	0.511327	44953399	47771964	2818566	0.4013	LAIR
50	P1	4	179871274	179871569	296	0.462838	179841303	179933313	92011	0.4227	SGIR			213	P2	4	53455653	53455799	217	0.408163	52523352	54207332	1683981	0.3867	LAIR
51	P1	4	185431956	185432228	273	0.450549	185348398	185503894	155497	0.4618	LGGR			214	P2	4	86410854	86411239	386	0.354922	86360844	86411751	50908	0.3974	SAIR
52	P1	5	1962128	1962813	686	0.422741	1960602	1975728	15127	0.3975	SAGR			215	P2	4	100806926	100807749	824	0.383495	98049362	104179441	6130080	0.4043	LAIR
53	P1	5	43310768	43311050	283	0.303887	41596816	44728130	3131315	0.387	LAIR			216	P2	4	105877454	105877928	475	0.418947	105868489	105894762	26274	0.4479	SGGR
54	P1	5	80301394	80301900	507	0.579882	80202981	80323140	120160	0.5156	LGGR			217	P2	4	109277625	109277883	259	0.46332	108134835	111020804	2885970	0.3849	LAIR
55	P1	5	112673248	112673582	335	0.40597	112242647	113200449	957803	0.3712	LAIR			218	P2	4	111913233	111913514	282	0.507092	111020805	112166900	1146096	0.3944	LAGR
56	P1	5	147448621	147448933	313	0.460064	147431026	147803312	372287	0.4891	LGGR			219	P2	4	146649307	146649747	441	0.335601	146577419	147515951	938533	0.391	LAGR
57	P1	5	156453035	156453582	548	0.562044	156452515	156499633	47119	0.5515	SGGR			220	P2	4	169759602	169760311	710	0.309859	169642903	169800449	157547	0.39	LAIR
58	P1	5	165253262	165253832	571	0.541156	165249268	165254697	5430	0.5681	SGGR			221	P2	5	9154132	9154212	81	0.432099	9137084	9172186	35103	0.3564	SAGR
59	P1	6	16312401	16312457	57	0.438596	15358479	18047448	2688970	0.3847	LAIR			222	P2	5	9512719	9512845	127	0.299213	9306082	9561278	255197	0.4026	LAIR
60	P1	6	17876320	17876980	661	0.385779	15358479	18047448	2688970	0.3847	LAIR			223	P2	5	40316574	40316877	304	0.338816	40307897	40340207	32311	0.3793	SAGR
61	P1	6	49669946	49670570	625	0.4928	49527306	50203632	676327	0.4468	LGGR			224	P2	5	42154088	42154428	341	0.392962	41596816	44728130	3131315	0.387	LAIR
62	P1	6	95104055	95104642	588	0.471088	95068717	95165317	96601	0.4329	SGIR			225	P2	5	71566286	71566626	341	0.395894	71316652	71764431	447780	0.4232	LGIR
63	P1	6	103408675	103408793	119	0.546218	103366169	103455157	88989	0.4335	LAGR			226	P2	6	14980663	14980844	182	0.412088	14048116	15358478	1310363	0.4021	LAGR
64	P1	6	110164828	110165289	462	0.525974	109949267	110173834	224568	0.4432	LGGR			227	P2	6	16674677	16675129	453	0.529801	15358479	18047448	2688970	0.3847	LAIR
65	P1	6	130732627	130733317	691	0.507959	130254869	132294664	2039796	0.4693	LGIR			228	P2	6	19474550	19474737	189	0.409574	18047894	19790014	1742121	0.3825	LAIR
66	P1	6	146236475	146237223	749	0.381842	146196114	146267078	70965	0.4167	LAGR			229	P2	6	58206039	58206244	206	0.412621	57766838	59213075	1446238	0.3902	LAIR
67	P1	7	16762744	16763074	331	0.36858	16551104	18168741	1617638	0.4126	LAIR			230	P2	6	62223888	62224164	277	0.400722	61233773	62283462	1049690	0.3805	LAIR
68	P1	7	99175388	99175824	437	0.466819	98992288	101142530	2150243	0.4099	LAIR			231	P2	6	68672548	68672854	307	0.413681	66323274	69219841	2896568	0.3766	LAIR
69	P1	7	111853531	111853907	378	0.527851	111578865	112656236	1077372	0.4977	LGIR			232	P2	6	71316051	71316115	92	0.476923	70685391	71429729	744339	0.4036	LAIR
70	P1	7	127437685	127438221	537	0.594041	127437652	127457504	19853	0.4942	SGGR			233	P2	6	86348798	86349023	227	0.460177	86318640	86383762	65123	0.3752	LAGR
71	P1	8	46356261	46356948	688	0.550872	46346151	46748259	402109	0.4861	LGIR			234	P2	6	95477339	95477628	290	0.651724	95473617	95478497	4881	0.5214	SGGR
72	P1	8	52725720	52726096	377	0.599469	52660214	52726803	66590	0.468	LGGR			235	P2	6	118998680	118998861	182	0.285714	115476462	119573131	4096670	0.3829	LAIR
73	P1	9	1173201	1174192	989	0.569052	1168389	1470897	302509	0.4608	LGIR			236	P2	6	137374577	137374955	379	0.569921	137356748	137426439	69692	0.5084	SGIR
74	P1	9	27709786	27710204	419	0.599045	24496855	29466087	4969233	0.3798	LAIR			237	P2	6	141603421	141603870	450	0.346667	140581587	142910248	2328662	0.3825	LAIR
75	P1	9	48168702	48169593	892	0.359865	47823072	52169481	4346410	0.3784	LAIR			238	P2	7	7281144	7281480	337	0.421365	7206550	7348975	142426	0.3664	LAIR
76	P1	9	65077317	65077641	325	0.344615	64828755	65144324	315570	0.4026	LAIR			239	P2	7	14831416	14831447	32	0.34375	14452376	15551963	1099588	0.3843	LAIR
77	P1	9	90364008	90364417	410	0.519512	90359703	90364363	4661	0.5078	SGIR			240	P2	7	34422502	34422911	410	0.419512	34051829	35024153	972325	0.4069	LAIR
78	P1	9	90877115	90877317	203	0.517241	90850109	90892349	42241	0.511	SGGR			241	P2	7	34536679	34536992	314	0.404459	34051829	35024153	972325	0.4069	LAIR
79	P1	9	107288153	107289011	859	0.477299	107204234	107371916	167683	0.4499	LGGR			242	P2	7	45393104	45393195	92	0.413043	44522812	45459921	937110	0.3797	LAIR
80	P1	10	37165258	37165605	348	0.525862	37160268	37168183	7916	0.5738	SGGR			243	P2	7	53168766	53168939	174	0.362069	51899728	53612617	1712890	0.38	LAIR
81	P1	10	53461970	53462399	430	0.418605	53204595	53631484	426890	0.4231	LGIR			244	P2	7	75060848	75060917	76	0.428571	74777733	75292501	514769	0.3809	LAGR
82	P1	10	55929337	55929765	429	0.384615	55922264	55930947	8684	0.4824	SGIR			245	P2	7	75992794	75992885	92	0.478261	75550155	76231210	681056	0.4061	LAIR
83	P1	10	74249568	74249907	340	0.508824	74179740	74324741	145002	0.4408	LGIR			246	P2	7	108084291	108084454	164	0.493902	106648973	109190687	2541715	0.3919	LAIR
84	P1	10	80098303	80098773	471	0.40552	80011205	81746197	1734993	0.3878	LAIR			247	P2	7	111690458	111690663	206	0.368932	111578865	112656236	1077372	0.4977	LGIR
85	P1	10	100995281	100996198	918	0.404139	100594418	102401840	1807423	0.4208	LGIR			248	P2	7	129430705	129430804	100	0.46	129371305	129490977	119673	0.4287	LAGR
86	P1	11	6392767	6393116	350	0.408571	5436557	7463398	2026842	0.3692	LAIR			249	P2	8	17646694	17646875	182	0.357143	17542213	17687843	145631	0.3765	LAIR
87	P1	11	22188237	22188853	617	0.39222	20911423	24310703	3399281	0.3799	LAIR			250	P2	8	65635702	65636048	347	0.429395	65550128	66065273	515146	0.4853	LGIR
88	P1	11	25751181	25752308	1128	0.381206	25549749	27125338	1575590	0.3888	LAIR			251	P2	8	73673602	73673979	378	0.492063	73071254	73836648	765395	0.4569	LGGR
89	P1	11	31909936	31910334	399	0.548872	31760231	31948618	188388	0.4692	LGGR			252	P2	8	89577984	89578135	152	0.335526	89210469	90518833	1308365	0.3958	LAIR
90	P1	11	53106531	53106694	164	0.292683	53093890	53122851	28962	0.364	SAGR			253	P2	9	4325814	4326034	221	0.366516	4112650	4652000	539351	0.3997	LAGR
91	P1	11	63790433	63790806	375	0.414439	63786641	63824946	38306	0.448	SGGR			254	P2	9	40586050	40586417	368	0.491848	40012912	41875036	1862125	0.4128	LAIR
92	P1	11	71151160	71151227	68	0.485294	70987964	71188149	200186	0.4705	LGIR			255	P2	9	40775721	40776250	530	0.4	40012912	41875036	1862125	0.4128	LAIR
93	P1	11	79321176	79321598	423	0.48227	79183807	79589974	406168	0.4288	LGIR			256	P2	9	49033072	49033301	230	0.343478	47823072	52169481	4346410	0.3784	LAIR
94	P1	12	15459250	15459683	434	0.532258	15436324	15606411	170088	0.5146	LGIR			257	P2	9	76255839	76256158	320	0.36875	74995931	76860584	1864654	0.4221	LGIR
95	P1	12	21619532	21619911	380	0.510526	21605995	21626080	20086	0.5142	SGGR			258	P2	9	95729966	95729994	29	0.206897	95073189	96252103	1178915	0.3822	LAIR
96	P1	13	5201050	5201307	258	0.294574	2293552	7714512	5420961	0.388	LAIR			259	P2	9	95940258	95940507	250	0.356	95073189	96252103	1178915	0.3822	LAIR
97	P1	14	63585685	63586137	453	0.359823	63565633	63603594	37962	0.3577	SAGR			260	P2	9	96789543	96789567	25	0.36	96721636	96834986	113351	0.3688	LAGR
98	P1	14	69263930	69264307	378	0.39418	67893944	70332839	2438896	0.3909	LAIR			261	P2	9	97312207	97312461	255	0.454902	97301058	97313664	12607	0.4236	SGIR
99	P1	14	74774575	74774949	375	0.397333	74483863	76412243	1928381	0.3915	LAIR			262	P2	9	104555957	104556924	968	0.415289	104548520	104578392	29873	0.4125	SAGR
100	P1	14	92241076	92241677	602	0.373754	90246567	92255920	2009354	0.4255	LGIR			263	P2	10	2600275	2600355	207	0.395062	2177760	3577373	1399614	0.4368	LGIR
101	P1	15	25410596	25410988	393	0.442748	25303258	25696016	392759	0.4153	LAIR			264	P2	10	8054948	8055880	933	0.35477	7232029	8214342	982314	0.4299	LGIR
102	P1	15	26641077	26641172	96	0.354167	26625852	26654204	28353	0.4	SAIR			265	P2	10	52602864	52603235	372	0.395161	52554151	52904206	350056	0.4414	LGIR
103	P1	15	65790235	65790359	125	0.448	64178532	66407040	2228509	0.3731	LAIR			266	P2	11	3268056	3268466	411	0.386861	3026113	3811195	785083	0.386	LAIR
104	P1	15	70259655	70259753	99	0.40404	69755348	70777020	1021673	0.4013	LAIR			267	P2	11	12348479	12348743	268	0.392453	11722381	12662855	940475	0.3968	LAIR
105	P1	15	87023292	87023632	341	0.398827	87003789	87095722	91934	0.4416	SGIR			268	P2	11	29179352	29179632	281	0.362989	29011014	29181414	170401	0.4115	LAIR
106	P1	16	4214633	4214734	102	0.45098	4173110	4856843	683734	0.4399	LAGR			269	P2	11	39114346	39114567	228	0.373874	38359827	40608858	2249032	0.383	LAIR
107	P1	16	45337454	45337663	210	0.519048	41395540	46648845	5253306	0.3792	LAIR			270	P2	11	42623220	42623278	59	0.322034	42594112	42625520	31409	0.3897	SAIR
108	P1	16	51956834	51957205	372	0.405914	51878723	52149282	270560	0.4341	LGIR			271	P2	11	49590708	49591287	580	0.437931	49480414	49689285	208872	0.3908	LAGR
109	P1	17	5994694	5994854	161	0.335404	5935909	6221256	285348	0.4251	LGIR			272	P2	11	60414284	60414594	311	0.450161	60227995	60928794	700800	0.4055	LAGR
110	P1	17	42708178	42708606	429	0.496503	42180429	42987773	807345	0.4142	LAIR			273	P2	11	62643394	62643647	254	0.468504	60928795	63559183	2630389	0.3915	LAIR
111	P1	17	51174664	51174817	154	0.448052	51097883	51194505	96623	0.4238	SGIR			274	P2	11	65833595	65833965	371	0.398922	65761763	65867905	106143	0.3809	LAGR
112	P1	18	29725705	29725932	228	0.565789	29688206	29954677	266472	0.4053	LAGR			275	P2	13	1693772	1694057	286	0.335664	1190787	2293551	1102765	0.3908	LAGR
113	P1	18	34798157	34798529	373	0.396783	33297640	35095405	1797766	0.3972	LAIR			276	P2	13	17301558	17301708	151	0.357616	17009581	18151050	1141470	0.3804	LAIR
114	P1	18	46353794	46354346	553	0.372514	45780542	46359851	579310	0.3876	LAIR			277	P2	13	18239293	18239593	301	0.352159	18233199	19395318	1162120	0.3779	LAIR
115	P1	18	54521414	54522088	675	0.456296	54476267	54535657	59391	0.4121	SAIR			278	P2	13	20041914	20042666	749	0.365206	19401497	22858970	3457474	0.3856	LAIR
116	P1	18	72551186	72551399	214	0.556075	72435958	72714371	278414	0.4999	LGGR			279	P2	13	23698274	23698476	203	0.349754	22858971	23916252	1057282	0.3848	LAGR
117	P1	18	78545566	78546370	805	0.459627	77943623	78932010	988388	0.4564	LGIR			280	P2	13	23879425	23879815	391	0.373402	22858971	23916252	1057282	0.3848	LAGR
118	P1	19	23021782	23022157	376	0.425532	23016221	23072979	56759	0.4481	SGIR			281	P2	13	42374869	42375356	488	0.282787	42207526	43132635	925110	0.4035	LAGR
119	P1	19	27911139	27911224	86	0.581395	27727068	28484803	757736	0.4092	LAGR			282	P2	13	54752024	54752788	765	0.436601	53819068	55962592	2143525	0.3865	LAIR
120	P1	19	35809407	35809984	578	0.515571	35790051	35811921	21871	0.5173	SGGR			283	P2	13	54988441	54988627	187	0.352941	53819068	55962592	2143525	0.3865	LAIR
121	P1	19	44604940	44605314	375	0.386667	44574533	45862608	1288076	0.4564	LGIR			284	P2	13	59857680	59858377	698	0.312321	58643855	60598420	1954566	0.3704	LAIR
122	P1	19	52522159	52522545	387	0.516796	52273647	52531571	257925	0.5322	LGIR			285	P2	13	59903255	59903695	441	0.292517	58643855	60598420	1954566	0.3704	LAIR
123	P1	19	53221727	53222052	326	0.588957	53213500	53387651	174152	0.46	LGGR			286	P2	13	62981454	62981677	224	0.401786	61038331	64149799	3111469	0.3745	LAIR
124	P1	20	7116355	7116689	335	0.644776	7086073	7123750	37678	0.5199	SGGR			287	P2	13	76328229	76328658	430	0.365116	75664145	76360873	696729	0.4127	LAGR
125	P1	20	28056863	28057138	276	0.525362	28055736	28094032	38297	0.5106	SGGR			288	P2	14	1116601	1116688	88	0.465909	1115860	1123654	7795	0.3742	SAGR
126	P1	20	40014319	40014711	393	0.318066	38934573	40734781	1800209	0.3812	LAIR			289	P2	14	58085135	58085301	167	0.359281	57327280	61634236	4306957	0.3812	LAIR
127	P1	20	52564750	52565390	641	0.436817	50001761	53258695	3256935	0.3957	LAIR			290	P2	14	58670725	58671626	902	0.320399	57327280	61634236	4306957	0.3812	LAIR
128	P1	20	54698179	54698691	513	0.471735	54629605	54897875	268271	0.3792	LAGR			291	P2	14	65043209	65043618	410	0.360976	64377768	65470390	1092623	0.3861	LAIR
129	P1	X	24595624	24596236	613	0.412724	24512914	24661805	148892	0.3963	LAIR			292	P2	14	94742914	94743099	186	0.408602	93328556	97093674	3765119	0.3839	LAIR
130	P1	X	40750166	40750390	225	0.382222	40719992	40877881	157890	0.4022	LAGR			293	P2	14	108906538	108906622	85	0.352941	107471200	109221990	1750791	0.3881	LAIR
131	P1	X	65164790	65165150	361	0.404432	65156808	65181274	24467	0.35	SAGR			294	P2	15	10573190	10573308	119	0.453782	9369339	10703502	1334164	0.4438	LGIR
132	P1	X	69739206	69739452	247	0.364372	69448959	71746813	2297855	0.3687	LAGR			295	P2	15	30817060	30817374	315	0.380952	30651211	31774922	1123712	0.4649	LGIR
133	P1	X	103308996	103309490	495	0.462626	103292293	103391023	98731	0.3587	LAGR			296	P2	15	54733882	54734268	387	0.379845	54283606	55478482	1194877	0.4062	LAIR
134	P1	X	152378216	152378572	357	0.456583	150134410	152741777	2607368	0.3788	LAIR			297	P2	15	66140830	66141233	404	0.408416	64178532	66407040	2228509	0.3731	LAIR
135	P1	X	157400647	157401084	438	0.456621	157319431	157632371	312941	0.4119	LAIR			298	P2	15	78644430	78645372	943	0.363733	76754631	79073534	2318904	0.3809	LAIR
136	P1	4_random	1292601	1293037	437	0.501144						chrUn		299	P2	15	95586502	95586869	368	0.307065	95128682	96419592	1290911	0.3677	LAIR
137	P1	Un	38640149	38640775	627	0.488038						chrUn		300	P2	15	95615590	95615929	340	0.4	95128682	96419592	1290911	0.3677	LAIR
138	P1	Un	63528006	63528642	887	0.43743						chrUn		301	P2	15	97145458	97145830	373	0.391421	96427546	99932678	3505133	0.3844	LAIR
139	P1	Un_random	3302144	3302763	768	0.466484						chrUn		302	P2	15	104385938	104386160	223	0.367713	104173571	104930116	756546	0.4225	LAGR
140	P1	NA	NA	NA	310	0.477419						LINE		303	P2	16	21164617	21164764	148	0.459459	20265572	21907226	1641655	0.4442	LGIR
141	P1	NA	NA	NA	393	0.374046						LINE		304	P2	16	27942724	27942968	245	0.453061	26716331	28433103	1716773	0.4303	LGIR
142	P1	NA	NA	NA	446	0.390135						LINE		305	P2	16	29191091	29191358	268	0.335821	28643665	29337208	693544	0.3875	LAIR
143	P1	NA	NA	NA	406	0.435961						LINE		306	P2	16	29609044	29609074	31	0.290323	29337209	29751934	414726	0.3891	LAGR
144	P1	NA	NA	NA	402	0.437811						LINE		307	P2	16	66046535	66046654	120	0.45	64959680	67102372	2142693	0.4102	LAIR
145	P1	NA	NA	NA	141	0.382979						LINE		308	P2	16	89589196	89589238	43	0.395349	86217019	89925334	3708316	0.3895	LAIR
146	P1	NA	NA	NA	167	0.359281						LINE		309	P2	17	2279390	2279794	405	0.491358	1396429	2559789	1163361	0.4281	LGIR
147	P1	NA	NA	NA	302	0.533113						LINE		310	P2	17	43693344	43693514	171	0.339181	43674618	43727703	53086	0.3666	SAIR
148	P1	NA	NA	NA	373	0.396783						LINE		311	P2	17	48091105	48091171	67	0.447761	47926578	48209431	282854	0.4336	LAGR
149	P1	NA	NA	NA	483	0.545643						LINE		312	P2	17	53187560	53187908	349	0.34384	53163918	53404917	241000	0.4007	LAIR
150	P1	NA	NA	NA	796	0.448808						LINE		313	P2	17	58214868	58215514	647	0.360124	57928563	58539655	611093	0.3947	LAIR
151	P1	NA	NA	NA	313	0.530351						LINE		314	P2	17	81595290	81595706	417	0.398082	80023658	82719186	2695529	0.4095	LAIR
152	P1	NA	NA	NA	240	0.545833						LINE		315	P2	17	89962265	89962325	61	0.377049	89161298	90583187	1421890	0.4092	LAIR
153	P1	NA	NA	NA	149	0.402685						LINE		316	P2	18	11506409	11506604	196	0.341837	8268463	11855312	3586850	0.391	LAIR
154	P1	NA	NA	NA	360	0.502778						LINE		317	P2	18	36481856	36482626	771	0.361219	36379307	36537147	157841	0.3989	LAIR
155	P1	NA	NA	NA	45	0.6						LINE		318	P2	18	41041514	41041947	434	0.354839	40981869	41054118	72250	0.3823	LAGR
156	P1	NA	NA	NA	282	0.421986						LINE		319	P2	18	83326698	83327517	820	0.329268	83180499	83380394	199896	0.3869	LAIR
157	P1	NA	NA	NA	335	0.359281						satelliteI		320	P2	19	3249281	3249566	286	0.486014	2381813	5690641	3308829	0.3792	LAIR
158	P1	NA	NA	NA	161	0.347826						satelliteI		321	P2	19	33868240	33868278	120	0.333333	32880251	34888985	2008735	0.3991	LAIR
159	P1	NA	NA	NA	295	0.342373						satelliteI		322	P2	20	52577552	52577793	242	0.380165	50001761	53258695	3256935	0.3957	LAIR
160	P1	NA	NA	NA	104	0.384615						satelliteI		323	P2	X	26311696	26311988	293	0.382253	26307058	26328589	21532	0.4337	SGIR
161	P1	Un	38447233	38448267	1035	0.347826						satelliteI		324	P2	X	31813306	31813524	219	0.374429	31297945	33078597	1780653	0.3891	LAIR
162	P1	NA	NA	NA	34	0.5						Simple_repeat		325	P2	X	47862175	47862407	233	0.446352	46478925	47870064	1391140	0.4023	LAGR
163	P1	NA	NA	NA	35	0.485714						Simple_repeat		326	P2	X	58033741	58033890	150	0.393333	56878683	58251535	1372853	0.4054	LAIR
														327	P2	X	58374075	58374244	170	0.370588	58251536	58495865	244330	0.3541	LAGR
														328	P2	X	60106619	60106668	50	0.38	59224346	61133130	1908785	0.3853	LAIR
														329	P2	X	66669789	66669972	184	0.375	65566059	67575764	2009706	0.3983	LAIR
Column label			Description											330	P2	X	95262551	95262942	392	0.369898	95253942	95266384	12443	0.3631	SAGR
														331	P2	X	111834022	111834346	325	0.36	110631154	112317953	1686800	0.3846	LAIR
Clone_number			serial number of eTIP clones											332	P2	X	112077014	112077633	620	0.370968	110631154	112317953	1686800	0.3846	LAIR
														333	P2	X	114585452	114586338	887	0.378805	113711362	116715195	3003834	0.3868	LAIR
eTIP_fraction			eTIP DNA fraction used for cloning											334	P2	X	116814618	116814667	50	0.44	116715196	117331820	616625	0.3719	LAGR
														335	P2	X	124093799	124094213	415	0.356627	123660716	124385499	724784	0.4293	LGIR
Chr			chromosome number for the eTIP clone location											336	P2	X	124465884	124466464	581	0.459552	124456247	124467339	11093	0.3996	SAGR
														337	P2	X	144414889	144414921	92	0.454545	144272966	144606918	333953	0.4193	LAGR
Start_clone			genomic position of the clone start											338	P2	X	145001879	145002036	158	0.613924	144606919	145601395	994477	0.3995	LAIR
														339	P2	X	154058568	154058891	324	0.361111	152746273	154829391	2083119	0.3888	LAIR
End_clone			genomic position of the clone end											340	P2	X	154278843	154278987	145	0.351724	152746273	154829391	2083119	0.3888	LAIR
														341	P2	Un	8653051	8653186	136	0.485294						chrUn
Length_clone			sequence length of the clone											342	P2	Un	28565093	28565476	384	0.644909						chrUn
														343	P2	NA	NA	NA	450	0.391111						LINE
GC_clone			GC content of the clone											344	P2	NA	NA	NA	557	0.385996						LINE
														345	P2	NA	NA	NA	128	0.351562						LINE
Start_genome			start of subgenomic region containing the cloned site											346	P2	NA	NA	NA	372	0.395161						LINE
														347	P2	NA	NA	NA	271	0.357934						LINE
End_genome			end of subgenomic region containing the cloned site											348	P2	NA	NA	NA	195	0.588542						LINE
														349	P2	NA	NA	NA	224	0.428571						LINE
Length_genome			length of subgenomic region containing the cloned site											350	P2	NA	NA	NA	285	0.4						LINE
														351	P2	NA	NA	NA	293	0.300341						LINE
GC_genome			GC content of subgenomic region containing the cloned site											352	P2	NA	NA	NA	325	0.630769						LINE
														353	P2	NA	NA	NA	332	0.581325						LINE
Type_genome			type of subgenomic region containing the cloned site											354	P2	NA	NA	NA	341	0.457478						LINE
														355	P2	NA	NA	NA	341	0.395894						LINE
Unknown			clones unable to locate (repeats and unknown genomic location)											356	P2	NA	NA	NA	341	0.395894						LINE
														357	P2	NA	NA	NA	342	0.539589						LINE
														358	P2	NA	NA	NA	342	0.44868						LINE
														359	P2	NA	NA	NA	373	0.552279						LINE
			NA = not applicable											360	P2	NA	NA	NA	373	0.396783						LINE
														361	P2	NA	NA	NA	373	0.399464						LINE
														362	P2	NA	NA	NA	459	0.37037						LINE
														363	P2	NA	NA	NA	283	0.399293						LINE
														364	P2	NA	NA	NA	504	0.400794						multi
														365	P2	NA	NA	NA	75	0.306667						satelliteI
														366	P2	NA	NA	NA	296	0.452703						satelliteI
														367	P2	NA	NA	NA	473	0.530655						satelliteI
														368	P2	NA	NA	NA	375	0.365333						satelliteI
														369	P2	NA	NA	NA	276	0.391304						satelliteI
														370	P2	NA	NA	NA	35	0.485714						Simple_repeat
														371	P2	NA	NA	NA	45	0.488889						Simple_repeat
														372	P2	NA	NA	NA	46	0.5						Simple_repeat
														373	P2	NA	NA	NA	51	0.490196						Simple_repeat
														374	P2	NA	NA	NA	34	0.5						Simple_repeat
														375	P2	NA	NA	NA	34	0.5						Simple_repeat
														376	P2	NA	NA	NA	34	0.5						Simple_repeat
														377	P2	NA	NA	NA	43	0.488372						Simple_repeat
														378	P2	NA	NA	NA	368	0.36413						SINE&LINE
														379	P2	NA	NA	NA	299	0.377926						SINE&LINE
