# Supplementary material for: Topoisomerase IIβ Activates a Subset of Neuronal Genes that Are Repressed in AT-Rich Genomic Environment
Source: PLoS One. 2008 Dec 31;3(12):e4103. doi: 10.1371/journal.pone.0004103 (PMC2605559; doi:10.1371/journal.pone.0004103)
Supplement: Table S2 — eTIP PCR primers (0.03 MB XLS) [file pone.0004103.s015.xls]

## Sheet: eTIP_PCR_primers
Table S2. eTIP PCR primers
Clone_number	Genomic_position			Primer_sequence_forward	Primer_sequence_reverse	Amplification_target
123	chr19	53221727	53222052	GGGTGTCTACCTTGGGCGA	AGCCTCAAGTTTTGATTCCCC	chr19:53221865-53222007
32	chr2	191445729	191446345	GAGAGGTGCCCGAGTCAATG	AGGAAGATGTGCCCGAAGAA	chr2:191445970-191446127
31	chr2	175924263	175925254	CCCCTCACTTGTTAATTTGATGC	TTTCTTTACCTCGCTGACCAGTC	chr2:175924271-175924465
51	chr4	185431956	185432228	CGACTGGCCCACACAGTTT	CCGCACTCCTATACTTTGCGA	chr4:185431991-185432164
60	chr6	17876320	17876980	AGCTGGTCTCGAGGACTGATG	TTGGTGCAACTGGGTTCTGTT	chr6:17876336-17876501
103	chr15	65790235	65790359	ATTGGATGCAGCAAGAGGTCA	TGAACAAGAGAACCCCAGGG	chr2:36841662-36841815
98	chr14	69263930	69264307	GCTTATGCAGGTACATGAGCTGC	CAGAACTACACGTACCAGGCTGTG	chr14:69264141-69264257
4	chr1	106662967	106663512	TTGACAATGCACCTGAAAGCTC	TCTCGGAGAAATGTTGATTCTTTG	chr1:106687302-106687444
254	chr9	40586050	40586417	ATCCTCCATTACAGCAACCAGTG	ATTGTTACAGACCTGCTGGAGAGA	chr9:40586051-40586207
208	chr3	129140163	129141010	TGGGCCTCTGTGAGAGAGATTATT	CCTCTCTTCCAAGTCCTACCCTTA	chr3:129140194-129140319
211	chr4	17771850	17772063	ATCAGCCTGAGTCAGCTTTCCT	CAGAGTTTCAAGTCCCAAAGACTG	chr4:17771851-17771951
299	chr15	95586502	95586869	AAAGGTCATGGAATACAGCACAGA	AAGAGAAGAGAGGTAACACGCCA	chr15:95586578-95586718
168	chr1	70762466	70763143	GCACTAAAGCTATCCATTTGGCTC	TGGAATTTCTAGATGAAATGGGTG	chr1:70762881-70763000
166	chr1	63272038	63272142	TGGCTTCTATCTTGATTCTGAGGA	AGCTCGCACAACCTCCATAAGT	chr1:63272038-63272142
Column label			Description
Clone_number			serial number of eTIP clones
Genomic_position			chromosome number for the clone location
			sequence start of the clone
			sequence end of the clone
Primer_sequence_forward			nucleotide sequence of forward primer
Primer_sequence_reverse			nucleotide sequence of reverse primer
Amplification_target			genomic position of the target
