# Supplementary material for: Topoisomerase IIβ Activates a Subset of Neuronal Genes that Are Repressed in AT-Rich Genomic Environment
Source: PLoS One. 2008 Dec 31;3(12):e4103. doi: 10.1371/journal.pone.0004103 (PMC2605559; doi:10.1371/journal.pone.0004103)
Supplement: Table S3 — RT-qPCR primers (0.03 MB XLS) [file pone.0004103.s016.xls]

## Sheet: RT_qPCR_primers
Table S3. RT-qPCR primers
		Forward_primer			Reverse_primer
Gene_expression_group	Target	Length	%GC	Primer_sequence	Length	%GC	Primer_sequence
A1	Camk2d	21	52	GTCAACAGTGCCACGTCTTCA	21	52	GCATGGAACATCCGTCCAGTA
A1	Itpr1	20	50	CAAATGATGATGCTGCTGCC	21	57	CGTGTGAGCCTCTAACATGGC
A1	Stx1a	20	55	TCCTTTCTGGACCCCAACCT	20	60	TGCTCCTAGCACACCAGCAG
A1	Pkia	20	55	GACGATGTGGCGAATCTCCT	20	55	CAGGCCAGGTGATTTCAACC
A1	Gabrb2	24	54.2	ACTGGAAAGCTCAATGGCATGGGC	24	54.2	TGTCCCAACTGCGTGCCAACCTTA
A1	Rrad	20	45	AGCGACTGCAGCTGGAACTC	22	50	GGTCCGTCTTCTATACCACCAA
A2	Gabra6	20	50	TCCCCTGATGCCTTAGTCAA	21	42.9	TCGGGAAATGTCATCAAAAGC
A2	Dnm1	19	57.9	TGCCCCTCTGTGGTATTGC	19	52.6	TGGAGGTGGCACATTGGAG
A2	Syp	22	50	AGACATGGACGTGGTGAATCAG	21	57	CCACCACCTCTCAGAGTTCGA
A2	Gabra1	20	50	CACACCCCATCAATAGGTTC	20	55	GACAGAGGCAGTAAGGCAGA
A2	Grm4	20	55	CAGGACCAACGGACACTTGA	20	55	GCTGACTGTGAGGTGCCAAA
B2	Matr3	21	52	TTGCTGCTGCTACCCAGTCTT	21	57	CTGGCCTGGTCTGTATCTCCA
B2	Ncl	20	55	CAAAACCCACGGAGAGTCCA	20	55	GTGTGGGAACTGCAGCCTTT
B2	Cat	21	47.6	TGCCAAGGGAAAAGCTAACCT	21	42.9	TCGGGAAATGTCATCAAAAGC
B2	Actb	19	57.9	AACACCCCAGCCATGTACG	20	50	ATGTCACGCACGATTTCCCT
B2	Top2b	20	45	AGTAGAAACGGCTTGCAAAG	20	45	CTACATAGCTGCGAAATCCA
N	Ndst3	20	65	CGTCAGACCGAGCGTACTCC	19	63	CATCCAGGGACCAGGCATC
N	Stxbp5l	21	52	CTCGGCATACGGAATAGTTGC	20	55	AGAGGTCAATGGTCCCCATG
N	Slc39a12	21	48	TGAGCTACCCAAAGGCAATGT	21	48	CAAAATTGTGCAGGCCATCTC
N	Ndst4	20	55	TGTCTCGGGAAGAGCAAAGG	20	55	TTCGAGAGCTCCACGTTGTG
N	Kctd8	21	52	GTGGCAATCTGAACTGCTCCA	21	52	ATCAGTTAGGCGGTGACATGG
