# Supplementary material for: Topoisomerase IIβ Activates a Subset of Neuronal Genes that Are Repressed in AT-Rich Genomic Environment
Source: PLoS One. 2008 Dec 31;3(12):e4103. doi: 10.1371/journal.pone.0004103 (PMC2605559; doi:10.1371/journal.pone.0004103)
Supplement: Table S4 — Antibodies used for Western blotting (0.02 MB XLS) [file pone.0004103.s017.xls]

## Sheet: Antibodies
Table S4. Antibodies used for Western blotting
Target		Source	Host	Type	1st_Ab_conc
CamK2d	calcium/calmodulin-dependent protein kinase type II	TransGenic Inc.	rabbit	Poly	1/3,000x
Itpr1	inositol 1,4,5-trisphosphate receptor type 1	Millipore	rabbit	Poly	0.15 µg/ml
Stx1a	syntaxin 1A	*1	mouse	Mono (clone mAb 6D2)	0.1 µg/ml
Gabra6	GABAA receptor, 6 subunit	Millipore	rabbit	Poly	1 µg/ml
Dnm1	dynamin 1	BD Transduction Lab.	mouse	Mono (clone 41)	0.125 µg/ml
Syp	synaptophysin	Roche Applied Science	mouse	Mono (clone SY38)	3 µg/ml
Matr3	matrin 3	*2	rabbit	Poly	1/50,000x
Ncl	nucleolin (C23)	*3	rabbit	Poly	0.2 µg/ml
Cat	catalase	Rockland Immunochemicals	rabbit	Poly	1 µg/ml
Top2B	DNA topoisomerase II	*4	mouse	Mono (clone 3B6)	0.3 µg/ml
*1. kind gift of Dr. Masami Takahashi (Yoshida, A., Oho, C., Omori, A., Kuwahara, R., Ito, T. & Takahashi, M. HPC-1 is associated with synaptotagmin and omega-conotoxin receptor. J Biol Chem 267, 24925-8 (1992).)
*2. kind gift of Dr. Ryozo Kuwano (Niigata University, Japan)
*3. Tsutsui, K., Tsutsui, K., Hosoya, O., Sano, K. & Tokunaga, A. Immunohistochemical analyses of DNA topoisomerase II isoforms in developing rat cerebellum. J Comp Neurol 431, 228-39 (2001).
*4. Tsutsui, K., Tsutsui, K., Sano, K., Kikuchi, A. & Tokunaga, A. Involvement of DNA topoisomerase IIb in neuronal differentiation. J Biol Chem 276, 5769-78 (2001).
