# Supplementary material for: Topoisomerase IIβ Activates a Subset of Neuronal Genes that Are Repressed in AT-Rich Genomic Environment
Source: PLoS One. 2008 Dec 31;3(12):e4103. doi: 10.1371/journal.pone.0004103 (PMC2605559; doi:10.1371/journal.pone.0004103)
Supplement: Table S5 — Gene Ontology (GO) analysis (5.98 MB XLS) [file pone.0004103.s018.xls]

## Sheet: Legends
Table S5. Gene Ontology (GO) analysis
Sheet label	Sheet contents
all	all the GO terms used for analysis (sorted by GO_ID), NA stands for "not annotated"
A1	list of p-values for GO terms associated with group A1 genes (sorted by p-values for A1)
A2	list of p-values for GO terms associated with group A2 genes (sorted by p-values for A2)
B2	list of p-values for GO terms associated with group B2 genes (sorted by p-values for B2)
D	list of p-values for GO terms associated with group D genes (sorted by p-values for D)
A1p	list of p-values for GO terms associated with A1p genes (sorted by p-values for A1p)
A2p	list of p-values for GO terms associated with A2p genes (sorted by p-values for A2p)
B2p	list of p-values for GO terms associated with B2p genes (no significant terms found)
Dp	list of p-values for GO terms associated with Dp genes (sorted by p-values for Dp)
A1d	list of p-values for GO terms associated with A1d genes (sorted by p-values for A1d)
A2d	list of p-values for GO terms associated with A2d genes (sorted by p-values for A2d)
B2d	list of p-values for GO terms associated with B2d genes (sorted by p-values for B2d)
Dd	list of p-values for GO terms associated with Dd genes (sorted by p-values for Dd)
LAIRp	list of p-values for GO terms associated with LAIRp genes (sorted by p-values for LAIRp)
LAIRd	list of p-values for GO terms associated with LAIRd genes (sorted by p-values for LAIRd)
Long_AT_rich	list of p-values for GO terms associated with long and AT-rich genes (sorted by p-values for Long_AT_rich)
LA_gene	list of p-values for GO terms associated with LA genes (sorted by p-values for LA_gene)
neuronal	list of p-values for GO terms associated with neuronal genes (sorted by p-values for neuronal)
*only GO terms with p<0.1 are listed
*over-represented (p<10-4, highlighted in pink), under-represented (-p<10-4, highlighted in light blue)
Column label	Description
GO_ID	Gene Ontology identification number
GO_term	Gene Ontology terms
A1	group A1 genes
A2	group A2 genes
B2	group B2 genes
D	group D genes
A1p	LAIR-proximal A1 genes
A2p	LAIR-proximal A2 genes
B2p	LAIR-proximal B2 genes
Dp	LAIR-proximal D genes
A1d	LAIR-distal A1 genes
A2d	LAIR-distal A2 genes
B2d	LAIR-distal B2 genes
Dd	LAIR-distal D genes
LAIRp	LAIR-proximal genes
LAIRd	LAIR-distal genes
Long_AT_rich	long and AT-rich genes
LA_gene	LA genes (long, AT-rich, and LAIR-proximal genes)
neuronal	neuronal genes

## Sheet: all
GO_ID	GO_term	A1	A2	B2	D	A1p	A2p	B2p	Dp	A1d	A2d	B2d	Dd	LAIRp	LAIRd	Long_AT_rich	LA_gene	neuronal
GO:0000002	mitochondrial genome maintenance	NA	NA	1	NA	NA	NA	NA	NA	NA	NA	0.282499	NA	NA	1	NA	NA	NA
GO:0000003	reproduction	-0.819409	-0.55126	-0.000643045	7.06736e-07	NA	-0.522968	-0.984588	0.153597	0.251738	0.316821	0.00331007	2.43201e-24	1	-1	0.886571	1	0.421448
GO:0000012	single strand break repair	NA	NA	1	0.680167	NA	NA	NA	NA	NA	NA	0.282499	0.299503	NA	1	NA	NA	NA
GO:0000014	single-stranded DNA specific endodeoxyribonuclease activity	NA	NA	-1	0.566816	NA	NA	NA	NA	NA	NA	0.412329	0.194961	NA	1	0.573751	NA	NA
GO:0000015	phosphopyruvate hydratase complex	NA	0.116796	NA	NA	NA	NA	NA	NA	NA	0.0892015	NA	NA	NA	1	NA	NA	0.421448
GO:0000016	lactase activity	NA	NA	NA	NA	NA	NA	NA	NA	NA	NA	NA	NA	NA	1	NA	NA	NA
GO:0000018	regulation of DNA recombination	NA	NA	1	-1	NA	NA	0.670919	NA	NA	NA	0.0367496	0.502409	-1	-1	0.45721	0.636645	1
GO:0000019	regulation of mitotic recombination	NA	NA	-1	0.566816	NA	NA	NA	NA	NA	NA	0.412329	0.194961	NA	1	0.573751	NA	NA
GO:0000022	mitotic spindle elongation	NA	NA	NA	0.566816	NA	NA	NA	NA	NA	NA	NA	0.194961	NA	1	NA	NA	NA
GO:0000026	alpha-1,2-mannosyltransferase activity	NA	NA	NA	NA	NA	NA	NA	NA	NA	NA	NA	NA	NA	1	NA	NA	NA
GO:0000028	ribosomal small subunit assembly and maintenance	NA	NA	1	NA	NA	NA	NA	NA	NA	NA	0.282499	NA	NA	1	NA	NA	NA
GO:0000030	mannosyltransferase activity	NA	NA	0.436892	NA	NA	NA	NA	NA	NA	NA	0.155079	NA	NA	1	NA	NA	1
GO:0000036	acyl carrier activity	NA	NA	1	NA	NA	NA	NA	NA	NA	NA	0.282499	NA	NA	1	NA	NA	NA
GO:0000038	very-long-chain fatty acid metabolic process	0.352432	NA	-1	0.0632181	NA	NA	NA	NA	0.128442	NA	0.70992	0.00448892	NA	1	-1	NA	NA
GO:0000041	transition metal ion transport	0.175424	-0.935872	1	-0.566816	NA	NA	0.913417	NA	0.0234011	0.773118	0.0412317	0.922048	-0.998383	-1	-0.677562	-0.898944	-0.364368
GO:0000042	protein targeting to Golgi	NA	NA	1	NA	NA	NA	NA	NA	NA	NA	0.0916191	NA	NA	1	NA	NA	NA
GO:0000045	autophagic vacuole formation	NA	NA	0.38393	NA	NA	NA	NA	NA	NA	NA	0.0213133	NA	NA	1	NA	NA	NA
GO:0000049	tRNA binding	NA	NA	0.0371168	NA	NA	NA	0.748183	NA	NA	NA	5.168e-05	NA	-1	1	-0.911558	NA	NA
GO:0000050	urea cycle	0.428643	0.741452	-0.914835	0.566816	NA	NA	NA	0.133074	0.128442	0.274451	0.282499	0.465835	0.584299	-1	0.654302	0.309474	NA
GO:0000051	urea cycle intermediate metabolic process	0.51378	0.571583	-0.914835	0.406618	NA	NA	NA	0.175256	0.24032	0.201267	0.672346	0.25415	0.883445	-1	1	0.420679	NA
GO:0000059	protein import into nucleus, docking	NA	NA	0.510291	-0.665737	NA	NA	NA	NA	NA	NA	0.0426405	-1	NA	1	0.27175	NA	-1
GO:0000060	protein import into nucleus, translocation	NA	0.477178	-1	-0.567383	NA	0.331395	NA	0.504505	NA	0.176406	0.05651	-1	0.75716	-1	0.352525	0.549479	0.0539493
GO:0000062	acyl-CoA binding	NA	0.706202	0.609809	NA	NA	NA	NA	NA	NA	0.418274	0.136621	NA	NA	1	-1	NA	NA
GO:0000064	L-ornithine transmembrane transporter activity	NA	NA	1	NA	NA	NA	NA	NA	NA	NA	0.412329	NA	NA	1	NA	NA	NA
GO:0000066	mitochondrial ornithine transport	NA	NA	1	NA	NA	NA	NA	NA	NA	NA	0.412329	NA	NA	1	NA	NA	NA
GO:0000070	mitotic sister chromatid segregation	NA	NA	-0.446447	0.912352	NA	NA	NA	NA	NA	NA	0.328441	0.0755154	-0.775391	1	-0.671769	NA	NA
GO:0000072	M phase specific microtubule process	NA	NA	NA	NA	NA	NA	NA	NA	NA	NA	NA	NA	NA	1	NA	NA	NA
GO:0000074	regulation of progression through cell cycle	-0.253831	-0.362252	0.581103	-0.000587488	0.870006	0.729702	0.703382	-0.832261	-0.294546	0.548361	3.23805e-38	0.275714	1	-1	-0.671769	-0.51507	0.00136812
GO:0000075	cell cycle checkpoint	NA	-0.75859	0.92924	-0.123942	NA	NA	-1	NA	NA	-1	9.83912e-05	-0.447296	-0.4997	0.792096	0.912147	NA	0.337877
GO:0000076	DNA replication checkpoint	NA	NA	1	NA	NA	NA	0.581301	NA	NA	NA	0.392694	NA	0.741036	1	NA	NA	NA
GO:0000077	DNA damage checkpoint	NA	NA	1	-0.545849	NA	NA	0.748183	NA	NA	NA	0.0430721	-1	-0.91807	1	-1	NA	0.279244
GO:0000079	regulation of cyclin-dependent protein kinase activity	NA	-1	0.773856	-0.361225	NA	NA	0.879123	0.667499	NA	0.371328	7.28282e-06	-1	0.969844	1	-0.736016	NA	0.224154
GO:0000080	G1 phase of mitotic cell cycle	NA	NA	1	-0.879206	NA	NA	NA	NA	NA	NA	0.0159608	0.354972	NA	1	-0.911558	NA	0.175843
GO:0000082	G1/S transition of mitotic cell cycle	0.651027	-1	1	-0.603446	NA	NA	0.643883	0.574822	0.269234	0.563397	0.00195121	0.751367	0.792944	-1	0.806141	0.840739	0.839987
GO:0000083	G1/S-specific transcription in mitotic cell cycle	NA	NA	-1	0.566816	NA	NA	NA	NA	NA	NA	0.412329	0.194961	NA	1	NA	NA	NA
GO:0000084	S phase of mitotic cell cycle	NA	0.75859	-1	-0.837112	NA	NA	NA	NA	NA	0.389822	0.412329	0.667991	NA	1	-1	NA	0.39779
GO:0000085	G2 phase of mitotic cell cycle	NA	NA	NA	0.566816	NA	NA	NA	NA	NA	NA	NA	0.299503	NA	1	NA	NA	NA
GO:0000086	G2/M transition of mitotic cell cycle	NA	0.812174	-1	-0.65767	NA	0.25591	0.713753	NA	NA	NA	0.179806	0.643961	0.87602	-1	-1	0.713808	NA
GO:0000087	M phase of mitotic cell cycle	-0.634472	-0.130035	-1	-0.0115241	-1	NA	-1	-1	-1	-0.569666	4.92132e-13	-0.990831	-0.75374	1	-0.45721	-0.363465	-0.795281
GO:0000089	mitotic metaphase	NA	NA	1	NA	NA	NA	NA	NA	NA	NA	0.412329	NA	NA	1	NA	NA	NA
GO:0000090	mitotic anaphase	NA	NA	0.38393	NA	NA	NA	0.588486	NA	NA	NA	0.0168298	NA	0.741036	-1	NA	NA	NA
GO:0000093	mitotic telophase	NA	NA	1	NA	NA	NA	NA	NA	NA	NA	0.282499	NA	NA	1	NA	NA	NA
GO:0000096	sulfur amino acid metabolic process	NA	-1	0.95415	-1	NA	0.326062	0.585293	NA	NA	NA	0.0201054	0.273075	0.741036	-1	-0.758283	NA	0.224154
GO:0000097	sulfur amino acid biosynthetic process	NA	1	1	-1	NA	0.268054	0.564299	NA	NA	NA	0.105255	0.337007	0.55086	-1	-1	NA	0.112879
GO:0000098	sulfur amino acid catabolic process	NA	NA	1	NA	NA	NA	NA	NA	NA	NA	0.282499	NA	NA	1	NA	NA	NA
GO:0000099	sulfur amino acid transmembrane transporter activity	NA	0.520148	-1	0.680167	NA	NA	NA	NA	NA	0.183306	0.599574	0.299503	0.694852	-1	0.736016	0.468853	NA
GO:0000101	sulfur amino acid transport	NA	0.441275	-1	NA	NA	NA	NA	NA	NA	0.123366	0.412329	NA	NA	1	NA	NA	NA
GO:0000103	sulfate assimilation	NA	0.441275	-1	NA	NA	NA	0.544796	NA	NA	0.123366	NA	NA	0.577436	-1	NA	NA	NA
GO:0000104	succinate dehydrogenase activity	NA	0.441275	-1	NA	NA	NA	NA	NA	NA	0.23131	1	NA	NA	1	NA	NA	NA
GO:0000105	histidine biosynthetic process	NA	NA	1	NA	NA	NA	NA	NA	NA	NA	0.282499	NA	NA	1	NA	NA	0.224154
GO:0000109	nucleotide-excision repair complex	NA	NA	0.589483	NA	NA	NA	NA	NA	NA	NA	0.00462971	NA	NA	1	NA	NA	NA
GO:0000114	G1-specific transcription in mitotic cell cycle	NA	NA	NA	0.406618	NA	NA	NA	NA	NA	NA	NA	0.125743	NA	1	NA	NA	NA
GO:0000115	S-phase-specific transcription in mitotic cell cycle	NA	NA	1	NA	NA	NA	NA	NA	NA	NA	0.282499	NA	NA	1	NA	NA	0.224154
GO:0000118	histone deacetylase complex	NA	0.51506	0.404592	NA	NA	NA	NA	NA	NA	0.0841556	9.29259e-06	NA	0.933168	-1	0.671769	0.392822	-0.60871
GO:0000119	mediator complex	NA	0.447755	0.436892	NA	NA	NA	NA	NA	NA	0.164397	0.0424515	NA	NA	1	NA	NA	1
GO:0000120	RNA polymerase I transcription factor complex	NA	NA	1	NA	NA	NA	NA	NA	NA	NA	0.282499	NA	NA	1	NA	NA	NA
GO:0000122	negative regulation of transcription from RNA polymerase II promoter	0.861436	-0.571583	0.982793	-0.837112	NA	0.409905	-0.748183	-0.828468	0.128442	-1	2.40868e-14	0.00573469	-0.775391	1	0.45721	0.850134	0.0897161
GO:0000123	histone acetyltransferase complex	NA	0.783684	0.300946	NA	NA	NA	NA	NA	NA	0.346169	0.000101262	NA	NA	1	0.869126	NA	-1
GO:0000125	PCAF complex	NA	NA	1	NA	NA	NA	NA	NA	NA	NA	0.282499	NA	NA	1	NA	NA	NA
GO:0000126	transcription factor TFIIIB complex	NA	NA	1	NA	NA	NA	NA	NA	NA	NA	0.282499	NA	NA	1	NA	NA	NA
GO:0000127	transcription factor TFIIIC complex	NA	NA	0.589483	NA	NA	NA	NA	NA	NA	NA	0.0367496	NA	NA	1	NA	NA	NA
GO:0000132	establishment of mitotic spindle orientation	NA	NA	1	NA	NA	NA	NA	NA	NA	NA	0.282499	NA	NA	1	NA	NA	0.224154
GO:0000133	polarisome	NA	NA	1	NA	NA	NA	NA	NA	NA	NA	0.282499	NA	NA	1	0.45721	NA	NA
GO:0000137	Golgi cis cisterna	NA	NA	-1	NA	NA	NA	NA	NA	NA	NA	0.412329	NA	NA	1	NA	NA	0.337877
GO:0000138	Golgi trans cisterna	NA	NA	-1	NA	NA	NA	NA	NA	NA	NA	0.599574	NA	NA	1	0.671769	NA	NA
GO:0000139	Golgi membrane	-1	0.441275	0.341485	-0.0632181	NA	0.373123	-1	NA	0.384703	0.0693585	3.67992e-06	-0.638362	-0.973601	1	1	-0.522839	-0.952575
GO:0000145	exocyst	NA	NA	1	0.680167	NA	NA	NA	NA	NA	NA	-0.831218	-1	NA	1	0.45721	NA	0.488555
GO:0000146	microfilament motor activity	NA	-1	1	0.312236	NA	NA	NA	NA	NA	0.389822	0.00647402	0.00113214	-1	1	0.738271	0.77178	-1
GO:0000149	SNARE binding	NA	0.447755	1	NA	NA	NA	0.682931	NA	NA	0.123366	0.214369	NA	0.65229	-1	-1	0.669336	0.0694088
GO:0000150	recombinase activity	NA	NA	NA	NA	NA	NA	NA	NA	NA	NA	NA	NA	NA	1	NA	NA	NA
GO:0000151	ubiquitin ligase complex	-1	-0.706202	0.0184908	-0.0506106	0.45561	NA	0.670919	-1	NA	0.732725	4.09003e-17	-0.513616	1	-1	0.481633	0.757389	-0.426469
GO:0000152	nuclear ubiquitin ligase complex	NA	NA	0.881701	-0.406618	NA	NA	0.764162	NA	NA	NA	0.00489198	-1	0.903953	-1	0.379981	0.77178	NA
GO:0000153	cytoplasmic ubiquitin ligase complex	NA	NA	1	0.680167	NA	NA	NA	NA	NA	NA	0.192009	0.248376	NA	1	NA	NA	0.421448
GO:0000154	rRNA modification	NA	NA	0.38393	NA	NA	NA	0.588486	NA	NA	NA	0.0367496	NA	0.741036	-1	NA	NA	NA
GO:0000155	two-component sensor activity	0.352432	NA	-0.681149	0.526726	NA	NA	NA	0.269058	0.138073	NA	-1	0.502409	0.775391	-1	1	0.549479	0.077748
GO:0000156	two-component response regulator activity	NA	NA	NA	0.183517	NA	NA	NA	NA	NA	NA	NA	0.0375958	NA	1	NA	NA	NA
GO:0000158	protein phosphatase type 2A activity	NA	NA	1	NA	NA	NA	NA	NA	NA	NA	0.308059	NA	NA	1	NA	NA	NA
GO:0000159	protein phosphatase type 2A complex	NA	-1	0.796506	NA	NA	NA	0.748183	NA	NA	0.601191	0.282499	NA	0.883445	-1	1	0.739468	-1
GO:0000160	two-component signal transduction system (phosphorelay)	0.409791	NA	-0.292185	0.183517	NA	NA	NA	0.310179	0.157649	NA	-1	0.0755154	0.810704	-1	-1	0.587722	0.110397
GO:0000161	MAPKKK cascade during osmolarity sensing	NA	NA	1	NA	NA	NA	0.530863	NA	NA	NA	NA	NA	0.475312	NA	NA	NA	NA
GO:0000163	protein phosphatase type 1 activity	NA	NA	1	NA	NA	NA	NA	NA	NA	NA	0.282499	NA	NA	1	NA	NA	0.337877
GO:0000164	protein phosphatase type 1 complex	NA	NA	1	NA	NA	NA	NA	NA	NA	NA	0.282499	NA	NA	1	NA	NA	NA
GO:0000165	MAPKKK cascade	-0.885851	-0.901462	-1	-0.574662	NA	0.509376	0.670919	-1	0.348252	0.267139	6.92864e-12	0.0031429	0.987966	-1	0.578722	-1	6.45656e-05
GO:0000166	nucleotide binding	0.826218	-0.362252	4.88104e-07	-9.90961e-15	-0.733376	-0.169213	-0.98787	-0.0621388	0.327545	-0.582482	1.14624e-08	-1.47245e-08	-0.0853835	0.322013	2.47154e-05	-1	0.110397
GO:0000171	ribonuclease MRP activity	NA	NA	NA	0.406618	NA	NA	NA	NA	NA	NA	NA	0.125743	NA	1	NA	NA	NA
GO:0000172	ribonuclease MRP complex	NA	NA	-1	0.566816	NA	NA	NA	NA	NA	NA	0.412329	0.194961	NA	1	NA	NA	NA
GO:0000173	inactivation of MAPK activity during osmolarity sensing	NA	NA	1	NA	NA	NA	0.530863	NA	NA	NA	NA	NA	0.475312	NA	NA	NA	NA
GO:0000175	3'-5'-exoribonuclease activity	NA	NA	0.0573195	NA	NA	NA	NA	NA	NA	NA	0.00212551	NA	NA	1	NA	NA	NA
GO:0000176	nuclear exosome (RNase complex)	NA	NA	0.828946	NA	NA	NA	NA	NA	NA	NA	0.0219676	NA	NA	1	NA	NA	NA
GO:0000177	cytoplasmic exosome (RNase complex)	NA	NA	1	NA	NA	NA	NA	NA	NA	NA	0.282499	NA	NA	1	NA	NA	NA
GO:0000178	exosome (RNase complex)	NA	NA	0.0941227	NA	NA	NA	NA	NA	NA	NA	0.000431016	NA	NA	1	NA	NA	NA
GO:0000179	rRNA (adenine-N6,N6-)-dimethyltransferase activity	NA	NA	0.589483	NA	NA	NA	0.581301	NA	NA	NA	0.105255	NA	0.694852	-1	NA	NA	NA
GO:0000182	rDNA binding	NA	NA	1	NA	NA	NA	NA	NA	NA	NA	0.282499	NA	NA	1	NA	NA	NA
GO:0000183	chromatin silencing at rDNA	NA	NA	1	NA	NA	NA	NA	NA	NA	NA	0.282499	NA	NA	1	NA	NA	NA
GO:0000184	mRNA catabolic process, nonsense-mediated decay	NA	NA	0.0184118	NA	NA	NA	NA	NA	NA	NA	3.38465e-07	NA	NA	1	0.573751	NA	NA
GO:0000185	activation of MAPKKK activity	NA	NA	-1	1	NA	NA	0.581301	NA	NA	NA	0.308059	0.347283	0.741036	1	NA	NA	0.548486
GO:0000186	activation of MAPKK activity	NA	0.75859	-0.724387	1	NA	NA	NA	0.355377	NA	0.346169	0.532934	0.594218	-1	-1	0.857245	0.636645	0.39779
GO:0000187	activation of MAPK activity	NA	-0.79375	-1	-1	NA	0.509376	0.925681	-1	NA	-1	0.000768793	0.0561713	-0.998383	-1	0.719481	0.747559	0.0988201
GO:0000188	inactivation of MAPK activity	0.545084	-1	-1	-1	NA	NA	0.530863	NA	0.206584	0.433132	0.320468	0.177008	0.480124	-1	-0.758283	NA	0.799211
GO:0000209	protein polyubiquitination	NA	0.741452	0.436892	NA	NA	NA	0.670919	NA	NA	0.316003	0.0121105	NA	0.65229	-1	0.49418	0.669336	0.426998
GO:0000212	meiotic spindle organization and biogenesis	NA	NA	-1	NA	NA	NA	NA	NA	NA	NA	0.412329	NA	NA	1	NA	NA	NA
GO:0000213	tRNA-intron endonuclease activity	NA	NA	-1	NA	NA	NA	NA	NA	NA	NA	0.599574	NA	NA	1	NA	NA	NA
GO:0000214	tRNA-intron endonuclease complex	NA	NA	-1	NA	NA	NA	NA	NA	NA	NA	0.599574	NA	NA	1	NA	NA	NA
GO:0000217	DNA secondary structure binding	NA	NA	1	0.680167	NA	NA	NA	0.213164	NA	NA	0.192009	NA	0.646614	-1	NA	NA	0.421448
GO:0000221	vacuolar proton-transporting V-type ATPase, V1 domain	NA	NA	1	NA	NA	NA	0.530863	NA	NA	NA	NA	NA	0.475312	NA	0.45721	0.277843	NA
GO:0000224	peptide-N4-(N-acetyl-beta-glucosaminyl)asparagine amidase activity	NA	NA	1	NA	NA	NA	NA	NA	NA	NA	0.282499	NA	NA	1	NA	NA	NA
GO:0000225	N-acetylglucosaminylphosphatidylinositol deacetylase activity	NA	NA	1	NA	NA	NA	NA	NA	NA	NA	0.282499	NA	NA	1	0.45721	NA	NA
GO:0000226	microtubule cytoskeleton organization and biogenesis	0.820667	-0.392288	-1	-0.566816	0.174717	NA	-1	-1	NA	-0.788284	0.00190727	0.390422	1	1	0.671769	-1	0.0749889
GO:0000228	nuclear chromosome	NA	NA	0.282822	-0.100358	NA	NA	-1	NA	NA	NA	2.25902e-13	0.921384	-0.65229	1	0.985659	-0.468853	-0.476622
GO:0000235	astral microtubule	NA	NA	1	NA	NA	NA	NA	NA	NA	NA	0.282499	NA	NA	1	NA	NA	0.224154
GO:0000239	pachytene	NA	NA	NA	NA	NA	NA	NA	NA	NA	NA	NA	NA	NA	1	NA	NA	NA
GO:0000242	pericentriolar material	NA	NA	0.828946	NA	NA	NA	NA	NA	NA	NA	0.0104603	NA	NA	1	0.573751	NA	0.653955
GO:0000244	assembly of spliceosomal tri-snRNP	NA	NA	1	NA	NA	NA	NA	NA	NA	NA	0.308059	NA	NA	1	NA	NA	NA
GO:0000245	spliceosome assembly	NA	NA	0.00861429	NA	NA	NA	-1	NA	NA	NA	2.62533e-10	NA	-0.694852	1	0.961069	-1	0.625398
GO:0000247	C-8 sterol isomerase activity	NA	NA	1	NA	NA	NA	NA	NA	NA	NA	0.0916191	NA	NA	1	NA	NA	NA
GO:0000248	C-5 sterol desaturase activity	NA	NA	1	NA	NA	NA	NA	NA	NA	NA	0.0916191	NA	NA	1	NA	NA	NA
GO:0000250	lanosterol synthase activity	NA	NA	NA	NA	NA	NA	NA	NA	NA	NA	NA	NA	NA	1	NA	NA	NA
GO:0000254	C-4 methylsterol oxidase activity	NA	NA	1	NA	NA	NA	NA	NA	NA	NA	0.282499	NA	NA	1	NA	NA	NA
GO:0000257	nitrilase activity	NA	NA	1	NA	NA	NA	NA	NA	NA	NA	0.282499	NA	NA	1	NA	NA	NA
GO:0000262	mitochondrial chromosome	NA	NA	1	NA	NA	NA	NA	NA	NA	NA	0.282499	NA	NA	1	NA	NA	NA
GO:0000266	mitochondrial fission	NA	NA	1	NA	NA	NA	NA	NA	NA	NA	0.51781	NA	NA	1	0.45721	NA	0.224154
GO:0000267	cell fraction	0.58479	0.0641177	-5.93296e-05	1.86996e-07	0.141458	0.960356	-1	0.00385004	0.0277091	3.8715e-26	1.17331e-40	1.8629e-68	0.55086	-1	-0.977495	0.899951	5.62173e-09
GO:0000268	peroxisome targeting sequence binding	NA	NA	-1	NA	NA	NA	NA	NA	NA	NA	0.412329	NA	NA	1	0.211678	NA	NA
GO:0000270	peptidoglycan metabolic process	NA	NA	NA	0.0632181	NA	NA	NA	NA	NA	NA	NA	0.0258454	0.741036	-1	NA	NA	NA
GO:0000271	polysaccharide biosynthetic process	0.611939	-1	1	-1	NA	NA	0.618053	NA	0.321217	0.663489	0.213778	0.388765	-1	1	-1	-1	-0.804651
GO:0000272	polysaccharide catabolic process	0.463371	0.783684	-0.968827	-1	NA	NA	NA	NA	0.223697	0.471631	0.837791	0.444112	0.694852	1	0.406525	0.688913	NA
GO:0000273	lipoic acid metabolic process	NA	0.441275	-1	NA	NA	NA	NA	NA	NA	0.23131	1	NA	NA	1	NA	NA	NA
GO:0000275	mitochondrial proton-transporting ATP synthase complex, catalytic core F(1)	NA	NA	1	NA	NA	NA	NA	NA	NA	NA	0.282499	NA	NA	1	NA	NA	NA
GO:0000278	mitotic cell cycle	-0.545084	-0.362252	-1	-0.00619972	-1	-0.830966	-1	-0.833344	0.788546	0.793168	3.46159e-20	0.558548	-0.716391	1	-0.521841	-0.420679	0.693504
GO:0000279	M phase	-0.470121	-0.145596	-1	-0.162653	-1	NA	-0.984588	-0.740399	-1	-0.791954	6.90386e-12	0.125743	-0.577436	1	-0.724409	-0.277843	-0.488555
GO:0000281	cytokinesis after mitosis	NA	NA	-1	NA	NA	NA	NA	NA	NA	NA	0.412329	NA	NA	1	NA	NA	NA
GO:0000287	magnesium ion binding	0.294036	0.120911	0.846757	-0.000758766	0.602301	-1	-0.949694	-0.158211	0.00840923	1.40464e-12	4.90705e-32	0.23188	-0.753276	1	0.412557	0.924515	0.836705
GO:0000288	mRNA catabolic process, deadenylation-dependent decay	NA	NA	1	NA	NA	NA	NA	NA	NA	NA	0.282499	NA	NA	1	NA	NA	NA
GO:0000290	deadenylation-dependent decapping	NA	NA	1	NA	NA	NA	NA	NA	NA	NA	0.282499	NA	NA	1	NA	NA	NA
GO:0000293	ferric-chelate reductase activity	NA	NA	NA	0.680167	NA	NA	NA	NA	NA	NA	NA	0.248376	NA	1	NA	NA	NA
GO:0000299	integral to membrane of membrane fraction	0.428643	0.441275	-0.914835	-1	NA	NA	NA	NA	0.149131	0.086662	0.340386	0.534264	-1	-1	NA	NA	0.39779
GO:0000300	peripheral to membrane of membrane fraction	NA	NA	1	NA	NA	NA	0.544796	NA	NA	NA	0.672346	NA	0.577436	-1	0.573751	0.3535	NA
GO:0000301	retrograde transport, vesicle recycling within Golgi	NA	NA	1	NA	NA	NA	NA	NA	NA	NA	0.0916191	NA	NA	1	NA	NA	NA
GO:0000302	response to reactive oxygen species	NA	0.566121	-1	0.87027	NA	NA	NA	NA	NA	0.154625	0.320468	0.177008	NA	1	NA	NA	0.0461204
GO:0000303	response to superoxide	NA	NA	-1	NA	NA	NA	NA	NA	NA	NA	0.412329	NA	NA	1	NA	NA	0.0504689
GO:0000305	response to oxygen radical	NA	NA	1	NA	NA	NA	NA	NA	NA	NA	0.192009	NA	NA	1	NA	NA	0.110397
GO:0000307	cyclin-dependent protein kinase holoenzyme complex	NA	0.520148	1	NA	NA	NA	NA	NA	NA	0.154768	0.192009	NA	NA	1	NA	NA	0.421448
GO:0000309	nicotinamide-nucleotide adenylyltransferase activity	NA	0.520148	1	NA	NA	NA	NA	NA	NA	0.154768	0.192009	NA	NA	1	NA	NA	NA
GO:0000313	organellar ribosome	NA	NA	6.06671e-06	NA	NA	NA	NA	NA	NA	NA	2.25715e-30	NA	-0.475312	0.671072	-0.45721	NA	NA
GO:0000314	organellar small ribosomal subunit	NA	NA	0.0727973	NA	NA	NA	NA	NA	NA	NA	4.75876e-08	NA	-1	1	-0.758283	NA	NA
GO:0000315	organellar large ribosomal subunit	NA	NA	0.103101	NA	NA	NA	NA	NA	NA	NA	2.26451e-07	NA	NA	1	-0.911558	NA	NA
GO:0000318	protein-methionine-R-oxide reductase activity	NA	NA	1	NA	NA	NA	NA	NA	NA	NA	0.192009	NA	NA	1	NA	NA	NA
GO:0000320	re-entry into mitotic cell cycle	NA	NA	-1	NA	NA	NA	NA	NA	NA	NA	0.51781	NA	NA	1	NA	NA	NA
GO:0000323	lytic vacuole	0.409791	-0.753251	0.0297308	-0.0867802	NA	NA	1	-1	0.0159736	0.158695	6.93135e-27	0.536048	-0.612816	1	-0.177441	-0.420679	0.861641
GO:0000334	3-hydroxyanthranilate 3,4-dioxygenase activity	NA	NA	NA	0.406618	NA	NA	NA	NA	NA	NA	NA	0.194961	NA	1	NA	NA	NA
GO:0000339	RNA cap binding	NA	NA	0.828946	NA	NA	NA	NA	NA	NA	NA	0.231293	NA	NA	1	NA	NA	NA
GO:0000351	assembly of spliceosomal tri-snRNP U4/U6.U5	NA	NA	NA	NA	NA	NA	NA	NA	NA	NA	NA	NA	NA	1	NA	NA	NA
GO:0000354	cis assembly of pre-catalytic spliceosome	NA	NA	1	NA	NA	NA	NA	NA	NA	NA	0.412329	NA	NA	1	NA	NA	NA
GO:0000360	cis assembly of U2-type pre-catalytic spliceosome	NA	NA	1	NA	NA	NA	NA	NA	NA	NA	0.412329	NA	NA	1	NA	NA	NA
GO:0000375	RNA splicing, via transesterification reactions	NA	NA	4.39636e-06	NA	NA	NA	0.764162	NA	NA	NA	1.00451e-23	NA	-0.646614	1	-0.544701	-0.636645	0.866556
GO:0000377	RNA splicing, via transesterification reactions with bulged adenosine as nucleophile	NA	NA	4.39636e-06	NA	NA	NA	0.764162	NA	NA	NA	1.00451e-23	NA	-0.646614	1	-0.544701	-0.636645	0.866556
GO:0000380	alternative nuclear mRNA splicing, via spliceosome	NA	NA	1	NA	NA	NA	NA	NA	NA	NA	0.412329	NA	NA	1	NA	NA	NA
GO:0000385	spliceosomal catalysis	NA	NA	1	NA	NA	NA	NA	NA	NA	NA	0.282499	NA	NA	1	NA	NA	NA
GO:0000386	second spliceosomal transesterification activity	NA	NA	1	NA	NA	NA	NA	NA	NA	NA	0.282499	NA	NA	1	NA	NA	NA
GO:0000387	spliceosomal snRNP biogenesis	NA	NA	0.243805	NA	NA	NA	0.618053	NA	NA	NA	0.0367496	NA	0.810704	-1	NA	NA	0.319594
GO:0000389	nuclear mRNA 3'-splice site recognition	NA	NA	0.38393	NA	NA	NA	NA	NA	NA	NA	0.000936438	NA	NA	1	NA	NA	NA
GO:0000394	RNA splicing, via endonucleolytic cleavage and ligation	NA	NA	-1	NA	NA	NA	NA	NA	NA	NA	0.672346	NA	NA	1	NA	NA	NA
GO:0000398	nuclear mRNA splicing, via spliceosome	NA	NA	4.39636e-06	NA	NA	NA	0.764162	NA	NA	NA	1.00451e-23	NA	-0.646614	1	-0.544701	-0.636645	0.866556
GO:0000400	four-way junction DNA binding	NA	NA	1	NA	NA	NA	NA	NA	NA	NA	0.0916191	NA	NA	1	NA	NA	0.337877
GO:0000428	DNA-directed RNA polymerase complex	0.625753	NA	0.0330669	NA	0.269835	NA	NA	NA	NA	NA	5.88389e-09	NA	-0.775391	1	-1	-1	NA
GO:0000439	core TFIIH complex	NA	NA	1	NA	NA	NA	NA	NA	NA	NA	0.51781	NA	NA	1	NA	NA	NA
GO:0000441	SSL2-core TFIIH complex	NA	NA	1	NA	NA	NA	NA	NA	NA	NA	0.51781	NA	NA	1	NA	NA	NA
GO:0000444	MIS12/MIND type complex	NA	NA	-1	NA	NA	NA	NA	NA	NA	NA	0.599574	NA	NA	1	NA	NA	NA
GO:0000502	proteasome complex (sensu Eukaryota)	NA	-0.664353	1.28293e-05	NA	NA	NA	-1	NA	NA	-1	1.32817e-13	NA	-0.511241	1	-0.779492	NA	-0.246769
GO:0000506	glycosylphosphatidylinositol-N-acetylglucosaminyltransferase (GPI-GnT) complex	NA	NA	NA	0.406618	NA	NA	NA	NA	NA	NA	NA	0.248376	NA	1	NA	NA	NA
GO:0000578	embryonic axis specification	NA	NA	-0.681149	0.255488	NA	NA	NA	NA	NA	NA	-1	0.0367708	NA	1	0.573751	NA	0.319594
GO:0000700	mismatch base pair DNA N-glycosylase activity	NA	NA	1	NA	NA	NA	NA	NA	NA	NA	0.192009	NA	NA	1	NA	NA	NA
GO:0000701	purine-specific mismatch base pair DNA N-glycosylase activity	NA	NA	1	NA	NA	NA	NA	NA	NA	NA	0.0916191	NA	NA	1	NA	NA	NA
GO:0000702	oxidized base lesion DNA N-glycosylase activity	NA	NA	1	NA	NA	NA	NA	NA	NA	NA	0.392694	NA	0.694852	-1	0.736016	0.468853	NA
GO:0000705	achiasmate meiosis I	NA	NA	NA	NA	NA	NA	NA	NA	NA	NA	NA	NA	NA	1	NA	NA	NA
GO:0000718	nucleotide-excision repair, DNA damage removal	NA	NA	1	NA	NA	NA	NA	NA	NA	NA	0.282499	NA	NA	1	NA	NA	NA
GO:0000722	telomere maintenance via recombination	NA	NA	1	NA	NA	NA	NA	NA	NA	NA	0.282499	NA	NA	1	NA	NA	NA
GO:0000723	telomere maintenance	NA	NA	0.120547	-0.399423	NA	NA	0.785197	NA	NA	NA	5.99081e-05	-1	-1	-1	0.523259	-1	-1
GO:0000724	double-strand break repair via homologous recombination	NA	NA	-1	-1	NA	NA	0.670919	NA	NA	NA	0.340386	0.534264	1	-1	0.654302	NA	NA
GO:0000725	recombinational repair	NA	NA	-1	-1	NA	NA	0.670919	NA	NA	NA	0.340386	0.534264	1	-1	0.654302	NA	NA
GO:0000726	non-recombinational repair	NA	NA	1	-1	NA	NA	0.670919	NA	NA	NA	0.179806	0.643961	1	-1	0.45721	NA	0.345537
GO:0000729	DNA double-strand break processing	NA	NA	1	NA	NA	NA	0.530863	NA	NA	NA	NA	NA	0.475312	NA	NA	NA	NA
GO:0000731	DNA synthesis during DNA repair	NA	NA	1	NA	NA	NA	NA	NA	NA	NA	0.0367496	NA	NA	1	1	NA	NA
GO:0000737	DNA catabolic process, endonucleolytic	NA	NA	NA	NA	NA	NA	NA	NA	NA	NA	NA	NA	NA	1	NA	NA	NA
GO:0000738	DNA catabolic process, exonucleolytic	NA	NA	0.828946	NA	NA	NA	0.581301	NA	NA	NA	0.282499	NA	0.646614	-1	0.671769	NA	NA
GO:0000739	DNA strand annealing activity	NA	NA	NA	NA	NA	NA	NA	NA	NA	NA	NA	NA	NA	1	NA	NA	0.224154
GO:0000746	conjugation	NA	NA	1	NA	NA	NA	NA	NA	NA	NA	0.282499	NA	NA	1	NA	NA	0.224154
GO:0000747	conjugation with cellular fusion	NA	NA	1	NA	NA	NA	NA	NA	NA	NA	0.282499	NA	NA	1	NA	NA	0.224154
GO:0000774	adenyl-nucleotide exchange factor activity	NA	NA	1	NA	NA	NA	NA	NA	NA	NA	0.51781	NA	NA	1	NA	NA	NA
GO:0000775	chromosome, pericentric region	NA	-0.48879	-1	-0.406618	NA	NA	-0.93132	NA	NA	-1	0.00181732	0.532082	-0.642256	1	-0.791852	-0.636645	-0.620921
GO:0000776	kinetochore	NA	-1	1	NA	NA	NA	NA	NA	NA	0.553158	0.00478078	NA	-0.775391	1	-1	-1	0.809481
GO:0000777	condensed chromosome kinetochore	NA	NA	-1	NA	NA	NA	NA	NA	NA	NA	0.70992	NA	NA	1	0.736016	NA	NA
GO:0000779	condensed chromosome, pericentric region	NA	NA	1	NA	NA	NA	NA	NA	NA	NA	0.283632	NA	NA	1	0.77625	NA	NA
GO:0000780	condensed nuclear chromosome, pericentric region	NA	NA	1	NA	NA	NA	NA	NA	NA	NA	0.282499	NA	NA	1	NA	NA	NA
GO:0000781	chromosome, telomeric region	NA	-1	0.243805	NA	NA	NA	0.836691	NA	NA	0.553158	9.86736e-06	NA	-1	1	0.781074	-1	0.809481
GO:0000782	telomere cap complex	NA	NA	1	NA	NA	NA	NA	NA	NA	NA	0.282499	NA	NA	1	NA	NA	NA
GO:0000783	nuclear telomere cap complex	NA	NA	1	NA	NA	NA	NA	NA	NA	NA	0.282499	NA	NA	1	NA	NA	NA
GO:0000784	nuclear chromosome, telomeric region	NA	NA	1	NA	NA	NA	0.588486	NA	NA	NA	0.171255	NA	0.741036	-1	0.77625	0.51507	0.548486
GO:0000785	chromatin	-0.860033	-0.362252	-1	-0.357592	NA	NA	-1	NA	-0.791078	-0.192242	-0.877709	-0.248376	-0.577436	0.980476	0.951144	-0.468853	-0.101526
GO:0000786	nucleosome	NA	NA	-0.789687	0.130182	NA	NA	NA	NA	NA	NA	-0.0367496	0.697711	NA	1	-0.724409	NA	NA
GO:0000790	nuclear chromatin	NA	NA	1	NA	NA	NA	0.756838	NA	NA	NA	0.0335601	NA	-1	1	-1	NA	-1
GO:0000791	euchromatin	NA	0.362252	NA	NA	NA	NA	NA	NA	NA	0.123366	NA	NA	NA	1	NA	NA	NA
GO:0000792	heterochromatin	NA	NA	1	-0.556118	NA	NA	NA	NA	NA	NA	0.0185664	-1	-0.91807	1	0.921612	0.79572	-1
GO:0000793	condensed chromosome	NA	NA	-1	-0.635379	NA	NA	NA	NA	NA	NA	0.00507831	0.337517	-0.741036	1	1	NA	-0.548486
GO:0000794	condensed nuclear chromosome	NA	NA	1	0.920586	NA	NA	NA	NA	NA	NA	0.0128684	0.113272	-0.694852	1	0.806141	NA	-0.488555
GO:0000795	synaptonemal complex	NA	NA	-1	0.123942	NA	NA	NA	NA	NA	NA	1	0.0189413	NA	1	0.45721	NA	NA
GO:0000796	condensin complex	NA	NA	-0.914835	NA	NA	NA	NA	NA	NA	NA	0.599574	NA	0.694852	-1	NA	NA	NA
GO:0000797	condensin core heterodimer	NA	NA	NA	NA	NA	NA	NA	NA	NA	NA	NA	NA	NA	1	NA	NA	NA
GO:0000799	nuclear condensin complex	NA	NA	1	NA	NA	NA	NA	NA	NA	NA	0.282499	NA	NA	1	NA	NA	NA
GO:0000800	lateral element	NA	NA	NA	0.406618	NA	NA	NA	NA	NA	NA	NA	0.248376	NA	1	0.671769	NA	NA
GO:0000801	central element	NA	NA	-1	0.357592	NA	NA	NA	NA	NA	NA	0.599574	0.0626734	NA	1	0.736016	NA	NA
GO:0000802	transverse filament	NA	NA	NA	0.406618	NA	NA	NA	NA	NA	NA	NA	0.194961	NA	1	0.573751	NA	NA
GO:0000803	sex chromosome	NA	NA	0.828946	NA	NA	NA	NA	NA	NA	NA	0.105255	NA	NA	1	NA	NA	0.421448
GO:0000805	X chromosome	NA	NA	1	NA	NA	NA	NA	NA	NA	NA	0.192009	NA	NA	1	NA	NA	NA
GO:0000808	origin recognition complex	NA	NA	0.589483	NA	NA	NA	NA	NA	NA	NA	0.0653679	NA	NA	1	0.736016	NA	0.488555
GO:0000819	sister chromatid segregation	NA	NA	-0.446447	0.912352	NA	NA	NA	NA	NA	NA	0.348753	0.0846877	-0.775391	1	-0.671769	NA	NA
GO:0000900	translation repressor activity, nucleic acid binding	NA	NA	-1	NA	NA	NA	NA	NA	NA	NA	0.51781	NA	0.646614	-1	0.671769	NA	NA
GO:0000902	cell morphogenesis	0.175424	0.815446	-0.595735	-0.72113	0.041692	0.330377	-0.953743	1	0.0299188	0.000435685	8.60691e-26	1.99696e-08	0.162153	-0.212894	0.26984	0.304781	4.90478e-65
GO:0000904	cellular morphogenesis during differentiation	0.711639	0.949361	-0.132497	0.693016	0.0400503	-1	0.985336	0.351929	NA	0.0275312	1.91253e-05	2.24114e-05	0.00924271	-0.00972389	0.233805	0.0711823	0
GO:0000910	cytokinesis	0.582644	NA	1	-0.406618	NA	NA	NA	NA	0.281425	NA	0.0514769	-1	-1	1	0.45721	0.587722	0.605417
GO:0000912	cytokinesis, formation of actomyosin apparatus	NA	NA	NA	NA	NA	NA	NA	NA	NA	NA	NA	NA	NA	1	NA	NA	NA
GO:0000915	cytokinesis, contractile ring formation	NA	NA	NA	NA	NA	NA	NA	NA	NA	NA	NA	NA	NA	1	NA	NA	NA
GO:0000917	barrier septum formation	NA	NA	1	NA	NA	NA	NA	NA	NA	NA	0.282499	NA	NA	1	NA	NA	NA
GO:0000920	cell separation during cytokinesis	NA	NA	NA	NA	NA	NA	NA	NA	NA	NA	NA	NA	NA	1	NA	NA	NA
GO:0000921	septin ring assembly	NA	NA	1	NA	NA	NA	NA	NA	NA	NA	0.0916191	NA	NA	1	0.573751	NA	NA
GO:0000922	spindle pole	NA	NA	0.828946	-0.406618	NA	NA	0.799657	0.504505	NA	NA	0.0128684	NA	-1	-1	-0.671769	NA	-1
GO:0000930	gamma-tubulin complex	NA	NA	1	NA	NA	NA	0.643883	NA	NA	NA	0.283632	NA	1	-1	0.211678	NA	NA
GO:0000931	gamma-tubulin large complex	NA	NA	1	NA	NA	NA	0.581301	NA	NA	NA	0.599574	NA	0.646614	-1	0.671769	NA	NA
GO:0000939	inner kinetochore of condensed chromosome	NA	NA	1	NA	NA	NA	NA	NA	NA	NA	0.282499	NA	NA	1	NA	NA	NA
GO:0000940	outer kinetochore of condensed chromosome	NA	NA	NA	NA	NA	NA	NA	NA	NA	NA	NA	NA	NA	1	0.45721	NA	NA
GO:0001101	response to acid	NA	NA	-1	0.566816	NA	NA	NA	NA	NA	NA	0.412329	0.194961	0.577436	1	0.573751	NA	0.337877
GO:0001315	age-dependent response to reactive oxygen species	NA	NA	NA	NA	NA	NA	NA	NA	NA	NA	NA	NA	NA	1	NA	NA	0.224154
GO:0001501	skeletal development	0.44685	0.11543	-8.99575e-10	2.0382e-06	0.450164	0.078624	-1	0.212914	0.059591	0.000112397	0.282499	6.70656e-33	0.475312	-0.498851	-1	0.3535	0.110397
GO:0001502	cartilage condensation	0.428643	0.741452	-0.914835	0.837112	0.163391	0.220375	NA	NA	NA	NA	0.532934	0.248376	0.483892	-1	0.886571	0.688913	0.478655
GO:0001503	ossification	0.352432	0.51506	-2.03922e-05	0.00141591	0.521119	0.154166	-1	0.143135	0.0766819	0.0726424	1	2.16715e-14	0.475312	-0.789817	0.845486	0.390651	0.348649
GO:0001504	neurotransmitter uptake	NA	NA	-1	0.776407	NA	NA	0.618053	0.292612	NA	NA	0.392694	0.391155	0.540803	-1	0.5723	0.549479	0.0115606
GO:0001505	regulation of neurotransmitter levels	0.808415	0.177144	-0.0876445	0.625428	0.467401	0.263212	0.530863	0.175256	0.449731	0.00246805	0.412329	0.0146572	0.00790467	-0.00395493	0.45721	0.144837	4.72224e-16
GO:0001507	acetylcholine catabolic process in synaptic cleft	NA	NA	NA	0.406618	NA	NA	NA	NA	NA	NA	NA	0.194961	NA	1	NA	NA	NA
GO:0001508	regulation of action potential	0.678118	NA	-1	1	0.302167	NA	NA	NA	NA	NA	0.00959142	0.0572164	-0.694852	1	0.596127	-1	0.000178754
GO:0001509	legumain activity	NA	NA	1	NA	NA	NA	NA	NA	NA	NA	1	NA	NA	1	NA	NA	NA
GO:0001510	RNA methylation	NA	NA	1	NA	NA	NA	NA	NA	NA	NA	0.0916191	NA	NA	1	NA	NA	NA
GO:0001512	dihydronicotinamide riboside quinone reductase activity	NA	NA	1	NA	NA	NA	NA	NA	NA	NA	0.282499	NA	NA	1	NA	NA	NA
GO:0001514	selenocysteine incorporation	NA	NA	0.589483	NA	NA	NA	0.581301	NA	NA	NA	0.171255	NA	0.694852	-1	NA	NA	NA
GO:0001515	opioid peptide activity	0.324018	0.571583	NA	0.406618	NA	0.157185	NA	NA	0.103181	NA	NA	0.0910457	0.694852	-1	NA	NA	0.488555
GO:0001516	prostaglandin biosynthetic process	0.385317	NA	-1	NA	NA	NA	NA	NA	0.149131	NA	0.340386	NA	0.775391	-1	NA	NA	0.605417
GO:0001517	N-acetylglucosamine 6-O-sulfotransferase activity	NA	NA	0.828946	NA	NA	NA	0.581301	NA	NA	NA	0.308059	NA	0.694852	-1	NA	NA	NA
GO:0001518	voltage-gated sodium channel complex	0.463371	0.783684	-0.534221	0.183517	0.176599	NA	0.703382	NA	NA	0.471631	-0.665356	0.0288152	0.65229	-1	0.49418	0.3535	0.426998
GO:0001520	outer dense fiber	NA	NA	NA	0.406618	NA	NA	NA	NA	NA	NA	NA	0.125743	NA	1	NA	NA	NA
GO:0001522	pseudouridine synthesis	NA	NA	1	0.854028	NA	NA	0.713753	NA	NA	NA	0.199206	0.232415	0.883445	-1	NA	NA	NA
GO:0001523	retinoid metabolic process	0.44685	0.75859	-1	NA	NA	NA	0.682931	NA	0.157649	0.329459	0.51781	NA	-1	1	NA	NA	NA
GO:0001525	angiogenesis	0.545084	0.447755	-0.000452714	0.357592	0.271628	0.220375	-0.752589	-0.830566	0.291842	0.0176102	0.0557419	3.7086e-11	0.801224	-1	-0.886571	-0.869159	0.00799401
GO:0001527	microfibril	NA	0.571583	-0.914835	1	NA	NA	NA	NA	NA	0.297895	-1	0.502409	NA	1	NA	NA	NA
GO:0001530	lipopolysaccharide binding	NA	NA	1	0.680167	NA	NA	0.581301	NA	NA	NA	0.599574	0.299503	0.694852	-1	NA	NA	NA
GO:0001532	interleukin-21 receptor activity	NA	NA	NA	NA	NA	NA	NA	NA	NA	NA	NA	NA	NA	1	NA	NA	NA
GO:0001533	cornified envelope	NA	0.75859	-0.105468	0.00616439	NA	0.23148	NA	NA	NA	NA	-0.3879	0.00153897	0.694852	1	-1	NA	NA
GO:0001537	N-acetylgalactosamine 4-O-sulfotransferase activity	NA	NA	-1	0.357592	NA	NA	NA	NA	NA	NA	0.672346	0.0910457	0.694852	-1	0.736016	0.468853	NA
GO:0001539	ciliary or flagellar motility	NA	NA	-0.914835	0.162653	NA	NA	NA	NA	NA	NA	-0.786625	0.0910457	0.810704	-1	0.417348	0.587722	NA
GO:0001540	beta-amyloid binding	NA	0.677569	1	-1	NA	NA	NA	0.292612	NA	0.297895	0.136571	NA	0.775391	-1	1	0.549479	0.077748
GO:0001541	ovarian follicle development	NA	0.812174	-1	0.854028	NA	NA	NA	0.14664	NA	0.418274	0.299964	-1	0.903953	-1	-0.911884	NA	0.768042
GO:0001542	ovulation from ovarian follicle	0.290222	NA	NA	0.357592	NA	NA	NA	NA	0.112905	NA	NA	0.1234	0.741036	-1	0.77625	0.51507	0.548486
GO:0001543	ovarian follicle rupture	0.175424	NA	NA	NA	NA	NA	NA	NA	0.059591	NA	NA	NA	0.577436	-1	0.573751	0.3535	0.337877
GO:0001547	antral ovarian follicle growth	NA	NA	NA	NA	NA	NA	NA	NA	NA	NA	NA	NA	NA	1	0.573751	NA	NA
GO:0001550	ovarian cumulus expansion	NA	NA	NA	NA	NA	NA	NA	NA	NA	NA	NA	NA	NA	1	0.573751	NA	NA
GO:0001553	luteinization	NA	0.116796	NA	0.566816	NA	NA	NA	NA	NA	0.00643561	NA	0.194961	NA	1	NA	NA	0.337877
GO:0001556	oocyte maturation	NA	NA	-1	NA	NA	NA	NA	NA	NA	NA	0.599574	NA	NA	1	NA	NA	NA
GO:0001558	regulation of cell growth	0.44685	0.75859	-1	-0.648896	0.666593	0.134872	0.76401	-0.643901	0.0689903	0.129579	5.45355e-08	0.0066906	0.475312	-1	-0.77625	-1	0.00829495
GO:0001560	regulation of cell growth by extracellular stimulus	NA	NA	1	NA	NA	NA	NA	NA	NA	NA	0.282499	NA	NA	1	NA	NA	NA
GO:0001561	fatty acid alpha-oxidation	NA	NA	-1	0.357592	NA	NA	NA	0.213164	NA	NA	0.51781	0.248376	0.646614	-1	0.671769	0.420679	NA
GO:0001562	response to protozoan	NA	NA	NA	0.566816	NA	NA	NA	0.175256	NA	NA	NA	NA	0.646614	-1	NA	NA	0.421448
GO:0001565	phorbol ester receptor activity	NA	0.571583	-1	-0.545849	NA	NA	0.748183	0.43328	NA	0.123366	0.214369	NA	0.883445	-1	0.45721	0.420679	0.0461204
GO:0001568	blood vessel development	0.582644	0.362252	-0.000883178	0.87027	0.341269	0.157185	-1	-0.515684	0.179185	0.00364182	0.00988479	6.36077e-08	0.475312	-1	-1	0.974755	0.000754537
GO:0001569	patterning of blood vessels	0.231492	NA	-0.335861	0.53485	NA	NA	NA	NA	0.0362717	NA	0.798762	0.0377862	0.892662	-1	0.736016	0.757389	0.000353374
GO:0001570	vasculogenesis	NA	-1	-1	0.710852	NA	NA	0.785197	0.490832	NA	0.481497	0.199206	0.111315	0.741036	-1	-0.758283	0.79572	0.224154
GO:0001573	ganglioside metabolic process	NA	NA	1	-1	NA	NA	NA	NA	NA	NA	0.0213133	0.465835	0.810704	-1	-1	0.587722	0.653955
GO:0001574	ganglioside biosynthetic process	NA	NA	1	NA	NA	NA	NA	NA	NA	NA	0.0916191	NA	NA	1	NA	NA	NA
GO:0001575	globoside metabolic process	NA	NA	1	NA	NA	NA	NA	NA	NA	NA	0.282499	NA	NA	1	NA	NA	0.224154
GO:0001578	microtubule bundle formation	NA	NA	0.828946	-1	NA	NA	NA	NA	NA	NA	0.0104603	0.431681	NA	1	NA	NA	0.25934
GO:0001580	detection of chemical stimulus during sensory perception of bitter taste	NA	NA	NA	0.406618	NA	NA	NA	0.133074	NA	NA	NA	NA	0.577436	-1	NA	NA	NA
GO:0001582	detection of chemical stimulus during sensory perception of sweet taste	NA	NA	NA	0.406618	NA	NA	NA	NA	NA	NA	NA	0.194961	NA	1	NA	NA	NA
GO:0001584	rhodopsin-like receptor activity	0.00122402	-0.566121	-1.39787e-26	1.871e-38	0.140623	0.317105	-1	1.49518e-08	0.291576	-0.00659607	-2.33254e-35	0.00110942	0.0158699	-0.0641636	-0.0513249	0.968572	2.48136e-20
GO:0001588	dopamine D1 receptor-like receptor activity	0.175424	NA	NA	NA	NA	NA	NA	NA	0.0390388	NA	NA	NA	NA	1	NA	NA	0.224154
GO:0001590	dopamine D1 receptor activity	0.175424	NA	NA	NA	NA	NA	NA	NA	0.0390388	NA	NA	NA	NA	1	NA	NA	0.224154
GO:0001594	trace-amine receptor activity	NA	NA	NA	0.406618	NA	NA	NA	NA	NA	NA	NA	0.125743	NA	1	NA	NA	NA
GO:0001595	angiotensin receptor activity	NA	NA	-0.914835	0.0195615	NA	NA	0.581301	0.238784	NA	NA	NA	0.0474785	0.741036	-1	0.77625	0.51507	0.548486
GO:0001599	endothelin-A receptor activity	NA	0.362252	NA	NA	NA	NA	NA	NA	NA	0.086662	NA	NA	NA	1	0.45721	NA	NA
GO:0001600	endothelin-B receptor activity	NA	NA	NA	NA	NA	NA	NA	NA	NA	NA	NA	NA	0.475312	NA	NA	NA	0.224154
GO:0001601	peptide YY receptor activity	NA	NA	NA	0.406618	NA	NA	NA	NA	NA	NA	NA	0.299503	NA	1	NA	NA	NA
GO:0001602	pancreatic polypeptide receptor activity	NA	NA	NA	0.406618	NA	NA	NA	NA	NA	NA	NA	0.248376	NA	1	NA	NA	NA
GO:0001603	vasopressin-like receptor activity	NA	NA	NA	0.0195615	NA	NA	NA	NA	NA	NA	NA	0.0102743	NA	1	NA	NA	NA
GO:0001604	urotensin II receptor activity	0.175424	NA	NA	NA	NA	NA	NA	NA	0.0390388	NA	NA	NA	NA	1	NA	NA	NA
GO:0001607	neuromedin U receptor activity	NA	NA	NA	0.183517	NA	NA	NA	NA	NA	NA	NA	0.0160653	NA	1	NA	NA	NA
GO:0001608	nucleotide receptor activity, G-protein coupled	NA	-1	-0.589483	0.0387651	NA	NA	NA	0.213164	NA	0.676782	-0.990898	0.0431443	0.792944	-1	NA	NA	-1
GO:0001609	adenosine receptor activity, G-protein coupled	NA	NA	1	0.526726	NA	NA	NA	NA	NA	NA	0.231293	0.128113	NA	1	NA	NA	0.548486
GO:0001610	A1 adenosine receptor activity, G-protein coupled	NA	NA	1	NA	NA	NA	NA	NA	NA	NA	0.412329	NA	NA	1	NA	NA	NA
GO:0001611	A2A adenosine receptor activity, G-protein coupled	NA	NA	NA	0.406618	NA	NA	NA	NA	NA	NA	NA	0.194961	NA	1	NA	NA	NA
GO:0001612	A2B adenosine receptor activity, G-protein coupled	NA	NA	1	NA	NA	NA	NA	NA	NA	NA	0.282499	NA	NA	1	NA	NA	0.224154
GO:0001613	A3 adenosine receptor activity, G-protein coupled	NA	NA	NA	0.406618	NA	NA	NA	NA	NA	NA	NA	0.125743	NA	1	NA	NA	NA
GO:0001614	purinergic nucleotide receptor activity	NA	-1	-0.589483	0.0387651	NA	NA	NA	0.213164	NA	0.676782	-0.990898	0.0431443	0.792944	-1	NA	NA	-1
GO:0001615	thyrotropin releasing hormone and secretagogue-like receptors activity	NA	NA	NA	0.183517	NA	NA	NA	0.175256	NA	NA	NA	0.194961	0.577436	-1	NA	NA	NA
GO:0001616	growth hormone secretagogue receptor activity	NA	NA	NA	0.406618	NA	NA	NA	NA	NA	NA	NA	0.125743	NA	1	NA	NA	NA
GO:0001618	viral receptor activity	NA	NA	-1	0.566816	NA	NA	NA	NA	NA	NA	0.412329	0.194961	NA	1	NA	NA	NA
GO:0001619	lysosphingolipid and lysophosphatidic acid receptor activity	NA	NA	-1	0.526726	NA	NA	NA	NA	NA	NA	-1	0.292852	0.810704	-1	-1	NA	NA
GO:0001621	platelet ADP receptor activity	NA	NA	1	NA	NA	NA	NA	NA	NA	NA	0.282499	NA	NA	1	NA	NA	NA
GO:0001631	cysteinyl leukotriene receptor activity	NA	NA	NA	0.406618	NA	NA	NA	NA	NA	NA	NA	0.125743	NA	1	NA	NA	NA
GO:0001633	secretin-like receptor activity	NA	0.566121	-0.0246921	0.406618	NA	NA	NA	0.411185	NA	0.317505	-0.136621	0.371176	0.55086	-1	0.702084	0.24069	-1
GO:0001635	calcitonin gene-related polypeptide receptor activity	NA	NA	NA	NA	NA	NA	NA	NA	NA	NA	NA	NA	0.475312	NA	0.45721	0.277843	NA
GO:0001636	corticotrophin-releasing factor gastric inhibitory peptide-like receptor activity	NA	0.441275	NA	NA	NA	NA	NA	NA	NA	0.183306	NA	NA	NA	1	NA	NA	NA
GO:0001637	G-protein chemoattractant receptor activity	NA	NA	-0.0871471	5.45255e-05	NA	NA	0.581301	0.0782044	NA	NA	-0.192009	0.00106288	0.659767	-1	-0.796347	-1	0.110397
GO:0001649	osteoblast differentiation	0.558511	0.441275	-0.16792	0.566816	NA	0.318231	NA	NA	0.223697	0.176406	0.837791	0.0288152	1	-1	-1	NA	0.110397
GO:0001652	granular component	NA	NA	1	NA	NA	NA	NA	NA	NA	NA	0.282499	NA	NA	1	NA	NA	NA
GO:0001653	peptide receptor activity	0.14085	-0.456834	-3.16816e-11	4.26997e-15	0.199359	NA	-1	0.00894715	0.0636051	-0.829823	-0.0012582	1.7288e-20	0.36892	-0.724433	-0.905051	0.420679	0.0712767
GO:0001654	eye development	NA	-0.75859	-0.220534	0.141946	NA	NA	NA	0.67683	NA	-1	0.412329	0.000587452	-0.865451	1	0.760383	-1	1.24916e-06
GO:0001655	urogenital system development	0.176808	0.441275	-0.175963	1	0.0592827	0.141537	-1	0.595009	0.303777	0.30368	0.815829	0.130625	0.135068	-0.175712	0.56914	0.3535	4.05555e-07
GO:0001656	metanephros development	0.299658	0.477178	-0.436892	1	0.243806	0.0999982	NA	0.504505	0.25296	0.530925	0.412329	0.292852	0.416985	-0.67482	0.671769	0.363465	7.29637e-05
GO:0001657	ureteric bud development	0.261134	0.441275	-0.914835	-0.700929	0.226174	0.078624	NA	0.463174	0.220026	0.459529	0.282499	-1	0.418867	-0.764673	0.617603	0.294806	0.000258163
GO:0001658	ureteric bud branching	0.409791	0.706202	-0.292185	0.805371	NA	0.210773	NA	0.310179	0.138073	NA	-1	0.502409	0.475312	-0.980476	0.654302	0.620752	0.035253
GO:0001659	thermoregulation	0.385317	NA	-1	0.776407	0.139207	NA	NA	0.292612	NA	NA	0.427701	0.431681	0.577436	-1	0.573751	0.587722	0.653955
GO:0001660	fever	NA	NA	-1	NA	NA	NA	NA	NA	NA	NA	0.412329	NA	NA	1	NA	NA	0.337877
GO:0001662	behavioral fear response	NA	0.520148	1	NA	NA	0.142629	NA	NA	NA	NA	0.192009	NA	0.646614	-1	0.671769	NA	0.110397
GO:0001664	G-protein-coupled receptor binding	0.162079	0.821259	-2.72141e-06	3.50113e-06	NA	NA	-0.933042	-1	0.0063513	0.143467	-0.282499	3.68944e-18	-0.438274	1	-0.134859	NA	0.714834
GO:0001665	alpha-N-acetylgalactosaminide alpha-2,6-sialyltransferase activity	NA	NA	NA	NA	NA	NA	NA	NA	NA	NA	NA	NA	NA	1	NA	NA	NA
GO:0001666	response to hypoxia	0.663863	0.441275	-1	-0.406618	NA	0.381909	-1	NA	0.269234	0.0943736	0.075509	0.751367	-1	1	0.702084	0.636645	0.000289814
GO:0001667	ameboidal cell migration	NA	NA	-1	NA	NA	NA	NA	NA	NA	NA	0.412329	NA	NA	1	NA	NA	0.337877
GO:0001669	acrosome	NA	NA	-1	0.123942	NA	NA	NA	0.292612	NA	NA	1	0.0910457	1	-1	0.654302	0.620752	NA
GO:0001671	ATPase activator activity	NA	NA	0.828946	NA	NA	NA	0.530863	NA	NA	NA	0.672346	NA	0.418867	-0.789817	0.0588568	0.116405	NA
GO:0001672	regulation of chromatin assembly or disassembly	NA	NA	1	NA	NA	NA	NA	NA	NA	NA	0.0916191	NA	NA	1	0.211678	NA	NA
GO:0001673	male germ cell nucleus	NA	NA	NA	0.406618	NA	NA	NA	NA	NA	NA	NA	0.194961	NA	1	NA	NA	NA
GO:0001674	female germ cell nucleus	NA	0.441275	NA	NA	NA	NA	NA	NA	NA	0.123366	NA	NA	0.577436	-1	NA	NA	0.0504689
GO:0001675	acrosome formation	NA	NA	1	NA	NA	NA	NA	NA	NA	NA	0.412329	NA	NA	1	0.573751	NA	0.337877
GO:0001676	long-chain fatty acid metabolic process	NA	NA	1	0.0632181	NA	NA	NA	NA	NA	NA	0.282499	0.00481802	NA	1	NA	NA	NA
GO:0001678	cell glucose homeostasis	0.290222	0.520148	NA	0.680167	0.0846821	NA	NA	NA	NA	0.183306	NA	0.299503	0.646614	-1	0.671769	0.420679	0.421448
GO:0001681	sialate O-acetylesterase activity	NA	NA	1	NA	NA	NA	NA	NA	NA	NA	0.282499	NA	NA	1	NA	NA	NA
GO:0001682	tRNA 5'-leader removal	NA	NA	NA	0.406618	NA	NA	NA	NA	NA	NA	NA	0.125743	NA	1	NA	NA	NA
GO:0001692	histamine metabolic process	NA	NA	NA	NA	NA	NA	NA	NA	NA	NA	NA	NA	NA	1	NA	NA	NA
GO:0001694	histamine biosynthetic process	NA	NA	NA	NA	NA	NA	NA	NA	NA	NA	NA	NA	NA	1	NA	NA	NA
GO:0001701	in utero embryonic development	-1	1	0.542973	-0.91427	NA	NA	0.898558	0.714624	0.368003	0.201126	3.62179e-08	0.203533	-0.977994	1	0.45721	0.747559	0.000517484
GO:0001702	gastrulation with mouth forming second	0.495042	NA	-1	-0.665737	NA	NA	0.732915	NA	0.174434	NA	0.140613	0.62063	-1	1	0.702084	NA	0.263231
GO:0001704	formation of primary germ layer	0.299658	0.851957	-1	1	NA	0.331395	NA	NA	0.0588948	0.519533	0.0562551	0.127014	-0.775391	1	0.233805	-1	0.000289814
GO:0001706	endoderm formation	NA	NA	-1	NA	NA	NA	NA	NA	NA	NA	0.412329	NA	NA	1	NA	NA	0.337877
GO:0001707	mesoderm formation	0.288963	0.670659	-1	0.8929	NA	0.318231	NA	NA	0.0518883	0.49337	0.0906561	0.124398	-0.91807	1	0.173724	-1	0.000722208
GO:0001708	cell fate specification	NA	NA	-0.770245	0.22501	NA	NA	NA	0.477998	NA	NA	0.282499	0.00513473	0.75716	-1	-1	-1	1.23346e-05
GO:0001709	cell fate determination	0.638073	0.893199	-0.0963684	0.181302	NA	NA	NA	0.563555	0.275125	0.253202	0.708157	0.00204671	0.785503	-1	-0.485041	-1	0.00635173
GO:0001710	mesodermal cell fate commitment	NA	NA	-1	0.255488	NA	NA	NA	NA	NA	NA	0.70992	0.0367708	NA	1	NA	NA	0.25934
GO:0001711	endodermal cell fate commitment	NA	NA	1	NA	NA	NA	NA	NA	NA	NA	0.282499	NA	NA	1	NA	NA	NA
GO:0001725	stress fiber	NA	NA	0.436892	NA	NA	NA	NA	NA	NA	NA	0.00670636	NA	NA	1	NA	NA	NA
GO:0001726	ruffle	-1	0.783684	1	-0.183517	NA	NA	-1	NA	0.344267	0.0841278	8.30508e-09	0.804118	-0.865451	1	0.760383	-0.895649	0.0212506
GO:0001727	lipid kinase activity	NA	0.844356	0.95415	-0.399423	NA	NA	0.585293	0.490832	NA	0.317505	0.160449	NA	0.741036	-1	0.0483967	0.526871	1
GO:0001729	ceramide kinase activity	NA	0.441275	-1	NA	NA	NA	NA	NA	NA	0.123366	0.412329	NA	NA	1	0.573751	NA	NA
GO:0001733	galactosylceramide sulfotransferase activity	NA	NA	NA	NA	NA	NA	NA	NA	NA	NA	NA	NA	NA	1	NA	NA	NA
GO:0001735	prenylcysteine oxidase activity	NA	NA	1	NA	NA	NA	NA	NA	NA	NA	0.282499	NA	NA	1	NA	NA	NA
GO:0001736	establishment of planar polarity	NA	NA	-1	0.680167	NA	NA	NA	NA	NA	NA	0.672346	0.347283	NA	1	NA	NA	0.0257933
GO:0001738	morphogenesis of a polarized epithelium	NA	NA	-1	0.680167	NA	NA	NA	NA	NA	NA	1	0.391155	NA	1	NA	NA	0.0257933
GO:0001739	sex chromatin	NA	NA	0.828946	NA	NA	NA	NA	NA	NA	NA	0.105255	NA	NA	1	NA	NA	0.421448
GO:0001740	Barr body	NA	NA	1	NA	NA	NA	NA	NA	NA	NA	0.192009	NA	NA	1	NA	NA	NA
GO:0001743	optic placode formation	NA	NA	NA	NA	NA	NA	NA	NA	NA	NA	NA	NA	NA	1	0.45721	NA	NA
GO:0001750	photoreceptor outer segment	NA	NA	-1	0.183517	NA	NA	NA	NA	NA	NA	0.282499	0.00448892	1	-1	-1	0.620752	0.697418
GO:0001754	eye photoreceptor cell differentiation	NA	NA	-1	0.776407	NA	NA	NA	0.292612	NA	NA	0.282499	0.465835	0.810704	-1	0.417348	0.587722	0.110397
GO:0001755	neural crest cell migration	0.483253	NA	-0.0194701	0.102292	NA	NA	NA	0.14664	0.174434	NA	-0.788225	0.0251498	0.43704	-0.789817	0.905432	0.713808	6.59694e-11
GO:0001756	somitogenesis	NA	NA	-0.724387	0.14973	NA	NA	NA	0.162885	NA	NA	0.427701	0.046442	0.596089	-1	0.379981	0.468853	0.204873
GO:0001757	somite specification	NA	NA	NA	0.183517	NA	NA	NA	0.175256	NA	NA	NA	0.248376	0.577436	-1	0.573751	0.3535	NA
GO:0001758	retinal dehydrogenase activity	NA	0.362252	NA	NA	NA	NA	NA	NA	NA	0.154768	NA	NA	NA	1	0.45721	NA	NA
GO:0001759	induction of an organ	NA	0.706202	-0.292185	0.406618	NA	0.210773	NA	NA	NA	NA	-1	0.0474785	1	-1	0.654302	0.620752	0.697418
GO:0001760	aminocarboxymuconate-semialdehyde decarboxylase activity	NA	NA	NA	0.406618	NA	NA	NA	NA	NA	NA	NA	0.125743	NA	1	NA	NA	0.224154
GO:0001761	beta-alanine transmembrane transporter activity	NA	NA	1	NA	NA	NA	NA	NA	NA	NA	0.282499	NA	NA	1	NA	NA	NA
GO:0001762	beta-alanine transport	NA	NA	1	NA	NA	NA	NA	NA	NA	NA	0.282499	NA	NA	1	NA	NA	NA
GO:0001763	morphogenesis of a branching structure	0.256203	0.920068	-0.107283	1	NA	0.171558	-1	0.351929	0.0220387	0.655716	0.282499	0.0849378	0.475312	-0.789817	0.786405	0.688913	2.88222e-05
GO:0001764	neuron migration	NA	-1	-0.0200277	0.657841	NA	NA	0.544796	0.574822	NA	0.582482	-0.355341	0.0367708	0.173411	-0.229986	-0.961918	0.845648	4.40495e-25
GO:0001766	lipid raft polarization	NA	NA	NA	0.183517	NA	NA	NA	NA	NA	NA	NA	0.0160653	NA	1	NA	NA	NA
GO:0001772	immunological synapse	NA	NA	-0.770245	0.00605979	NA	NA	NA	NA	NA	NA	0.27805	4.9467e-07	NA	1	NA	NA	0.0905009
GO:0001773	myeloid dendritic cell activation	NA	NA	-0.914835	0.162653	NA	NA	NA	NA	NA	NA	0.672346	0.00999827	NA	1	NA	NA	0.488555
GO:0001775	cell activation	-1	-1	-0.000280501	1.35857e-06	NA	NA	0.964138	0.528082	0.255714	0.104154	0.282499	1.07122e-26	-0.91807	1	-0.337292	-0.646433	0.000768336
GO:0001776	leukocyte homeostasis	NA	0.441275	-0.914835	0.566816	NA	NA	NA	0.333242	NA	0.113331	0.564028	0.264663	-1	1	NA	NA	0.023057
GO:0001778	plasma membrane repair	NA	NA	-1	0.566816	NA	NA	NA	NA	NA	NA	0.412329	0.194961	NA	1	NA	NA	NA
GO:0001779	natural killer cell differentiation	NA	0.116796	NA	0.566816	NA	NA	NA	NA	NA	0.00643561	NA	0.194961	NA	1	NA	NA	0.337877
GO:0001780	neutrophil homeostasis	NA	NA	NA	0.183517	NA	NA	NA	0.175256	NA	NA	NA	0.194961	0.577436	-1	NA	NA	0.337877
GO:0001781	neutrophil apoptosis	NA	NA	NA	0.183517	NA	NA	NA	0.175256	NA	NA	NA	0.194961	0.577436	-1	NA	NA	0.337877
GO:0001782	B cell homeostasis	NA	NA	1	NA	NA	NA	NA	NA	NA	NA	0.599574	NA	NA	1	NA	NA	0.421448
GO:0001783	B cell apoptosis	NA	0.441275	-1	NA	NA	NA	NA	NA	NA	0.154768	0.51781	NA	NA	1	NA	NA	0.337877
GO:0001784	phosphotyrosine binding	NA	0.571583	-1	1	NA	NA	NA	0.238784	NA	0.183306	0.282499	NA	0.694852	-1	0.736016	NA	0.488555
GO:0001785	prostaglandin J receptor activity	NA	NA	NA	0.183517	NA	NA	NA	NA	NA	NA	NA	0.0160653	NA	1	NA	NA	NA
GO:0001786	phosphatidylserine binding	NA	NA	-1	0.406618	NA	NA	0.581301	NA	NA	NA	0.672346	0.0910457	0.694852	-1	NA	NA	0.488555
GO:0001787	natural killer cell proliferation	NA	NA	NA	NA	NA	NA	NA	NA	NA	NA	NA	NA	NA	1	NA	NA	NA
GO:0001794	type IIa hypersensitivity	NA	NA	1	NA	NA	NA	NA	NA	NA	NA	0.412329	NA	NA	1	NA	NA	NA
GO:0001796	regulation of type IIa hypersensitivity	NA	NA	1	NA	NA	NA	NA	NA	NA	NA	0.412329	NA	NA	1	NA	NA	NA
GO:0001798	positive regulation of type IIa hypersensitivity	NA	NA	1	NA	NA	NA	NA	NA	NA	NA	0.412329	NA	NA	1	NA	NA	NA
GO:0001802	type III hypersensitivity	NA	NA	1	NA	NA	NA	NA	NA	NA	NA	0.282499	NA	NA	1	NA	NA	NA
GO:0001803	regulation of type III hypersensitivity	NA	NA	1	NA	NA	NA	NA	NA	NA	NA	0.282499	NA	NA	1	NA	NA	NA
GO:0001805	positive regulation of type III hypersensitivity	NA	NA	1	NA	NA	NA	NA	NA	NA	NA	0.282499	NA	NA	1	NA	NA	NA
GO:0001806	type IV hypersensitivity	NA	NA	NA	NA	NA	NA	NA	NA	NA	NA	NA	NA	NA	1	NA	NA	NA
GO:0001807	regulation of type IV hypersensitivity	NA	NA	NA	NA	NA	NA	NA	NA	NA	NA	NA	NA	NA	1	NA	NA	NA
GO:0001808	negative regulation of type IV hypersensitivity	NA	NA	NA	NA	NA	NA	NA	NA	NA	NA	NA	NA	NA	1	NA	NA	NA
GO:0001810	regulation of type I hypersensitivity	NA	NA	1	NA	NA	NA	NA	NA	NA	NA	0.282499	NA	NA	1	NA	NA	NA
GO:0001812	positive regulation of type I hypersensitivity	NA	NA	1	NA	NA	NA	NA	NA	NA	NA	0.282499	NA	NA	1	NA	NA	NA
GO:0001816	cytokine production	-1	1	-1	0.440017	NA	0.642813	-1	0.079995	0.565634	0.182422	0.00212551	0.0159435	-1	1	-0.565425	-0.609252	1.89827e-05
GO:0001817	regulation of cytokine production	NA	0.871243	-1	-1	NA	0.348228	0.822663	NA	NA	0.530925	0.0257142	0.139898	-1	1	-1	0.601304	0.0996131
GO:0001818	negative regulation of cytokine production	NA	0.323919	NA	1	NA	0.157185	NA	NA	NA	0.209016	NA	0.347283	0.741036	-1	0.77625	0.51507	0.548486
GO:0001819	positive regulation of cytokine production	NA	NA	1	-0.879279	NA	NA	0.756838	NA	NA	NA	0.00365554	0.354972	-1	1	-1	0.77178	0.0719121
GO:0001820	serotonin secretion	NA	NA	1	NA	NA	NA	NA	NA	NA	NA	0.282499	NA	NA	1	NA	NA	NA
GO:0001822	kidney development	0.175424	0.441275	-0.108303	1	0.0567832	0.133801	NA	0.584713	0.294546	0.284247	0.70992	0.125743	0.231213	-0.333279	0.625846	0.468919	1.02553e-06
GO:0001823	mesonephros development	NA	NA	NA	0.406618	NA	NA	NA	NA	NA	NA	NA	0.125743	NA	1	NA	NA	NA
GO:0001824	blastocyst development	NA	NA	1	0.837112	NA	NA	NA	NA	NA	NA	0.021133	0.225438	NA	1	-1	NA	0.39779
GO:0001825	blastocyst formation	NA	NA	-1	0.566816	NA	NA	NA	NA	NA	NA	0.51781	0.248376	NA	1	NA	NA	0.337877
GO:0001829	trophectodermal cell differentiation	NA	NA	NA	0.406618	NA	NA	NA	NA	NA	NA	NA	0.125743	NA	1	NA	NA	NA
GO:0001832	blastocyst growth	NA	NA	1	0.680167	NA	NA	NA	NA	NA	NA	0.282499	0.299503	NA	1	0.671769	NA	0.421448
GO:0001833	inner cell mass cell proliferation	NA	NA	NA	0.406618	NA	NA	NA	NA	NA	NA	NA	0.194961	NA	1	0.45721	NA	NA
GO:0001836	release of cytochrome c from mitochondria	NA	0.706202	1	NA	NA	NA	0.643883	NA	NA	0.346169	0.282499	NA	1	-1	NA	NA	0.0049679
GO:0001837	epithelial to mesenchymal transition	NA	0.362252	-1	0.87027	NA	0.268054	NA	0.411185	NA	0.101021	0.105255	0.248376	0.87602	-1	-1	0.713808	0.0327412
GO:0001838	embryonic epithelial tube formation	NA	NA	0.828946	-0.406618	NA	NA	0.799657	NA	NA	NA	0.000199993	-1	0.775391	-1	0.77625	-1	2.51528e-16
GO:0001839	neural plate morphogenesis	NA	NA	0.95415	-0.399423	NA	NA	0.785197	NA	NA	NA	0.00066316	-1	0.75716	-1	0.768717	-1	1.53036e-17
GO:0001840	neural plate development	NA	NA	1	-0.567383	NA	NA	0.799657	NA	NA	NA	0.001109	0.444112	0.775391	-1	0.77625	-1	1.78173e-18
GO:0001841	neural tube formation	NA	NA	0.95415	-0.399423	NA	NA	0.785197	NA	NA	NA	0.00066316	-1	0.75716	-1	0.768717	-1	1.53036e-17
GO:0001842	neural fold formation	NA	NA	NA	NA	NA	NA	NA	NA	NA	NA	NA	NA	NA	1	NA	NA	0.224154
GO:0001843	neural tube closure	NA	NA	1	-0.556118	NA	NA	NA	NA	NA	NA	0.00212551	1	0.903953	-1	0.738271	0.77178	9.49582e-14
GO:0001846	opsonin binding	NA	NA	1	NA	NA	NA	NA	NA	NA	NA	0.51781	NA	NA	1	NA	NA	NA
GO:0001848	complement binding	NA	NA	NA	NA	NA	NA	NA	NA	NA	NA	NA	NA	NA	1	NA	NA	NA
GO:0001865	NK T cell differentiation	NA	NA	1	NA	NA	NA	NA	NA	NA	NA	0.282499	NA	NA	1	0.45721	NA	NA
GO:0001866	NK T cell proliferation	NA	NA	NA	NA	NA	NA	NA	NA	NA	NA	NA	NA	NA	1	NA	NA	NA
GO:0001867	complement activation, lectin pathway	NA	NA	NA	0.406618	NA	NA	NA	NA	NA	NA	NA	0.194961	NA	1	NA	NA	NA
GO:0001871	pattern binding	NA	0.00119924	-7.44388e-05	0.00773603	NA	0.355728	0.822663	0.581883	NA	5.32969e-06	-0.851587	1.02998e-10	0.694852	-1	-0.758283	0.733809	0.0726514
GO:0001872	zymosan binding	NA	NA	NA	NA	NA	NA	NA	NA	NA	NA	NA	NA	NA	1	NA	NA	NA
GO:0001875	lipopolysaccharide receptor activity	NA	NA	1	NA	NA	NA	NA	NA	NA	NA	0.282499	NA	NA	1	NA	NA	NA
GO:0001878	response to yeast	NA	NA	NA	NA	NA	NA	NA	NA	NA	NA	NA	NA	NA	1	NA	NA	NA
GO:0001880	Mullerian duct regression	NA	NA	1	NA	NA	NA	NA	NA	NA	NA	0.0916191	NA	NA	1	NA	NA	NA
GO:0001881	receptor recycling	NA	NA	1	1	NA	NA	NA	NA	NA	NA	0.0628736	0.299503	NA	1	0.736016	NA	0.488555
GO:0001882	nucleoside binding	NA	NA	-0.681149	0.255488	NA	NA	NA	NA	NA	NA	0.672346	0.00999827	NA	1	NA	NA	NA
GO:0001885	endothelial cell development	0.324018	0.571583	-0.914835	NA	NA	NA	NA	NA	0.0915307	0.183306	0.599574	NA	NA	1	NA	NA	0.178484
GO:0001886	endothelial cell morphogenesis	NA	0.362252	NA	NA	NA	NA	NA	NA	NA	0.086662	NA	NA	NA	1	NA	NA	0.224154
GO:0001887	selenium metabolic process	NA	NA	NA	NA	NA	NA	NA	NA	NA	NA	NA	NA	NA	1	NA	NA	NA
GO:0001888	glucuronyl-galactosyl-proteoglycan 4-alpha-N-acetylglucosaminyltransferase activity	NA	0.441275	-1	NA	NA	NA	NA	NA	NA	0.123366	0.412329	NA	NA	1	NA	NA	NA
GO:0001889	liver development	NA	0.677569	-1	NA	NA	NA	NA	NA	NA	0.274451	0.282499	NA	NA	1	1	NA	0.25934
GO:0001890	placenta development	NA	1	-1	0.87027	NA	NA	NA	NA	NA	0.389822	0.214369	0.125743	0.883445	-1	NA	NA	0.144506
GO:0001891	phagocytic cup	NA	NA	1	NA	NA	NA	NA	NA	NA	NA	0.282499	NA	NA	1	0.45721	NA	NA
GO:0001892	embryonic placenta development	NA	0.571583	-1	1	NA	NA	NA	NA	NA	0.209016	0.308059	0.347283	NA	1	NA	NA	0.488555
GO:0001894	tissue homeostasis	0.558511	-1	-0.406743	0.22501	NA	NA	0.782206	0.477998	0.223697	0.471631	0.837791	0.006508	0.741036	-1	0.914376	0.78751	0.0270459
GO:0001895	retinal homeostasis	NA	NA	1	0.680167	NA	NA	NA	NA	NA	NA	0.192009	0.248376	NA	1	NA	NA	0.110397
GO:0001897	cytolysis by symbiont of host cells	NA	NA	NA	0.0632181	NA	NA	NA	NA	NA	NA	NA	0.0015207	NA	1	NA	NA	NA
GO:0001906	cell killing	NA	NA	-0.534221	0.439584	NA	NA	0.703382	NA	NA	NA	-1	0.0377862	-1	1	0.905432	0.713808	0.501433
GO:0001907	killing by symbiont of host cells	NA	NA	NA	0.0632181	NA	NA	NA	NA	NA	NA	NA	0.0015207	NA	1	NA	NA	NA
GO:0001909	leukocyte mediated cytotoxicity	NA	NA	-1	-1	NA	NA	0.643883	NA	NA	NA	1	0.594218	-1	-1	0.857245	0.636645	0.39779
GO:0001910	regulation of leukocyte mediated cytotoxicity	NA	NA	-1	0.680167	NA	NA	0.581301	NA	NA	NA	NA	0.431681	0.741036	-1	0.469146	0.51507	0.224154
GO:0001911	negative regulation of leukocyte mediated cytotoxicity	NA	NA	1	NA	NA	NA	0.530863	NA	NA	NA	NA	NA	0.475312	NA	0.45721	0.277843	NA
GO:0001912	positive regulation of leukocyte mediated cytotoxicity	NA	NA	NA	NA	NA	NA	NA	NA	NA	NA	NA	NA	NA	1	0.671769	NA	0.110397
GO:0001913	T cell mediated cytotoxicity	NA	NA	1	NA	NA	NA	0.544796	NA	NA	NA	0.599574	NA	0.577436	-1	0.573751	0.3535	NA
GO:0001914	regulation of T cell mediated cytotoxicity	NA	NA	1	NA	NA	NA	0.530863	NA	NA	NA	NA	NA	0.475312	NA	0.45721	0.277843	NA
GO:0001915	negative regulation of T cell mediated cytotoxicity	NA	NA	1	NA	NA	NA	0.530863	NA	NA	NA	NA	NA	0.475312	NA	0.45721	0.277843	NA
GO:0001917	photoreceptor inner segment	NA	NA	1	NA	NA	NA	NA	NA	NA	NA	0.282499	NA	NA	1	NA	NA	NA
GO:0001918	farnesylated protein binding	NA	NA	NA	0.406618	NA	NA	NA	NA	NA	NA	NA	0.125743	NA	1	NA	NA	NA
GO:0001919	regulation of receptor recycling	NA	NA	-1	0.566816	NA	NA	NA	NA	NA	NA	0.412329	0.194961	NA	1	NA	NA	NA
GO:0001920	negative regulation of receptor recycling	NA	NA	NA	0.406618	NA	NA	NA	NA	NA	NA	NA	0.125743	NA	1	NA	NA	NA
GO:0001931	uropod	NA	NA	1	NA	NA	NA	NA	NA	NA	NA	0.192009	NA	NA	1	0.671769	NA	NA
GO:0001932	regulation of protein amino acid phosphorylation	0.744691	NA	1	0.69725	NA	NA	-1	NA	0.330393	NA	0.00037692	0.00452392	-0.577436	1	-0.736016	NA	0.0445955
GO:0001933	negative regulation of protein amino acid phosphorylation	0.385317	NA	-1	-1	NA	NA	0.618053	NA	0.122083	NA	0.427701	0.431681	0.775391	-1	NA	NA	0.605417
GO:0001934	positive regulation of protein amino acid phosphorylation	NA	NA	-1	0.357592	NA	NA	NA	NA	NA	NA	0.192009	0.006508	NA	1	-0.758283	NA	0.224154
GO:0001935	endothelial cell proliferation	NA	0.706202	1	NA	NA	0.210773	NA	NA	NA	NA	0.229109	NA	0.475312	-0.980476	0.654302	NA	0.148572
GO:0001936	regulation of endothelial cell proliferation	NA	0.677569	-1	NA	NA	0.195275	NA	NA	NA	NA	0.340386	NA	0.418867	-0.789817	-1	NA	0.319594
GO:0001937	negative regulation of endothelial cell proliferation	NA	0.571583	-0.914835	NA	NA	0.157185	NA	NA	NA	NA	1	NA	0.231213	-0.384032	0.77625	NA	0.224154
GO:0001938	positive regulation of endothelial cell proliferation	NA	0.520148	1	NA	NA	0.142629	NA	NA	NA	NA	0.308059	NA	0.646614	-1	NA	NA	NA
GO:0001939	female pronucleus	NA	NA	-1	NA	NA	NA	NA	NA	NA	NA	0.51781	NA	NA	1	NA	NA	NA
GO:0001940	male pronucleus	NA	NA	NA	NA	NA	NA	NA	NA	NA	NA	NA	NA	NA	1	NA	NA	NA
GO:0001942	hair follicle development	NA	-1	-0.914835	0.680167	NA	NA	0.748183	NA	NA	0.404019	0.427701	0.046442	0.916303	-1	-0.758283	NA	0.00107212
GO:0001944	vasculature development	0.584444	0.362252	-0.000915493	0.805371	0.347978	0.158197	-1	-0.515684	0.18039	0.00400868	0.0066566	1.47245e-08	0.52771	-1	-1	1	0.00104553
GO:0001945	lymph vessel development	NA	NA	-1	0.566816	NA	NA	NA	NA	NA	NA	0.51781	0.248376	NA	1	NA	NA	NA
GO:0001946	lymphangiogenesis	NA	NA	1	NA	NA	NA	NA	NA	NA	NA	0.412329	NA	NA	1	NA	NA	NA
GO:0001947	heart looping	NA	NA	-1	0.776407	NA	NA	NA	NA	NA	NA	0.283632	0.188151	1	-1	0.654302	0.620752	0.035253
GO:0001948	glycoprotein binding	NA	NA	1	-1	NA	NA	NA	NA	NA	NA	0.105255	0.347283	NA	1	NA	NA	0.548486
GO:0001952	regulation of cell-matrix adhesion	NA	0.706202	-0.828946	NA	NA	NA	NA	NA	NA	0.297895	0.729318	NA	1	-1	0.654302	0.620752	0.035253
GO:0001953	negative regulation of cell-matrix adhesion	NA	0.571583	-0.914835	NA	NA	NA	NA	NA	NA	0.209016	0.672346	NA	0.694852	-1	0.736016	0.468853	0.178484
GO:0001954	positive regulation of cell-matrix adhesion	NA	NA	NA	NA	NA	NA	NA	NA	NA	NA	NA	NA	NA	1	NA	NA	0.224154
GO:0001955	blood vessel maturation	NA	0.362252	NA	NA	NA	NA	NA	NA	NA	0.086662	NA	NA	NA	1	NA	NA	0.224154
GO:0001958	endochondral ossification	NA	0.362252	NA	NA	NA	NA	NA	NA	NA	0.086662	NA	NA	NA	1	NA	NA	NA
GO:0001959	regulation of cytokine and chemokine mediated signaling pathway	NA	NA	-1	0.680167	NA	NA	0.581301	NA	NA	NA	NA	0.347283	0.646614	-1	0.671769	0.420679	NA
GO:0001960	negative regulation of cytokine and chemokine mediated signaling pathway	NA	NA	-1	0.566816	NA	NA	0.544796	NA	NA	NA	NA	0.299503	0.577436	-1	0.573751	0.3535	NA
GO:0001963	synaptic transmission, dopaminergic	NA	NA	-1	0.566816	NA	NA	NA	0.175256	NA	NA	0.412329	NA	0.577436	-1	NA	NA	0.0504689
GO:0001964	startle response	NA	0.441275	NA	0.566816	NA	0.113102	NA	NA	NA	NA	NA	0.194961	0.577436	-1	0.573751	0.3535	NA
GO:0001965	G-protein alpha-subunit binding	NA	NA	1	NA	NA	NA	NA	NA	NA	NA	0.282499	NA	NA	1	NA	NA	NA
GO:0001967	suckling behavior	NA	NA	NA	0.406618	NA	NA	NA	0.133074	NA	NA	NA	NA	0.475312	NA	NA	NA	0.224154
GO:0001973	adenosine receptor signaling pathway	NA	0.362252	NA	NA	NA	NA	NA	NA	NA	0.086662	NA	NA	NA	1	NA	NA	0.224154
GO:0001974	blood vessel remodeling	NA	0.520148	1	NA	NA	0.142629	NA	NA	NA	NA	0.308059	NA	0.694852	-1	0.736016	0.468853	0.488555
GO:0001975	response to amphetamine	NA	NA	1	NA	NA	NA	NA	NA	NA	NA	0.282499	NA	NA	1	NA	NA	NA
GO:0001976	fast regulation of arterial pressure	0.44685	NA	-1	0.357592	NA	NA	NA	0.355377	0.149131	NA	0.184275	0.0616584	-1	-1	NA	NA	1
GO:0001977	renal blood volume regulation of blood pressure	0.175424	NA	NA	NA	NA	NA	NA	NA	0.0390388	NA	NA	NA	NA	1	NA	NA	0.224154
GO:0001978	baroreceptor feedback regulation of blood pressure	NA	NA	-1	0.566816	NA	NA	NA	NA	NA	NA	0.412329	0.194961	NA	1	NA	NA	NA
GO:0001980	ischemic regulation of blood pressure	NA	NA	NA	0.406618	NA	NA	NA	NA	NA	NA	NA	0.125743	NA	1	NA	NA	NA
GO:0001982	baroreceptor response to lowering of blood pressure	NA	NA	1	NA	NA	NA	NA	NA	NA	NA	0.282499	NA	NA	1	NA	NA	NA
GO:0001983	baroreceptor response to increased blood pressure	NA	NA	NA	0.406618	NA	NA	NA	NA	NA	NA	NA	0.125743	NA	1	NA	NA	NA
GO:0001984	vasodilation of artery during baroreceptor response to increased blood pressure	NA	NA	NA	0.406618	NA	NA	NA	NA	NA	NA	NA	0.125743	NA	1	NA	NA	NA
GO:0001987	vasoconstriction of artery during baroreceptor response to lowering of blood pressure	NA	NA	1	NA	NA	NA	NA	NA	NA	NA	0.282499	NA	NA	1	NA	NA	NA
GO:0001990	regulation of blood pressure by hormones	0.409791	NA	1	0.805371	NA	NA	NA	0.310179	0.128442	NA	0.0937097	0.465835	0.810704	-1	NA	NA	0.653955
GO:0001991	regulation of blood pressure by circulatory renin-angiotensin	0.290222	NA	1	NA	NA	NA	NA	NA	0.0915307	NA	0.282499	NA	NA	1	NA	NA	0.421448
GO:0001993	norepinephrine-epinephrine regulation of blood pressure	NA	NA	-1	0.406618	NA	NA	NA	0.238784	NA	NA	0.282499	0.299503	0.694852	-1	NA	NA	NA
GO:0001996	positive regulation of heart contraction rate by epinephrine-norepinephrine	NA	NA	1	NA	NA	NA	NA	NA	NA	NA	0.0916191	NA	NA	1	NA	NA	NA
GO:0001997	increased strength of heart contraction by epinephrine-norepinephrine	NA	NA	1	NA	NA	NA	NA	NA	NA	NA	0.0916191	NA	NA	1	NA	NA	NA
GO:0001998	angiotensin mediated vasoconstriction during regulation of blood pressure	0.175424	NA	NA	NA	NA	NA	NA	NA	0.0390388	NA	NA	NA	NA	1	NA	NA	0.224154
GO:0001999	renal response to blood flow during renin-angiotensin regulation of blood pressure	0.175424	NA	NA	NA	NA	NA	NA	NA	0.0390388	NA	NA	NA	NA	1	NA	NA	0.224154
GO:0002002	regulation of angiotensin levels in blood	NA	NA	1	NA	NA	NA	NA	NA	NA	NA	0.0916191	NA	NA	1	NA	NA	NA
GO:0002003	angiotensin maturation	NA	NA	1	NA	NA	NA	NA	NA	NA	NA	0.0916191	NA	NA	1	NA	NA	NA
GO:0002009	morphogenesis of an epithelium	-1	-0.836365	-0.124419	0.123942	NA	NA	0.939413	0.76832	0.449731	0.316003	0.0147376	3.07225e-07	0.872488	-1	-0.754039	-0.78751	5.02978e-12
GO:0002011	morphogenesis of an epithelial sheet	NA	NA	1	NA	NA	NA	NA	NA	NA	NA	0.282499	NA	0.646614	-1	NA	NA	NA
GO:0002016	renin-angiotensin regulation of body fluid levels	0.175424	NA	NA	NA	NA	NA	NA	NA	0.0390388	NA	NA	NA	NA	1	NA	NA	0.224154
GO:0002018	renin-angiotensin regulation of aldosterone production	0.175424	NA	NA	NA	NA	NA	NA	NA	0.0390388	NA	NA	NA	NA	1	NA	NA	0.224154
GO:0002019	angiotensin mediated regulation of renal output	0.175424	NA	NA	NA	NA	NA	NA	NA	0.0390388	NA	NA	NA	NA	1	NA	NA	0.224154
GO:0002020	protease binding	NA	0.224689	NA	0.680167	NA	NA	NA	NA	NA	0.0254365	NA	0.299503	NA	1	NA	NA	0.421448
GO:0002021	response to dietary excess	NA	NA	-1	0.357592	NA	NA	NA	0.213164	NA	NA	0.51781	0.248376	0.646614	-1	NA	NA	NA
GO:0002024	diet induced thermogenesis	NA	NA	-1	0.357592	NA	NA	NA	0.213164	NA	NA	0.51781	0.248376	0.646614	-1	NA	NA	NA
GO:0002025	norepinephrine-epinephrine vasodilation during regulation of blood pressure	NA	NA	-1	0.357592	NA	NA	NA	0.213164	NA	NA	0.51781	0.248376	0.646614	-1	NA	NA	NA
GO:0002026	cardiac inotropy	NA	0.103117	NA	0.526726	NA	NA	NA	NA	NA	0.00329653	NA	0.1234	NA	1	NA	NA	0.548486
GO:0002027	cardiac chronotropy	NA	NA	NA	0.0195615	NA	NA	NA	NA	NA	NA	NA	0.00012151	NA	1	NA	NA	0.488555
GO:0002028	regulation of sodium ion transport	NA	NA	NA	0.183517	NA	NA	NA	0.175256	NA	NA	NA	0.194961	0.577436	-1	NA	NA	NA
GO:0002029	desensitization of G-protein coupled receptor protein signaling pathway	NA	0.520148	NA	0.357592	NA	NA	NA	0.213164	NA	0.154768	NA	0.248376	0.646614	-1	NA	NA	0.421448
GO:0002031	G-protein coupled receptor internalization	NA	NA	NA	0.406618	NA	NA	NA	NA	NA	NA	NA	0.125743	NA	1	NA	NA	NA
GO:0002032	arrestin mediated desensitization of G-protein coupled receptor protein signaling pathway	NA	NA	NA	0.406618	NA	NA	NA	0.133074	NA	NA	NA	NA	0.475312	NA	NA	NA	NA
GO:0002034	renin-angiotensin regulation of blood vessel size	0.175424	NA	NA	NA	NA	NA	NA	NA	0.059591	NA	NA	NA	NA	1	NA	NA	0.224154
GO:0002035	brain renin-angiotensin system	0.175424	NA	NA	NA	NA	NA	NA	NA	0.059591	NA	NA	NA	NA	1	NA	NA	0.224154
GO:0002039	p53 binding	NA	NA	1	NA	NA	NA	NA	NA	NA	NA	0.282499	NA	NA	1	0.45721	NA	0.224154
GO:0002046	opsin binding	NA	NA	NA	0.183517	NA	NA	NA	NA	NA	NA	NA	0.0160653	NA	1	NA	NA	NA
GO:0002052	positive regulation of neuroblast proliferation	NA	NA	NA	0.566816	NA	NA	NA	NA	NA	NA	NA	0.194961	NA	1	NA	NA	0.0504689
GO:0002053	positive regulation of mesenchymal cell proliferation	NA	NA	-1	0.566816	NA	NA	NA	0.175256	NA	NA	0.412329	NA	0.577436	-1	NA	NA	NA
GO:0002062	chondrocyte differentiation	NA	NA	1	NA	NA	NA	NA	NA	NA	NA	0.412329	NA	NA	1	0.45721	NA	NA
GO:0002063	chondrocyte development	NA	NA	1	NA	NA	NA	NA	NA	NA	NA	0.282499	NA	NA	1	0.45721	NA	NA
GO:0002064	epithelial cell development	NA	NA	-1	0.680167	NA	NA	NA	NA	NA	NA	0.599574	0.299503	NA	1	NA	NA	NA
GO:0002065	columnar/cuboidal epithelial cell differentiation	NA	NA	1	NA	NA	NA	NA	NA	NA	NA	0.282499	NA	NA	1	NA	NA	NA
GO:0002066	columnar/cuboidal epithelial cell development	NA	NA	1	NA	NA	NA	NA	NA	NA	NA	0.282499	NA	NA	1	NA	NA	NA
GO:0002067	glandular epithelial cell differentiation	NA	NA	1	NA	NA	NA	NA	NA	NA	NA	0.282499	NA	NA	1	NA	NA	NA
GO:0002068	glandular epithelial cell development	NA	NA	1	NA	NA	NA	NA	NA	NA	NA	0.282499	NA	NA	1	NA	NA	NA
GO:0002069	columnar/cuboidal epithelial cell maturation	NA	NA	1	NA	NA	NA	NA	NA	NA	NA	0.282499	NA	NA	1	NA	NA	NA
GO:0002070	epithelial cell maturation	NA	NA	-1	0.566816	NA	NA	NA	NA	NA	NA	0.51781	0.248376	NA	1	NA	NA	NA
GO:0002071	glandular epithelial cell maturation	NA	NA	1	NA	NA	NA	NA	NA	NA	NA	0.282499	NA	NA	1	NA	NA	NA
GO:0002074	extraocular skeletal muscle development	NA	NA	NA	0.406618	NA	NA	NA	NA	NA	NA	NA	0.125743	NA	1	NA	NA	NA
GO:0002076	osteoblast development	0.290222	NA	NA	0.357592	NA	NA	NA	NA	0.103181	NA	NA	0.0910457	NA	1	NA	NA	0.110397
GO:0002077	acrosome matrix dispersal	NA	NA	NA	0.406618	NA	NA	NA	NA	NA	NA	NA	0.125743	NA	1	NA	NA	NA
GO:0002084	protein depalmitoylation	NA	NA	1	NA	NA	NA	0.530863	NA	NA	NA	NA	NA	0.475312	NA	NA	NA	0.224154
GO:0002085	repression of premature neural plate formation	NA	NA	NA	NA	NA	NA	NA	NA	NA	NA	NA	NA	NA	1	NA	NA	0.224154
GO:0002088	lens development in camera-type eye	NA	NA	NA	0.406618	NA	NA	NA	NA	NA	NA	NA	0.248376	NA	1	0.573751	NA	0.337877
GO:0002089	lens morphogenesis in camera-type eye	NA	NA	NA	NA	NA	NA	NA	NA	NA	NA	NA	NA	NA	1	0.45721	NA	0.224154
GO:0002093	auditory receptor cell morphogenesis	NA	NA	1	NA	NA	NA	NA	NA	NA	NA	0.282499	NA	NA	1	NA	NA	0.224154
GO:0002102	podosome	NA	NA	1	NA	NA	NA	NA	NA	NA	NA	0.412329	NA	NA	1	NA	NA	NA
GO:0002200	somatic diversification of immune receptors	NA	-1	-1	0.22501	NA	NA	NA	0.477998	NA	0.459529	0.105255	0.00513473	-1	-1	-0.671769	NA	0.279244
GO:0002204	somatic recombination of immunoglobulin genes during immune response	NA	1	-0.335861	0.0491945	NA	NA	NA	0.411185	NA	0.375632	0.596251	0.000734453	-1	1	NA	NA	0.739397
GO:0002208	somatic diversification of immunoglobulins during immune response	NA	1	-0.335861	0.0491945	NA	NA	NA	0.411185	NA	0.375632	0.596251	0.000734453	-1	1	NA	NA	0.739397
GO:0002209	behavioral defense response	NA	0.520148	1	NA	NA	0.142629	NA	NA	NA	NA	0.192009	NA	0.646614	-1	0.671769	NA	0.110397
GO:0002218	activation of innate immune response	NA	NA	0.828946	NA	NA	NA	NA	NA	NA	NA	0.0628736	NA	NA	1	NA	NA	0.488555
GO:0002220	innate immune response activating cell surface receptor signaling pathway	NA	NA	1	NA	NA	NA	NA	NA	NA	NA	0.282499	NA	NA	1	NA	NA	NA
GO:0002221	pattern recognition receptor signaling pathway	NA	NA	0.828946	NA	NA	NA	NA	NA	NA	NA	0.0628736	NA	NA	1	NA	NA	0.488555
GO:0002224	toll-like receptor signaling pathway	NA	NA	0.828946	NA	NA	NA	NA	NA	NA	NA	0.0628736	NA	NA	1	NA	NA	0.488555
GO:0002228	natural killer cell mediated immunity	NA	NA	-1	-1	NA	NA	NA	NA	NA	NA	0.729318	0.502409	NA	1	-1	NA	0.345537
GO:0002237	response to molecule of bacterial origin	NA	NA	1	-1	NA	NA	NA	NA	NA	NA	0.0937097	0.465835	NA	1	-1	NA	0.148572
GO:0002238	response to molecule of fungal origin	NA	NA	1	NA	NA	NA	NA	NA	NA	NA	0.0916191	NA	NA	1	NA	NA	NA
GO:0002244	hemopoietic progenitor cell differentiation	NA	NA	0.828946	NA	NA	NA	NA	NA	NA	NA	0.0219676	NA	NA	1	0.671769	NA	0.110397
GO:0002250	adaptive immune response	0.801897	-0.706202	-0.2028	0.0500295	NA	NA	0.771969	0.103242	0.188256	0.759499	0.282499	0.000629908	0.993907	-1	-0.809521	0.783875	0.162841
GO:0002252	immune effector process	0.44685	-0.54127	-0.162994	0.183517	NA	NA	-1	0.197404	0.0969704	-1	0.283632	0.000808602	-0.938028	1	-1	-0.942962	0.148993
GO:0002253	activation of immune response	0.518367	-0.569481	-1	0.566816	NA	NA	0.743565	0.22769	0.168425	-1	0.255218	0.107246	1	-1	0.962485	0.587722	0.409038
GO:0002260	lymphocyte homeostasis	NA	0.323919	-0.914835	1	NA	NA	NA	NA	NA	0.0804535	-1	0.502409	NA	1	NA	NA	0.110397
GO:0002262	myeloid cell homeostasis	NA	NA	-1	0.406618	NA	NA	NA	0.238784	NA	NA	0.282499	0.299503	0.694852	-1	NA	NA	0.178484
GO:0002263	cell activation during immune response	NA	0.706202	-1	0.805371	NA	NA	NA	0.310179	NA	0.316003	0.340386	0.534264	-1	-1	NA	NA	0.39779
GO:0002266	follicular dendritic cell activation	NA	NA	-1	NA	NA	NA	NA	NA	NA	NA	0.412329	NA	NA	1	NA	NA	0.337877
GO:0002268	follicular dendritic cell differentiation	NA	NA	-1	NA	NA	NA	NA	NA	NA	NA	0.412329	NA	NA	1	NA	NA	0.337877
GO:0002274	myeloid leukocyte activation	0.529049	NA	-1	0.312236	NA	NA	0.756838	NA	0.25296	NA	0.68666	0.0169789	-0.91807	1	-0.671769	NA	-0.801382
GO:0002285	lymphocyte activation during immune response	NA	0.706202	-1	0.805371	NA	NA	NA	0.310179	NA	0.316003	0.340386	0.534264	-1	-1	NA	NA	0.39779
GO:0002286	T cell activation during immune response	NA	0.706202	-1	0.805371	NA	NA	NA	0.310179	NA	0.316003	0.340386	0.534264	-1	-1	NA	NA	0.39779
GO:0002292	T cell differentiation during immune response	NA	0.706202	-1	0.805371	NA	NA	NA	0.310179	NA	0.316003	0.340386	0.534264	-1	-1	NA	NA	0.39779
GO:0002293	alpha-beta T cell differentiation during immune response	NA	0.706202	-1	0.805371	NA	NA	NA	0.310179	NA	0.316003	0.340386	0.534264	-1	-1	NA	NA	0.39779
GO:0002294	CD4-positive, alpha-beta T cell differentiation during immune response	NA	0.706202	-1	0.805371	NA	NA	NA	0.310179	NA	0.316003	0.340386	0.534264	-1	-1	NA	NA	0.39779
GO:0002312	B cell activation during immune response	NA	NA	NA	NA	NA	NA	NA	NA	NA	NA	NA	NA	NA	1	NA	NA	NA
GO:0002313	mature B cell differentiation during immune response	NA	NA	NA	NA	NA	NA	NA	NA	NA	NA	NA	NA	NA	1	NA	NA	NA
GO:0002315	marginal zone B cell differentiation	NA	NA	NA	NA	NA	NA	NA	NA	NA	NA	NA	NA	NA	1	NA	NA	NA
GO:0002318	myeloid progenitor cell differentiation	NA	NA	1	NA	NA	NA	NA	NA	NA	NA	0.282499	NA	NA	1	NA	NA	NA
GO:0002320	lymphoid progenitor cell differentiation	NA	NA	1	NA	NA	NA	NA	NA	NA	NA	0.0916191	NA	NA	1	0.573751	NA	0.0504689
GO:0002326	B cell lineage commitment	NA	NA	NA	0.406618	NA	NA	NA	NA	NA	NA	NA	0.125743	NA	1	NA	NA	NA
GO:0002328	pro-B cell differentiation	NA	NA	1	NA	NA	NA	NA	NA	NA	NA	0.0916191	NA	NA	1	0.573751	NA	0.0504689
GO:0002335	mature B cell differentiation	NA	NA	NA	NA	NA	NA	NA	NA	NA	NA	NA	NA	NA	1	NA	NA	NA
GO:0002347	response to tumor cell	NA	NA	NA	NA	NA	NA	NA	NA	NA	NA	NA	NA	NA	1	NA	NA	0.00881664
GO:0002355	detection of tumor cell	NA	NA	NA	NA	NA	NA	NA	NA	NA	NA	NA	NA	NA	1	NA	NA	0.224154
GO:0002366	leukocyte activation during immune response	NA	0.706202	-1	0.805371	NA	NA	NA	0.310179	NA	0.316003	0.340386	0.534264	-1	-1	NA	NA	0.39779
GO:0002367	cytokine production during immune response	NA	0.677569	0.828946	NA	NA	NA	0.618053	NA	NA	0.274451	0.0937097	NA	1	-1	0.654302	0.620752	0.148572
GO:0002369	T cell cytokine production	NA	NA	0.828946	NA	NA	NA	0.581301	NA	NA	NA	0.308059	NA	0.741036	-1	0.469146	0.51507	0.224154
GO:0002376	immune system process	-0.796448	-0.362252	-1.06983e-12	1.52604e-20	NA	-0.389358	-0.729627	0.133074	0.587378	-0.648268	-0.00623192	8.6444e-26	-0.668937	1	-0.000205929	-0.200382	4.59677e-05
GO:0002377	immunoglobulin production	NA	-1	-1	0.301133	NA	NA	NA	0.504505	NA	0.481497	0.0245871	0.00813899	-1	1	-0.671769	NA	0.0820542
GO:0002381	immunoglobulin production during immune response	NA	1	-0.335861	0.0491945	NA	NA	NA	0.411185	NA	0.375632	0.596251	0.000734453	-1	1	NA	NA	0.739397
GO:0002418	immune response to tumor cell	NA	NA	NA	NA	NA	NA	NA	NA	NA	NA	NA	NA	NA	1	NA	NA	0.224154
GO:0002420	natural killer cell mediated cytotoxicity directed against tumor cell target	NA	NA	NA	NA	NA	NA	NA	NA	NA	NA	NA	NA	NA	1	NA	NA	0.224154
GO:0002423	natural killer cell mediated immune response to tumor cell	NA	NA	NA	NA	NA	NA	NA	NA	NA	NA	NA	NA	NA	1	NA	NA	0.224154
GO:0002429	immune response-activating cell surface receptor signaling pathway	NA	NA	0.315336	-0.399423	NA	NA	0.530863	NA	NA	NA	0.02083	-1	0.923091	-1	0.77625	0.3535	0.0820542
GO:0002431	Fc receptor mediated stimulatory signaling pathway	NA	NA	1	NA	NA	NA	NA	NA	NA	NA	0.282499	NA	NA	1	NA	NA	NA
GO:0002437	inflammatory response to antigenic stimulus	NA	NA	1	NA	NA	NA	NA	NA	NA	NA	0.672346	NA	NA	1	NA	NA	NA
GO:0002438	acute inflammatory response to antigenic stimulus	NA	NA	1	NA	NA	NA	NA	NA	NA	NA	0.672346	NA	NA	1	NA	NA	NA
GO:0002440	production of molecular mediator of immune response	NA	-1	1	0.526726	NA	NA	1	0.563555	NA	0.563397	0.00670636	0.0277847	-1	-1	-0.961918	-1	0.041734
GO:0002443	leukocyte mediated immunity	0.582644	-0.706202	-0.0376553	0.11329	NA	NA	-1	0.272583	0.184493	0.754716	0.636084	0.000481582	-0.865451	1	-0.869126	-1	0.224154
GO:0002444	myeloid leukocyte mediated immunity	NA	NA	1	NA	NA	NA	NA	NA	NA	NA	0.427701	NA	NA	1	NA	NA	NA
GO:0002445	type II hypersensitivity	NA	NA	1	NA	NA	NA	NA	NA	NA	NA	0.412329	NA	NA	1	NA	NA	NA
GO:0002446	neutrophil mediated immunity	NA	NA	NA	NA	NA	NA	NA	NA	NA	NA	NA	NA	NA	1	NA	NA	NA
GO:0002448	mast cell mediated immunity	NA	NA	1	NA	NA	NA	NA	NA	NA	NA	0.308059	NA	NA	1	NA	NA	NA
GO:0002449	lymphocyte mediated immunity	0.570536	-0.706202	-0.0246921	0.0900416	NA	NA	-1	0.269058	0.174434	0.741881	0.668285	0.000224488	-0.91807	1	-0.940458	-1	0.193962
GO:0002455	humoral immune response mediated by circulating immunoglobulin	0.625753	-1	-0.0158303	0.0782861	NA	NA	NA	0.238784	0.275125	0.572656	-1	0.00204671	-1	1	-1	-1	-1
GO:0002456	T cell mediated immunity	NA	NA	0.38393	NA	NA	NA	0.530863	NA	NA	NA	0.340386	NA	0.584299	-1	0.45721	0.309474	0.345537
GO:0002460	adaptive immune response based on somatic recombination of immune receptors built from immunoglobulin superfamily domains	0.801897	-0.706202	-0.2028	0.0500295	NA	NA	0.771969	0.103242	0.188256	0.759499	0.282499	0.000629908	0.993907	-1	-0.809521	0.783875	0.162841
GO:0002467	germinal center formation	NA	0.520148	-1	NA	NA	NA	NA	NA	NA	0.209016	0.672346	NA	NA	1	NA	NA	0.488555
GO:0002474	antigen processing and presentation of peptide antigen via MHC class I	NA	NA	0.828946	-1	NA	NA	NA	NA	NA	NA	-0.0194222	-0.125743	NA	1	NA	NA	NA
GO:0002475	antigen processing and presentation via MHC class Ib	NA	NA	-1	0.566816	NA	NA	NA	NA	NA	NA	0.412329	0.194961	NA	1	0.573751	NA	NA
GO:0002478	antigen processing and presentation of exogenous peptide antigen	NA	NA	1	1	NA	NA	NA	NA	NA	NA	0.0628736	0.299503	NA	1	NA	NA	0.488555
GO:0002483	antigen processing and presentation of endogenous peptide antigen	NA	NA	0.828946	NA	NA	NA	NA	NA	NA	NA	0.798762	NA	NA	1	NA	NA	NA
GO:0002495	antigen processing and presentation of peptide antigen via MHC class II	NA	NA	1	1	NA	NA	NA	NA	NA	NA	0.0628736	0.299503	NA	1	NA	NA	0.488555
GO:0002504	antigen processing and presentation of peptide or polysaccharide antigen via MHC class II	0.428643	NA	1	-1	NA	NA	NA	NA	0.567727	NA	-0.0140673	-0.120732	NA	1	NA	NA	-1
GO:0002507	tolerance induction	NA	NA	NA	0.406618	NA	NA	NA	NA	NA	NA	NA	0.125743	NA	1	NA	NA	0.224154
GO:0002520	immune system development	-0.428643	-1	-0.0164173	8.29597e-05	NA	NA	1	0.435382	-1	0.0154534	4.04108e-06	9.78972e-30	-0.91807	1	-0.11054	-0.404287	0.00890669
GO:0002521	leukocyte differentiation	-0.854934	0.80836	-0.0176345	9.30374e-05	NA	NA	0.818561	0.175256	0.560917	0.0183552	0.105255	1.1909e-18	1	-1	-0.489174	-0.82864	0.0193154
GO:0002524	hypersensitivity	NA	NA	1	NA	NA	NA	NA	NA	NA	NA	0.672346	NA	NA	1	NA	NA	NA
GO:0002526	acute inflammatory response	0.137858	-0.706202	-1.32731e-05	2.87555e-06	0.147969	NA	NA	0.0963985	0.0626123	0.754716	-0.63888	2.16381e-09	1	1	-0.827896	-0.636645	0.595266
GO:0002541	activation of plasma proteins during acute inflammatory response	0.352432	-1	-0.0200277	0.0460806	NA	NA	NA	0.133074	0.0954192	0.663489	-0.779486	0.0116817	0.938028	1	0.946845	-1	-1
GO:0002562	somatic diversification of immune receptors via germline recombination within a single locus	NA	-1	-0.914835	0.14817	NA	NA	NA	0.463174	NA	0.445855	0.27805	0.00400236	-1	-1	-0.760383	NA	0.250847
GO:0002566	somatic diversification of immune receptors via somatic mutation	NA	NA	0.828946	NA	NA	NA	NA	NA	NA	NA	0.0219676	NA	NA	1	NA	NA	0.421448
GO:0002568	somatic diversification of T cell receptor genes	NA	NA	1	NA	NA	NA	NA	NA	NA	NA	0.282499	NA	NA	1	NA	NA	0.224154
GO:0002573	myeloid leukocyte differentiation	NA	-1	-1	0.181302	NA	NA	1	0.252023	NA	0.61736	0.308059	0.0189413	-1	-1	-0.72138	-1	0.085896
GO:0002634	regulation of germinal center formation	NA	0.362252	NA	NA	NA	NA	NA	NA	NA	0.154768	NA	NA	NA	1	NA	NA	NA
GO:0002636	positive regulation of germinal center formation	NA	NA	NA	NA	NA	NA	NA	NA	NA	NA	NA	NA	NA	1	NA	NA	NA
GO:0002673	regulation of acute inflammatory response	NA	NA	1	NA	NA	NA	NA	NA	NA	NA	0.51781	NA	NA	1	NA	NA	NA
GO:0002674	negative regulation of acute inflammatory response	NA	NA	NA	NA	NA	NA	NA	NA	NA	NA	NA	NA	NA	1	NA	NA	NA
GO:0002675	positive regulation of acute inflammatory response	NA	NA	1	NA	NA	NA	NA	NA	NA	NA	0.412329	NA	NA	1	NA	NA	NA
GO:0002681	somatic recombination of T cell receptor gene segments	NA	NA	1	NA	NA	NA	NA	NA	NA	NA	0.282499	NA	NA	1	NA	NA	0.224154
GO:0002682	regulation of immune system process	0.431019	-0.629897	-0.160917	0.0659603	NA	NA	0.935871	0.317746	0.0910906	-1	0.396766	6.51399e-06	-0.897975	1	-1	0.929733	0.364337
GO:0002683	negative regulation of immune system process	NA	0.677569	-0.446447	0.357592	NA	NA	NA	NA	NA	0.274451	-1	0.0367708	NA	1	-1	NA	0.697418
GO:0002684	positive regulation of immune system process	0.570536	-0.491327	-0.724387	0.288965	NA	NA	0.756838	0.269058	0.194646	-1	0.282499	0.00351869	-1	1	-1	0.765185	0.279244
GO:0002697	regulation of immune effector process	NA	0.677569	0.828946	NA	NA	NA	0.618053	NA	NA	0.329459	0.229109	NA	-1	1	0.869126	0.669336	0.0694088
GO:0002698	negative regulation of immune effector process	NA	0.362252	NA	NA	NA	NA	NA	NA	NA	0.154768	NA	NA	NA	1	NA	NA	NA
GO:0002699	positive regulation of immune effector process	NA	NA	0.38393	NA	NA	NA	0.588486	NA	NA	NA	0.0937097	NA	0.810704	-1	0.573751	0.587722	0.0219895
GO:0002700	regulation of production of molecular mediator of immune response	NA	0.677569	0.828946	NA	NA	NA	0.618053	NA	NA	0.274451	0.0937097	NA	1	-1	0.654302	0.620752	0.148572
GO:0002701	negative regulation of production of molecular mediator of immune response	NA	0.362252	NA	NA	NA	NA	NA	NA	NA	0.123366	NA	NA	NA	1	NA	NA	NA
GO:0002702	positive regulation of production of molecular mediator of immune response	NA	NA	0.38393	NA	NA	NA	0.588486	NA	NA	NA	0.0367496	NA	0.775391	-1	0.5723	0.549479	0.077748
GO:0002703	regulation of leukocyte mediated immunity	NA	NA	0.589483	NA	NA	NA	0.581301	NA	NA	NA	0.283632	NA	1	-1	0.654302	0.620752	0.148572
GO:0002704	negative regulation of leukocyte mediated immunity	NA	NA	NA	NA	NA	NA	NA	NA	NA	NA	NA	NA	NA	1	NA	NA	NA
GO:0002705	positive regulation of leukocyte mediated immunity	NA	NA	0.589483	NA	NA	NA	0.581301	NA	NA	NA	0.231293	NA	0.775391	-1	0.5723	0.549479	0.077748
GO:0002706	regulation of lymphocyte mediated immunity	NA	NA	0.589483	NA	NA	NA	0.581301	NA	NA	NA	0.283632	NA	1	-1	0.654302	0.620752	0.148572
GO:0002707	negative regulation of lymphocyte mediated immunity	NA	NA	NA	NA	NA	NA	NA	NA	NA	NA	NA	NA	NA	1	NA	NA	NA
GO:0002708	positive regulation of lymphocyte mediated immunity	NA	NA	0.589483	NA	NA	NA	0.581301	NA	NA	NA	0.231293	NA	0.775391	-1	0.5723	0.549479	0.077748
GO:0002709	regulation of T cell mediated immunity	NA	NA	0.828946	NA	NA	NA	0.581301	NA	NA	NA	0.392694	NA	0.775391	-1	0.5723	0.549479	0.25934
GO:0002710	negative regulation of T cell mediated immunity	NA	NA	NA	NA	NA	NA	NA	NA	NA	NA	NA	NA	NA	1	NA	NA	NA
GO:0002711	positive regulation of T cell mediated immunity	NA	NA	0.828946	NA	NA	NA	0.581301	NA	NA	NA	0.282499	NA	0.694852	-1	0.45721	0.468853	0.178484
GO:0002712	regulation of B cell mediated immunity	NA	NA	1	NA	NA	NA	NA	NA	NA	NA	0.412329	NA	NA	1	NA	NA	NA
GO:0002714	positive regulation of B cell mediated immunity	NA	NA	1	NA	NA	NA	NA	NA	NA	NA	0.412329	NA	NA	1	NA	NA	NA
GO:0002715	regulation of natural killer cell mediated immunity	NA	NA	NA	NA	NA	NA	NA	NA	NA	NA	NA	NA	NA	1	NA	NA	0.224154
GO:0002717	positive regulation of natural killer cell mediated immunity	NA	NA	NA	NA	NA	NA	NA	NA	NA	NA	NA	NA	NA	1	NA	NA	0.224154
GO:0002718	regulation of cytokine production during immune response	NA	0.677569	0.828946	NA	NA	NA	0.618053	NA	NA	0.274451	0.0937097	NA	1	-1	0.654302	0.620752	0.148572
GO:0002719	negative regulation of cytokine production during immune response	NA	0.362252	NA	NA	NA	NA	NA	NA	NA	0.123366	NA	NA	NA	1	NA	NA	NA
GO:0002720	positive regulation of cytokine production during immune response	NA	NA	0.38393	NA	NA	NA	0.588486	NA	NA	NA	0.0367496	NA	0.775391	-1	0.5723	0.549479	0.077748
GO:0002724	regulation of T cell cytokine production	NA	NA	0.828946	NA	NA	NA	0.581301	NA	NA	NA	0.308059	NA	0.741036	-1	0.469146	0.51507	0.224154
GO:0002725	negative regulation of T cell cytokine production	NA	NA	NA	NA	NA	NA	NA	NA	NA	NA	NA	NA	NA	1	NA	NA	NA
GO:0002726	positive regulation of T cell cytokine production	NA	NA	0.828946	NA	NA	NA	0.581301	NA	NA	NA	0.282499	NA	0.694852	-1	0.45721	0.468853	0.178484
GO:0002752	cell surface pattern recognition receptor signaling pathway	NA	NA	1	NA	NA	NA	NA	NA	NA	NA	0.282499	NA	NA	1	NA	NA	NA
GO:0002755	MyD88-dependent toll-like receptor signaling pathway	NA	NA	1	NA	NA	NA	NA	NA	NA	NA	0.0916191	NA	NA	1	NA	NA	NA
GO:0002757	immune response-activating signal transduction	NA	NA	0.240904	-0.406618	NA	NA	0.530863	NA	NA	NA	0.0121592	-1	0.933168	-1	0.943326	0.392822	0.110397
GO:0002758	innate immune response-activating signal transduction	NA	NA	0.828946	NA	NA	NA	NA	NA	NA	NA	0.0628736	NA	NA	1	NA	NA	0.488555
GO:0002761	regulation of myeloid leukocyte differentiation	NA	1	-1	0.87027	NA	NA	0.732915	0.411185	NA	0.418274	0.299964	0.354972	0.892662	-1	NA	NA	0.0548338
GO:0002762	negative regulation of myeloid leukocyte differentiation	NA	0.677569	-1	0.776407	NA	NA	0.618053	0.292612	NA	0.316003	0.752159	0.534264	0.584299	-1	NA	NA	0.345537
GO:0002763	positive regulation of myeloid leukocyte differentiation	NA	NA	-1	-1	NA	NA	NA	NA	NA	NA	0.392694	0.391155	NA	1	NA	NA	0.224154
GO:0002764	immune response-regulating signal transduction	NA	NA	0.404592	-0.309111	NA	NA	0.544796	NA	NA	NA	0.0128684	-0.775854	0.938028	-1	0.946845	0.420574	0.130602
GO:0002768	immune response-regulating cell surface receptor signaling pathway	NA	NA	0.507577	-0.406618	NA	NA	0.530863	NA	NA	NA	0.0258821	-1	0.926717	-1	0.781074	0.363465	0.0996131
GO:0002775	antimicrobial peptide production	NA	NA	NA	NA	NA	NA	NA	NA	NA	NA	NA	NA	NA	1	NA	NA	NA
GO:0002777	antimicrobial peptide biosynthetic process	NA	NA	NA	NA	NA	NA	NA	NA	NA	NA	NA	NA	NA	1	NA	NA	NA
GO:0002778	antibacterial peptide production	NA	NA	NA	NA	NA	NA	NA	NA	NA	NA	NA	NA	NA	1	NA	NA	NA
GO:0002780	antibacterial peptide biosynthetic process	NA	NA	NA	NA	NA	NA	NA	NA	NA	NA	NA	NA	NA	1	NA	NA	NA
GO:0002790	peptide secretion	0.529049	NA	-0.382502	0.0349471	NA	NA	0.756838	NA	0.213461	NA	-1	6.99796e-05	-1	1	0.738271	0.77178	NA
GO:0002805	regulation of antimicrobial peptide biosynthetic process	NA	NA	NA	NA	NA	NA	NA	NA	NA	NA	NA	NA	NA	1	NA	NA	NA
GO:0002807	positive regulation of antimicrobial peptide biosynthetic process	NA	NA	NA	NA	NA	NA	NA	NA	NA	NA	NA	NA	NA	1	NA	NA	NA
GO:0002808	regulation of antibacterial peptide biosynthetic process	NA	NA	NA	NA	NA	NA	NA	NA	NA	NA	NA	NA	NA	1	NA	NA	NA
GO:0002815	biosynthetic process of antibacterial peptides active against Gram-positive bacteria	NA	NA	NA	NA	NA	NA	NA	NA	NA	NA	NA	NA	NA	1	NA	NA	NA
GO:0002816	regulation of biosynthetic process of antibacterial peptides active against Gram-positive bacteria	NA	NA	NA	NA	NA	NA	NA	NA	NA	NA	NA	NA	NA	1	NA	NA	NA
GO:0002819	regulation of adaptive immune response	NA	0.706202	1	-1	NA	NA	0.643883	NA	NA	0.363576	0.564028	0.62063	-1	1	0.886571	0.688913	0.478655
GO:0002820	negative regulation of adaptive immune response	NA	0.520148	NA	0.680167	NA	NA	NA	NA	NA	0.209016	NA	0.347283	NA	1	NA	NA	NA
GO:0002821	positive regulation of adaptive immune response	NA	NA	1	-1	NA	NA	0.588486	NA	NA	NA	0.283632	0.502409	0.810704	-1	0.573751	0.587722	0.319594
GO:0002822	regulation of adaptive immune response based on somatic recombination of immune receptors built from immunoglobulin superfamily domains.	NA	0.706202	1	-1	NA	NA	0.643883	NA	NA	0.363576	0.564028	0.62063	-1	1	0.886571	0.688913	0.478655
GO:0002823	negative regulation of adaptive immune response based on somatic recombination of immune receptors built from immunoglobulin superfamily domains	NA	0.520148	NA	0.680167	NA	NA	NA	NA	NA	0.209016	NA	0.347283	NA	1	NA	NA	NA
GO:0002824	positive regulation of adaptive immune response based on somatic recombination of immune receptors built from immunoglobulin superfamily domains	NA	NA	1	-1	NA	NA	0.588486	NA	NA	NA	0.283632	0.502409	0.810704	-1	0.573751	0.587722	0.319594
GO:0002825	regulation of T-helper 1 type immune response	NA	NA	NA	0.406618	NA	NA	NA	NA	NA	NA	NA	0.125743	NA	1	NA	NA	NA
GO:0002827	positive regulation of T-helper 1 type immune response	NA	NA	NA	0.406618	NA	NA	NA	NA	NA	NA	NA	0.125743	NA	1	NA	NA	NA
GO:0002828	regulation of T-helper 2 type immune response	NA	0.520148	NA	0.680167	NA	NA	NA	NA	NA	0.154768	NA	0.248376	NA	1	NA	NA	NA
GO:0002829	negative regulation of T-helper 2 type immune response	NA	0.520148	NA	0.680167	NA	NA	NA	NA	NA	0.154768	NA	0.248376	NA	1	NA	NA	NA
GO:0002831	regulation of response to biotic stimulus	NA	NA	NA	NA	NA	NA	NA	NA	NA	NA	NA	NA	NA	1	NA	NA	0.224154
GO:0002833	positive regulation of response to biotic stimulus	NA	NA	NA	NA	NA	NA	NA	NA	NA	NA	NA	NA	NA	1	NA	NA	0.224154
GO:0002834	regulation of response to tumor cell	NA	NA	NA	NA	NA	NA	NA	NA	NA	NA	NA	NA	NA	1	NA	NA	0.224154
GO:0002836	positive regulation of response to tumor cell	NA	NA	NA	NA	NA	NA	NA	NA	NA	NA	NA	NA	NA	1	NA	NA	0.224154
GO:0002837	regulation of immune response to tumor cell	NA	NA	NA	NA	NA	NA	NA	NA	NA	NA	NA	NA	NA	1	NA	NA	0.224154
GO:0002839	positive regulation of immune response to tumor cell	NA	NA	NA	NA	NA	NA	NA	NA	NA	NA	NA	NA	NA	1	NA	NA	0.224154
GO:0002855	regulation of natural killer cell mediated immune response to tumor cell	NA	NA	NA	NA	NA	NA	NA	NA	NA	NA	NA	NA	NA	1	NA	NA	0.224154
GO:0002857	positive regulation of natural killer cell mediated immune response to tumor cell	NA	NA	NA	NA	NA	NA	NA	NA	NA	NA	NA	NA	NA	1	NA	NA	0.224154
GO:0002858	regulation of natural killer cell mediated cytotoxicity directed against tumor cell target	NA	NA	NA	NA	NA	NA	NA	NA	NA	NA	NA	NA	NA	1	NA	NA	0.224154
GO:0002860	positive regulation of natural killer cell mediated cytotoxicity directed against tumor cell target	NA	NA	NA	NA	NA	NA	NA	NA	NA	NA	NA	NA	NA	1	NA	NA	0.224154
GO:0002861	regulation of inflammatory response to antigenic stimulus	NA	NA	1	NA	NA	NA	NA	NA	NA	NA	0.51781	NA	NA	1	NA	NA	NA
GO:0002862	negative regulation of inflammatory response to antigenic stimulus	NA	NA	NA	NA	NA	NA	NA	NA	NA	NA	NA	NA	NA	1	NA	NA	NA
GO:0002863	positive regulation of inflammatory response to antigenic stimulus	NA	NA	1	NA	NA	NA	NA	NA	NA	NA	0.412329	NA	NA	1	NA	NA	NA
GO:0002864	regulation of acute inflammatory response to antigenic stimulus	NA	NA	1	NA	NA	NA	NA	NA	NA	NA	0.51781	NA	NA	1	NA	NA	NA
GO:0002865	negative regulation of acute inflammatory response to antigenic stimulus	NA	NA	NA	NA	NA	NA	NA	NA	NA	NA	NA	NA	NA	1	NA	NA	NA
GO:0002866	positive regulation of acute inflammatory response to antigenic stimulus	NA	NA	1	NA	NA	NA	NA	NA	NA	NA	0.412329	NA	NA	1	NA	NA	NA
GO:0002883	regulation of hypersensitivity	NA	NA	1	NA	NA	NA	NA	NA	NA	NA	0.51781	NA	NA	1	NA	NA	NA
GO:0002884	negative regulation of hypersensitivity	NA	NA	NA	NA	NA	NA	NA	NA	NA	NA	NA	NA	NA	1	NA	NA	NA
GO:0002885	positive regulation of hypersensitivity	NA	NA	1	NA	NA	NA	NA	NA	NA	NA	0.412329	NA	NA	1	NA	NA	NA
GO:0002886	regulation of myeloid leukocyte mediated immunity	NA	NA	1	NA	NA	NA	NA	NA	NA	NA	0.412329	NA	NA	1	NA	NA	NA
GO:0002888	positive regulation of myeloid leukocyte mediated immunity	NA	NA	1	NA	NA	NA	NA	NA	NA	NA	0.412329	NA	NA	1	NA	NA	NA
GO:0002889	regulation of immunoglobulin mediated immune response	NA	NA	1	NA	NA	NA	NA	NA	NA	NA	0.412329	NA	NA	1	NA	NA	NA
GO:0002891	positive regulation of immunoglobulin mediated immune response	NA	NA	1	NA	NA	NA	NA	NA	NA	NA	0.412329	NA	NA	1	NA	NA	NA
GO:0002892	regulation of type II hypersensitivity	NA	NA	1	NA	NA	NA	NA	NA	NA	NA	0.412329	NA	NA	1	NA	NA	NA
GO:0002894	positive regulation of type II hypersensitivity	NA	NA	1	NA	NA	NA	NA	NA	NA	NA	0.412329	NA	NA	1	NA	NA	NA
GO:0002901	mature B cell apoptosis	NA	NA	1	NA	NA	NA	NA	NA	NA	NA	0.282499	NA	NA	1	NA	NA	0.224154
GO:0002902	regulation of B cell apoptosis	NA	0.441275	-1	NA	NA	NA	NA	NA	NA	0.123366	0.412329	NA	NA	1	NA	NA	0.337877
GO:0002903	negative regulation of B cell apoptosis	NA	0.441275	-1	NA	NA	NA	NA	NA	NA	0.123366	0.412329	NA	NA	1	NA	NA	0.337877
GO:0002905	regulation of mature B cell apoptosis	NA	NA	1	NA	NA	NA	NA	NA	NA	NA	0.282499	NA	NA	1	NA	NA	0.224154
GO:0002906	negative regulation of mature B cell apoptosis	NA	NA	1	NA	NA	NA	NA	NA	NA	NA	0.282499	NA	NA	1	NA	NA	0.224154
GO:0003001	generation of a signal involved in cell-cell signaling	0.806326	0.346266	-0.0137738	0.149579	0.465224	0.257633	0.544796	0.524681	0.436751	0.00728436	0.615654	3.28996e-06	0.34646	-0.384032	0.671769	0.329576	6.94126e-05
GO:0003002	regionalization	NA	-0.595312	-0.394921	0.0974735	NA	0.669953	-0.713753	0.570606	NA	-1	2.98955e-05	1.03778e-10	-0.903603	1	0.45721	0.707813	8.47833e-08
GO:0003006	reproductive developmental process	0.820667	0.973504	-0.493662	0.190548	NA	NA	0.939413	0.133074	0.198897	0.123366	0.0196205	0.000179869	0.475312	-0.671072	-0.613347	0.940564	0.121767
GO:0003007	heart morphogenesis	NA	NA	-1	0.491503	NA	NA	NA	0.397469	NA	NA	0.214369	0.125743	0.883445	-1	1	0.739468	0.00154524
GO:0003674	molecular_function	0.555204	-0.741452	-0.00447422	0.0011264	0.467401	0.862068	-0.588486	0.636685	0.321235	0.603344	0.0529325	2.49447e-08	-0.890227	1	0.00465462	0.420574	2.11342e-13
GO:0003676	nucleic acid binding	-0.00159525	-3.68468e-10	3.23008e-14	-5.99219e-08	-0.0472678	-0.00257629	-0.544796	-0.133074	-0.0141091	-1.24118e-08	0.000188791	-1.81529e-08	-0.0409743	0.127887	-0.932927	-0.00954322	-0.00130743
GO:0003677	DNA binding	-0.0661246	-2.91962e-07	0.681149	0.992265	-0.22352	-0.0307492	-0.581301	-0.628057	-0.178225	-0.000775032	1.83883e-05	0.0642309	-0.282416	1	1	-0.104813	1
GO:0003678	DNA helicase activity	NA	NA	0.468895	-0.222242	NA	NA	NA	NA	NA	NA	0.00385021	-0.452238	NA	1	0.573751	NA	-1
GO:0003680	AT DNA binding	NA	NA	NA	0.406618	NA	NA	NA	NA	NA	NA	NA	0.194961	NA	1	0.45721	NA	NA
GO:0003682	chromatin binding	-1	-0.550711	1	-0.209437	NA	NA	-0.785197	-1	0.5984	-1	1.91253e-05	-0.885206	-1	1	0.573751	-0.788991	0.820634
GO:0003684	damaged DNA binding	NA	-1	0.0428373	-0.17091	NA	NA	NA	NA	NA	0.398612	1.65422e-07	-0.445813	-0.630669	1	-1	-1	-0.673949
GO:0003688	DNA replication origin binding	NA	NA	0.38393	NA	NA	NA	0.530863	NA	NA	NA	0.105255	NA	0.475312	-1	0.469146	0.51507	0.548486
GO:0003689	DNA clamp loader activity	NA	NA	1	NA	NA	NA	NA	NA	NA	NA	0.231293	NA	NA	1	0.77625	NA	NA
GO:0003690	double-stranded DNA binding	0.769683	NA	0.724387	-0.27944	NA	NA	-1	NA	0.57063	NA	0.282499	-0.305137	-1	-1	0.786405	0.688913	0.689589
GO:0003691	double-stranded telomeric DNA binding	NA	NA	1	NA	NA	NA	NA	NA	NA	NA	0.0916191	NA	NA	1	NA	NA	0.337877
GO:0003696	satellite DNA binding	NA	NA	1	NA	NA	NA	NA	NA	NA	NA	0.282499	NA	0.694852	-1	0.736016	0.468853	NA
GO:0003697	single-stranded DNA binding	0.731546	NA	0.370696	-0.109456	NA	NA	0.530863	NA	0.384703	NA	0.000532523	-0.346295	0.646614	-1	-0.736016	0.536764	0.31466
GO:0003700	transcription factor activity	-0.428643	-0.00462091	-2.02824e-06	6.89253e-09	-0.733376	-0.296495	-0.588486	0.175256	-0.789024	-0.0841556	-0.991042	1.41736e-14	1	-1	-0.417348	-0.620752	0.00020652
GO:0003701	RNA polymerase I transcription factor activity	NA	NA	1	NA	NA	NA	NA	NA	NA	NA	0.282499	NA	NA	1	NA	NA	NA
GO:0003702	RNA polymerase II transcription factor activity	-0.78505	-0.441275	0.724387	-0.699125	0.471512	-1	-0.930531	-0.884732	-1	0.94071	7.52031e-17	0.00545231	-0.775391	1	-0.73746	-0.51507	-0.999671
GO:0003704	specific RNA polymerase II transcription factor activity	NA	-1	-1	-1	NA	0.419562	-1	0.637135	NA	0.655716	0.00988479	0.165383	0.723606	-1	-0.849138	0.87383	0.853468
GO:0003705	RNA polymerase II transcription factor activity, enhancer binding	NA	NA	1	0.903372	NA	NA	NA	NA	NA	NA	0.00280496	0.124398	-0.91807	1	-1	1	0.548486
GO:0003706	ligand-regulated transcription factor activity	NA	NA	1	-1	NA	NA	0.670919	0.333242	NA	NA	0.0367496	NA	0.475312	-0.980476	NA	NA	0.345537
GO:0003707	steroid hormone receptor activity	NA	-1	-0.623759	0.0133538	NA	NA	0.743565	0.133074	NA	0.799838	-0.523231	0.0445925	0.418867	-0.707223	0.573413	0.277385	0.00568394
GO:0003708	retinoic acid receptor activity	NA	0.629897	-1	0.526726	NA	NA	NA	NA	NA	0.389822	-1	0.308128	NA	1	NA	NA	0.0504689
GO:0003709	RNA polymerase III transcription factor activity	NA	NA	1	-1	NA	NA	NA	NA	NA	NA	0.0860508	0.565514	NA	1	NA	NA	NA
GO:0003711	transcription elongation regulator activity	NA	-1	0.796506	NA	NA	NA	NA	NA	NA	0.481497	0.00726985	NA	-1	1	1	0.739468	NA
GO:0003712	transcription cofactor activity	-0.9415	-0.225302	0.0211464	-0.00464549	-1	-1	-0.670919	-0.779378	0.234287	-0.986675	1.09736e-44	0.444112	-0.741036	1	0.14622	-1	0.353697
GO:0003713	transcription coactivator activity	-1	-0.362252	0.244549	-0.117115	0.732548	NA	-0.81618	-0.863481	0.428121	-1	3.65077e-24	0.285665	-0.775391	1	0.148618	-0.876506	0.421448
GO:0003714	transcription corepressor activity	-1	-0.677569	0.231541	-0.0632181	NA	0.373123	-0.822663	-0.828468	0.26231	-1	3.27057e-18	0.938887	-1	-1	0.45721	0.620752	0.983302
GO:0003715	transcription termination factor activity	NA	0.571583	-1	NA	NA	NA	NA	NA	NA	0.183306	0.282499	NA	NA	1	NA	NA	NA
GO:0003716	RNA polymerase I transcription termination factor activity	NA	0.441275	-1	NA	NA	NA	NA	NA	NA	0.123366	0.412329	NA	NA	1	NA	NA	NA
GO:0003717	RNA polymerase II transcription termination factor activity	NA	NA	NA	NA	NA	NA	NA	NA	NA	NA	NA	NA	NA	1	NA	NA	NA
GO:0003720	telomerase activity	NA	NA	1	NA	NA	NA	NA	NA	NA	NA	0.599574	NA	0.646614	-1	NA	NA	NA
GO:0003721	telomeric template RNA reverse transcriptase activity	NA	NA	NA	NA	NA	NA	NA	NA	NA	NA	NA	NA	NA	1	NA	NA	NA
GO:0003723	RNA binding	-0.176808	-0.0150786	2.11875e-22	-9.72863e-17	-0.525337	NA	-0.715606	-0.133074	-0.369546	-0.328646	2.45947e-54	-4.05357e-07	-0.584299	1	-0.857245	-0.51507	-0.00010021
GO:0003724	RNA helicase activity	NA	NA	0.320308	-0.499706	NA	NA	NA	NA	NA	NA	1.81734e-05	0.751367	-0.775391	1	-0.940458	NA	NA
GO:0003725	double-stranded RNA binding	NA	-1	0.385613	-0.556118	NA	NA	NA	0.284271	NA	0.481497	0.0138328	-0.264663	-0.949823	1	0.814651	0.845648	-0.488555
GO:0003726	double-stranded RNA adenosine deaminase activity	NA	NA	NA	NA	NA	NA	NA	NA	NA	NA	NA	NA	NA	1	NA	NA	NA
GO:0003727	single-stranded RNA binding	NA	NA	1	1	NA	NA	0.682931	0.355377	NA	NA	0.171255	-1	0.55086	-1	0.702084	0.420574	-1
GO:0003729	mRNA binding	0.678118	NA	0.666858	-0.192464	NA	NA	0.564299	NA	0.307459	NA	0.00105302	-0.779178	0.475312	-1	0.736016	0.216244	0.488555
GO:0003730	mRNA 3'-UTR binding	0.428643	NA	1	NA	NA	NA	0.670919	NA	0.138073	NA	0.136571	NA	0.646614	-1	0.45721	0.3535	0.39779
GO:0003735	structural constituent of ribosome	-0.708968	NA	7.98964e-12	-5.74176e-05	NA	NA	-0.682931	NA	-0.239066	NA	-0.275086	-1.01437e-08	-0.808227	0.240863	-0.0168428	NA	-0.00799401
GO:0003743	translation initiation factor activity	NA	-0.75859	0.00465126	-0.0734174	NA	NA	NA	NA	NA	-0.609213	0.0219676	-0.0937912	-0.741036	1	-0.917169	NA	NA
GO:0003746	translation elongation factor activity	NA	1	0.193295	NA	NA	NA	NA	NA	NA	-1	0.459197	NA	NA	1	-1	NA	NA
GO:0003747	translation release factor activity	NA	NA	1	NA	NA	NA	NA	NA	NA	NA	0.282499	NA	NA	1	NA	NA	NA
GO:0003755	peptidyl-prolyl cis-trans isomerase activity	NA	-0.901462	0.0283173	NA	NA	NA	NA	NA	NA	-1	0.105255	NA	NA	1	-0.724409	NA	0.645885
GO:0003756	protein disulfide isomerase activity	NA	NA	0.609809	-1	NA	NA	NA	NA	NA	NA	0.00620223	0.502409	NA	1	-1	NA	NA
GO:0003774	motor activity	-1	0.548026	-1	0.894598	NA	0.742365	-0.97846	NA	0.766603	0.269763	0.965236	0.330472	-0.577436	1	0.654302	1	0.0181606
GO:0003777	microtubule motor activity	-1	-1	1	-0.566816	NA	0.529809	0.754327	NA	1	-0.834243	-0.958425	-0.567498	-1	-1	0.396613	0.51507	3.2719e-05
GO:0003779	actin binding	0.409791	0.45064	-0.280349	0.406618	NA	-0.829001	-0.530863	0.494952	0.0205767	0.00329632	0.00328467	0.00127426	-0.694852	1	0.379144	0.791286	0.0123298
GO:0003785	actin monomer binding	0.324018	NA	-1	NA	NA	NA	NA	NA	0.0915307	NA	0.282499	NA	NA	1	NA	NA	0.488555
GO:0003796	lysozyme activity	NA	NA	-1	0.357592	NA	NA	NA	NA	NA	NA	-0.786625	0.248376	0.810704	1	-1	NA	NA
GO:0003802	coagulation factor VIIa activity	NA	NA	NA	NA	NA	NA	NA	NA	NA	NA	NA	NA	NA	1	NA	NA	NA
GO:0003803	coagulation factor IXa activity	NA	NA	NA	0.406618	NA	NA	NA	0.133074	NA	NA	NA	NA	0.231213	NA	NA	NA	NA
GO:0003804	coagulation factor Xa activity	NA	NA	NA	0.406618	NA	NA	NA	NA	NA	NA	NA	0.125743	NA	1	NA	NA	NA
GO:0003805	coagulation factor XIa activity	NA	NA	NA	0.406618	NA	NA	NA	NA	NA	NA	NA	0.194961	0.577436	-1	NA	NA	NA
GO:0003806	coagulation factor XIIa activity	NA	NA	NA	0.406618	NA	NA	NA	NA	NA	NA	NA	0.125743	NA	1	NA	NA	NA
GO:0003807	plasma kallikrein activity	NA	NA	NA	0.406618	NA	NA	NA	NA	NA	NA	NA	0.125743	NA	1	NA	NA	NA
GO:0003808	protein C (activated) activity	NA	NA	NA	0.406618	NA	NA	NA	NA	NA	NA	NA	0.125743	NA	1	NA	NA	NA
GO:0003809	thrombin activity	NA	NA	NA	0.406618	NA	NA	NA	NA	NA	NA	NA	0.248376	NA	1	NA	NA	NA
GO:0003810	protein-glutamine gamma-glutamyltransferase activity	NA	NA	-0.292185	0.0066853	NA	NA	NA	NA	NA	NA	-1	0.000153164	NA	1	-1	NA	NA
GO:0003812	alternative-complement-pathway C3/C5 convertase activity	NA	NA	NA	NA	NA	NA	NA	NA	NA	NA	NA	NA	NA	1	NA	NA	NA
GO:0003813	classical-complement-pathway C3/C5 convertase activity	NA	NA	1	NA	NA	NA	NA	NA	NA	NA	0.282499	NA	NA	1	NA	NA	NA
GO:0003817	complement factor D activity	0.175424	NA	NA	NA	NA	NA	NA	NA	0.0390388	NA	NA	NA	NA	1	NA	NA	NA
GO:0003818	complement factor I activity	NA	NA	NA	0.406618	NA	NA	NA	NA	NA	NA	NA	0.125743	NA	1	NA	NA	NA
GO:0003823	antigen binding	NA	NA	1	0.432487	NA	NA	0.585293	NA	NA	NA	-0.000952622	-0.263468	0.926717	1	-0.573751	-1	-0.608492
GO:0003824	catalytic activity	-0.731056	0.779775	1.00062e-11	-7.81227e-10	-0.207581	-0.343325	-1	-0.423554	0.337551	0.0336055	4.69776e-25	-0.00434633	-0.0853835	0.118638	0.00433809	-0.468853	-2.18478e-05
GO:0003827	alpha-1,3-mannosylglycoprotein 2-beta-N-acetylglucosaminyltransferase activity	NA	NA	1	NA	NA	NA	NA	NA	NA	NA	0.308059	NA	NA	1	NA	NA	0.337877
GO:0003828	alpha-N-acetylneuraminate alpha-2,8-sialyltransferase activity	0.290222	NA	-1	0.680167	NA	NA	NA	NA	0.0915307	NA	0.599574	0.299503	0.694852	-1	NA	NA	0.488555
GO:0003829	beta-1,3-galactosyl-O-glycosyl-glycoprotein beta-1,6-N-acetylglucosaminyltransferase activity	NA	NA	-1	0.566816	NA	NA	NA	NA	NA	NA	0.51781	0.248376	NA	1	NA	NA	NA
GO:0003830	beta-1,4-mannosylglycoprotein 4-beta-N-acetylglucosaminyltransferase activity	NA	NA	1	NA	NA	NA	NA	NA	NA	NA	0.412329	NA	NA	1	NA	NA	NA
GO:0003831	beta-N-acetylglucosaminylglycopeptide beta-1,4-galactosyltransferase activity	NA	NA	1	NA	NA	NA	NA	NA	NA	NA	0.192009	NA	NA	1	NA	NA	0.421448
GO:0003834	beta-carotene 15,15'-monooxygenase activity	NA	NA	NA	0.406618	NA	NA	NA	NA	NA	NA	NA	0.125743	NA	1	NA	NA	NA
GO:0003835	beta-galactoside alpha-2,6-sialyltransferase activity	NA	NA	NA	NA	NA	NA	NA	NA	NA	NA	NA	NA	NA	1	NA	NA	NA
GO:0003836	beta-galactoside alpha-2,3-sialyltransferase activity	NA	0.441275	-1	NA	NA	NA	NA	NA	NA	0.154768	0.51781	NA	0.646614	-1	NA	NA	NA
GO:0003837	beta-ureidopropionase activity	NA	NA	NA	0.406618	NA	NA	NA	NA	NA	NA	NA	0.125743	NA	1	NA	NA	NA
GO:0003840	gamma-glutamyltransferase activity	NA	0.362252	1	NA	NA	NA	NA	NA	NA	0.459529	-0.380791	NA	NA	1	NA	NA	NA
GO:0003841	1-acylglycerol-3-phosphate O-acyltransferase activity	NA	NA	0.609809	-1	NA	NA	NA	NA	NA	NA	0.021133	0.565514	NA	1	-1	NA	NA
GO:0003842	1-pyrroline-5-carboxylate dehydrogenase activity	0.175424	NA	NA	NA	NA	NA	NA	NA	0.0390388	NA	NA	NA	NA	1	NA	NA	NA
GO:0003844	1,4-alpha-glucan branching enzyme activity	NA	NA	1	NA	NA	NA	0.530863	NA	NA	NA	NA	NA	0.475312	NA	0.45721	0.277843	NA
GO:0003845	11-beta-hydroxysteroid dehydrogenase activity	NA	NA	NA	NA	NA	NA	NA	NA	NA	NA	NA	NA	NA	1	NA	NA	NA
GO:0003846	2-acylglycerol O-acyltransferase activity	NA	NA	-1	0.680167	NA	NA	NA	NA	NA	NA	0.599574	0.299503	NA	1	NA	NA	NA
GO:0003847	1-alkyl-2-acetylglycerophosphocholine esterase activity	NA	NA	1	NA	NA	NA	NA	NA	NA	NA	0.392694	NA	NA	1	NA	NA	NA
GO:0003851	2-hydroxyacylsphingosine 1-beta-galactosyltransferase activity	NA	NA	NA	NA	NA	NA	NA	NA	NA	NA	NA	NA	0.475312	NA	0.45721	0.277843	0.224154
GO:0003854	3-beta-hydroxy-delta5-steroid dehydrogenase activity	NA	NA	-0.681149	0.255488	NA	NA	NA	NA	NA	NA	-0.791664	0.125743	NA	1	0.233805	NA	NA
GO:0003857	3-hydroxyacyl-CoA dehydrogenase activity	NA	NA	1	-1	NA	NA	0.588486	NA	NA	NA	0.171255	0.391155	0.741036	-1	0.77625	0.51507	NA
GO:0003858	3-hydroxybutyrate dehydrogenase activity	0.238985	0.441275	NA	NA	NA	NA	NA	NA	0.0765753	0.154768	NA	NA	NA	1	NA	NA	NA
GO:0003860	3-hydroxyisobutyryl-CoA hydrolase activity	NA	NA	1	NA	NA	NA	NA	NA	NA	NA	0.282499	NA	NA	1	0.45721	NA	NA
GO:0003863	3-methyl-2-oxobutanoate dehydrogenase (2-methylpropanoyl-transferring) activity	NA	NA	1	NA	NA	NA	0.530863	NA	NA	NA	NA	NA	0.475312	NA	0.45721	0.277843	NA
GO:0003865	3-oxo-5-alpha-steroid 4-dehydrogenase activity	NA	NA	-1	0.566816	NA	NA	NA	NA	NA	NA	0.51781	0.248376	NA	1	NA	NA	NA
GO:0003867	4-aminobutyrate transaminase activity	NA	NA	NA	0.406618	NA	NA	NA	NA	NA	NA	NA	0.125743	NA	1	NA	NA	NA
GO:0003868	4-hydroxyphenylpyruvate dioxygenase activity	NA	NA	NA	0.183517	NA	NA	NA	NA	NA	NA	NA	0.0375958	NA	1	NA	NA	NA
GO:0003872	6-phosphofructokinase activity	NA	0.0186097	NA	NA	NA	0.142629	NA	NA	NA	0.164397	NA	NA	0.646614	-1	NA	NA	NA
GO:0003873	6-phosphofructo-2-kinase activity	NA	NA	1	1	NA	NA	NA	0.238784	NA	NA	0.283632	NA	0.694852	-1	0.736016	0.468853	NA
GO:0003874	6-pyruvoyltetrahydropterin synthase activity	NA	NA	1	NA	NA	NA	NA	NA	NA	NA	0.282499	NA	NA	1	NA	NA	NA
GO:0003875	ADP-ribosylarginine hydrolase activity	NA	NA	1	NA	NA	NA	NA	NA	NA	NA	0.51781	NA	NA	1	NA	NA	NA
GO:0003876	AMP deaminase activity	NA	NA	1	0.680167	NA	NA	NA	NA	NA	NA	0.308059	0.347283	NA	1	NA	NA	NA
GO:0003878	ATP citrate synthase activity	NA	NA	NA	NA	NA	NA	NA	NA	NA	NA	NA	NA	NA	1	NA	NA	NA
GO:0003880	C-terminal protein carboxyl methyltransferase activity	NA	NA	1	NA	NA	NA	NA	NA	NA	NA	0.192009	NA	NA	1	0.573751	NA	NA
GO:0003881	CDP-diacylglycerol-inositol 3-phosphatidyltransferase activity	NA	NA	1	NA	NA	NA	NA	NA	NA	NA	0.282499	NA	NA	1	NA	NA	NA
GO:0003882	CDP-diacylglycerol-serine O-phosphatidyltransferase activity	NA	NA	1	NA	NA	NA	NA	NA	NA	NA	0.282499	NA	NA	1	NA	NA	NA
GO:0003883	CTP synthase activity	NA	NA	-1	NA	NA	NA	0.544796	NA	NA	NA	NA	NA	0.577436	-1	0.573751	0.3535	NA
GO:0003884	D-amino-acid oxidase activity	NA	NA	NA	0.406618	NA	NA	NA	NA	NA	NA	NA	0.299503	NA	1	NA	NA	NA
GO:0003886	DNA (cytosine-5-)-methyltransferase activity	NA	0.520148	1	0.680167	NA	NA	NA	NA	NA	0.183306	0.282499	0.299503	NA	1	NA	NA	NA
GO:0003887	DNA-directed DNA polymerase activity	NA	NA	0.107421	-0.566816	NA	NA	-1	NA	NA	NA	0.0028152	-1	-0.694852	1	0.814651	NA	-0.488555
GO:0003889	alpha DNA polymerase activity	NA	NA	NA	NA	NA	NA	NA	NA	NA	NA	NA	NA	NA	1	0.45721	NA	NA
GO:0003890	beta DNA polymerase activity	NA	NA	1	NA	NA	NA	NA	NA	NA	NA	0.729318	NA	NA	1	NA	NA	0.337877
GO:0003891	delta DNA polymerase activity	NA	NA	0.589483	NA	NA	NA	NA	NA	NA	NA	0.00462971	NA	NA	1	NA	NA	NA
GO:0003893	epsilon DNA polymerase activity	NA	NA	1	-1	NA	NA	NA	NA	NA	NA	0.0168298	0.347283	NA	1	NA	NA	NA
GO:0003894	zeta DNA polymerase activity	NA	NA	1	NA	NA	NA	NA	NA	NA	NA	0.282499	NA	NA	1	0.45721	NA	NA
GO:0003895	gamma DNA-directed DNA polymerase activity	NA	NA	1	NA	NA	NA	NA	NA	NA	NA	0.0916191	NA	NA	1	NA	NA	NA
GO:0003896	DNA primase activity	NA	NA	-1	NA	NA	NA	NA	NA	NA	NA	1	NA	NA	1	0.671769	NA	NA
GO:0003899	DNA-directed RNA polymerase activity	NA	NA	0.00144128	NA	NA	NA	NA	NA	NA	NA	2.33933e-06	NA	-0.577436	1	-0.455323	NA	NA
GO:0003905	alkylbase DNA N-glycosylase activity	NA	NA	1	NA	NA	NA	NA	NA	NA	NA	0.282499	NA	NA	1	NA	NA	NA
GO:0003906	DNA-(apurinic or apyrimidinic site) lyase activity	NA	NA	-1	NA	NA	NA	NA	NA	NA	NA	0.729318	NA	0.810704	-1	-1	0.587722	0.653955
GO:0003908	methylated-DNA-[protein]-cysteine S-methyltransferase activity	NA	0.362252	NA	NA	NA	NA	NA	NA	NA	0.154768	NA	NA	NA	1	NA	NA	NA
GO:0003909	DNA ligase activity	NA	NA	1	NA	NA	NA	NA	NA	NA	NA	0.427701	NA	NA	1	NA	NA	0.421448
GO:0003910	DNA ligase (ATP) activity	NA	NA	1	NA	NA	NA	NA	NA	NA	NA	0.392694	NA	NA	1	NA	NA	0.421448
GO:0003912	DNA nucleotidylexotransferase activity	NA	NA	1	NA	NA	NA	NA	NA	NA	NA	0.672346	NA	NA	1	NA	NA	NA
GO:0003913	DNA photolyase activity	NA	NA	1	NA	NA	NA	NA	NA	NA	NA	0.282499	NA	NA	1	0.573751	NA	NA
GO:0003916	DNA topoisomerase activity	NA	0.629897	1	-1	NA	NA	NA	NA	NA	0.418274	0.822292	-1	NA	1	0.77625	NA	NA
GO:0003917	DNA topoisomerase type I activity	NA	0.571583	1	NA	NA	NA	NA	NA	NA	0.274451	0.282499	NA	NA	1	0.736016	NA	NA
GO:0003918	DNA topoisomerase (ATP-hydrolyzing) activity	NA	0.520148	-1	0.680167	NA	NA	NA	NA	NA	0.329459	-1	0.565514	NA	1	0.671769	NA	NA
GO:0003919	FMN adenylyltransferase activity	NA	NA	1	NA	NA	NA	NA	NA	NA	NA	0.282499	NA	NA	1	NA	NA	NA
GO:0003920	GMP reductase activity	0.175424	NA	NA	NA	NA	NA	NA	NA	0.103181	NA	NA	NA	NA	1	NA	NA	NA
GO:0003921	GMP synthase activity	NA	NA	1	NA	NA	NA	NA	NA	NA	NA	0.282499	NA	NA	1	NA	NA	NA
GO:0003922	GMP synthase (glutamine-hydrolyzing) activity	NA	NA	1	NA	NA	NA	NA	NA	NA	NA	0.282499	NA	NA	1	NA	NA	NA
GO:0003923	GPI-anchor transamidase activity	NA	NA	0.828946	NA	NA	NA	NA	NA	NA	NA	0.105255	NA	NA	1	NA	NA	0.488555
GO:0003924	GTPase activity	1	0.571583	0.0110076	-0.000836991	NA	0.775722	-0.748183	-0.703629	0.220026	0.035465	8.26429e-15	-0.142466	-0.760473	1	-0.742933	-0.468853	0.031483
GO:0003933	GTP cyclohydrolase activity	0.175424	NA	NA	NA	NA	NA	NA	NA	0.059591	NA	NA	NA	NA	1	NA	NA	NA
GO:0003934	GTP cyclohydrolase I activity	0.175424	NA	NA	NA	NA	NA	NA	NA	0.059591	NA	NA	NA	NA	1	NA	NA	NA
GO:0003937	IMP cyclohydrolase activity	NA	NA	1	NA	NA	NA	0.530863	NA	NA	NA	NA	NA	0.475312	NA	NA	NA	NA
GO:0003938	IMP dehydrogenase activity	NA	NA	1	NA	NA	NA	NA	NA	NA	NA	-1	NA	NA	1	NA	NA	NA
GO:0003939	L-iditol 2-dehydrogenase activity	NA	NA	1	NA	NA	NA	NA	NA	NA	NA	0.282499	NA	NA	1	NA	NA	NA
GO:0003940	L-iduronidase activity	NA	NA	1	NA	NA	NA	NA	NA	NA	NA	0.282499	NA	NA	1	NA	NA	NA
GO:0003941	L-serine ammonia-lyase activity	NA	NA	NA	0.406618	NA	NA	NA	NA	NA	NA	NA	0.125743	NA	1	NA	NA	NA
GO:0003942	N-acetyl-gamma-glutamyl-phosphate reductase activity	NA	NA	1	NA	NA	NA	NA	NA	NA	NA	0.282499	NA	NA	1	NA	NA	NA
GO:0003943	N-acetylgalactosamine-4-sulfatase activity	NA	NA	1	NA	NA	NA	NA	NA	NA	NA	0.412329	NA	NA	1	NA	NA	NA
GO:0003944	N-acetylglucosamine-1-phosphodiester alpha-N-acetylglucosaminidase activity	NA	NA	1	NA	NA	NA	NA	NA	NA	NA	0.282499	NA	NA	1	NA	NA	NA
GO:0003945	N-acetyllactosamine synthase activity	NA	NA	1	NA	NA	NA	NA	NA	NA	NA	0.0628736	NA	NA	1	NA	NA	0.488555
GO:0003947	(N-acetylneuraminyl)-galactosylglucosylceramide N-acetylgalactosaminyltransferase activity	NA	NA	1	NA	NA	NA	NA	NA	NA	NA	0.412329	NA	NA	1	NA	NA	NA
GO:0003948	N4-(beta-N-acetylglucosaminyl)-L-asparaginase activity	NA	NA	1	NA	NA	NA	0.530863	NA	NA	NA	NA	NA	0.475312	NA	NA	NA	NA
GO:0003950	NAD+ ADP-ribosyltransferase activity	NA	0.441275	1	-0.408693	NA	NA	0.782206	NA	NA	0.152001	0.308059	-0.585053	-0.919046	1	1	-1	-0.801646
GO:0003951	NAD+ kinase activity	NA	NA	1	NA	NA	NA	NA	NA	NA	NA	0.308059	NA	NA	1	NA	NA	NA
GO:0003952	NAD+ synthase (glutamine-hydrolyzing) activity	NA	NA	1	NA	NA	NA	NA	NA	NA	NA	0.282499	NA	NA	1	NA	NA	NA
GO:0003953	NAD+ nucleosidase activity	NA	NA	NA	0.566816	NA	NA	NA	NA	NA	NA	NA	0.299503	NA	1	NA	NA	NA
GO:0003954	NADH dehydrogenase activity	NA	-1	0.000358394	NA	NA	NA	-1	NA	NA	0.739542	2.33062e-09	NA	-0.741036	1	-0.45721	NA	-0.319594
GO:0003955	NAD(P)H dehydrogenase (quinone) activity	NA	NA	1	NA	NA	NA	NA	NA	NA	NA	0.282499	NA	NA	1	NA	NA	0.224154
GO:0003956	NAD(P)+-protein-arginine ADP-ribosyltransferase activity	NA	0.629897	-0.681149	0.255488	NA	NA	NA	NA	NA	0.346169	-0.786625	0.0910457	NA	1	NA	NA	NA
GO:0003957	NAD(P)+ transhydrogenase (B-specific) activity	NA	NA	NA	NA	NA	NA	NA	NA	NA	NA	NA	NA	0.475312	NA	0.45721	0.277843	0.224154
GO:0003958	NADPH-hemoprotein reductase activity	NA	NA	1	NA	NA	NA	NA	NA	NA	NA	0.282499	NA	NA	1	NA	NA	NA
GO:0003959	NADPH dehydrogenase activity	NA	NA	1	NA	NA	NA	NA	NA	NA	NA	0.282499	NA	NA	1	NA	NA	NA
GO:0003960	NADPH:quinone reductase activity	NA	NA	1	NA	NA	NA	NA	NA	NA	NA	0.0916191	NA	NA	1	NA	NA	NA
GO:0003963	RNA-3'-phosphate cyclase activity	NA	NA	1	NA	NA	NA	NA	NA	NA	NA	0.729318	NA	NA	1	NA	NA	NA
GO:0003964	RNA-directed DNA polymerase activity	NA	NA	1	NA	NA	NA	NA	NA	NA	NA	-0.0331776	NA	0.646614	-1	NA	NA	NA
GO:0003969	RNA editase activity	NA	NA	NA	NA	NA	NA	NA	NA	NA	NA	NA	NA	NA	1	NA	NA	NA
GO:0003973	(S)-2-hydroxy-acid oxidase activity	NA	NA	NA	0.183517	NA	NA	NA	0.175256	NA	NA	NA	0.194961	0.577436	-1	0.573751	0.3535	NA
GO:0003975	UDP-N-acetylglucosamine-dolichyl-phosphate N-acetylglucosaminephosphotransferase activity	NA	NA	1	NA	NA	NA	NA	NA	NA	NA	0.282499	NA	NA	1	NA	NA	NA
GO:0003976	UDP-N-acetylglucosamine-lysosomal-enzyme N-acetylglucosaminephosphotransferase activity	NA	NA	1	NA	NA	NA	NA	NA	NA	NA	0.282499	NA	NA	1	NA	NA	NA
GO:0003977	UDP-N-acetylglucosamine diphosphorylase activity	NA	NA	1	NA	NA	NA	NA	NA	NA	NA	0.282499	NA	NA	1	NA	NA	NA
GO:0003978	UDP-glucose 4-epimerase activity	NA	NA	1	NA	NA	NA	NA	NA	NA	NA	1	NA	NA	1	NA	NA	NA
GO:0003979	UDP-glucose 6-dehydrogenase activity	NA	NA	1	NA	NA	NA	NA	NA	NA	NA	0.282499	NA	NA	1	NA	NA	NA
GO:0003980	UDP-glucose:glycoprotein glucosyltransferase activity	NA	NA	1	NA	NA	NA	NA	NA	NA	NA	-1	NA	NA	1	0.573751	NA	NA
GO:0003983	UTP:glucose-1-phosphate uridylyltransferase activity	NA	NA	1	NA	NA	NA	NA	NA	NA	NA	0.282499	NA	NA	1	NA	NA	NA
GO:0003985	acetyl-CoA C-acetyltransferase activity	NA	NA	1	NA	NA	NA	NA	NA	NA	NA	0.192009	NA	NA	1	NA	NA	NA
GO:0003986	acetyl-CoA hydrolase activity	NA	NA	-1	0.566816	NA	NA	NA	NA	NA	NA	0.412329	0.194961	NA	1	0.573751	NA	NA
GO:0003987	acetate-CoA ligase activity	NA	NA	1	NA	NA	NA	NA	NA	NA	NA	0.729318	NA	NA	1	NA	NA	NA
GO:0003988	acetyl-CoA C-acyltransferase activity	NA	NA	1	NA	NA	NA	NA	NA	NA	NA	0.192009	NA	NA	1	NA	NA	NA
GO:0003989	acetyl-CoA carboxylase activity	NA	NA	-1	0.566816	NA	NA	NA	NA	NA	NA	0.412329	0.194961	NA	1	0.573751	NA	NA
GO:0003990	acetylcholinesterase activity	NA	NA	NA	NA	NA	NA	NA	NA	NA	NA	NA	NA	NA	NA	NA	NA	NA
GO:0003991	acetylglutamate kinase activity	NA	NA	NA	0.406618	NA	NA	NA	NA	NA	NA	NA	0.125743	NA	1	NA	NA	NA
GO:0003993	acid phosphatase activity	NA	0.362252	-0.446447	-1	NA	NA	NA	NA	NA	0.256932	-0.158167	-1	NA	1	NA	NA	NA
GO:0003994	aconitate hydratase activity	NA	0.441275	-1	NA	NA	NA	0.544796	NA	NA	0.253613	NA	NA	0.577436	-1	NA	NA	NA
GO:0003995	acyl-CoA dehydrogenase activity	NA	1	0.914835	NA	NA	NA	NA	NA	NA	0.61736	0.308059	NA	NA	1	NA	NA	NA
GO:0003997	acyl-CoA oxidase activity	NA	NA	1	NA	NA	NA	NA	NA	NA	NA	0.70992	NA	NA	1	NA	NA	NA
GO:0003998	acylphosphatase activity	NA	NA	NA	NA	NA	NA	NA	NA	NA	NA	NA	NA	0.475312	NA	NA	NA	NA
GO:0003999	adenine phosphoribosyltransferase activity	NA	NA	1	NA	NA	NA	NA	NA	NA	NA	0.51781	NA	NA	1	NA	NA	NA
GO:0004000	adenosine deaminase activity	NA	0.571583	-0.914835	1	NA	NA	NA	0.238784	NA	0.471631	-0.380791	NA	0.741036	-1	0.77625	0.51507	NA
GO:0004001	adenosine kinase activity	NA	NA	1	NA	NA	NA	NA	NA	NA	NA	0.282499	NA	NA	1	0.45721	NA	NA
GO:0004003	ATP-dependent DNA helicase activity	NA	NA	0.141817	NA	NA	NA	NA	NA	NA	NA	0.0335601	NA	NA	1	0.736016	NA	NA
GO:0004004	ATP-dependent RNA helicase activity	NA	NA	0.193295	-1	NA	NA	NA	NA	NA	NA	0.00066316	0.426937	-1	1	-0.911558	NA	NA
GO:0004008	copper-exporting ATPase activity	NA	NA	1	NA	NA	NA	NA	NA	NA	NA	0.308059	NA	NA	1	0.573751	NA	NA
GO:0004012	phospholipid-translocating ATPase activity	0.44685	0.75859	-1	-0.837112	0.172627	0.23148	NA	NA	NA	NA	0.348898	-1	0.577436	-1	0.0273666	0.26668	NA
GO:0004013	adenosylhomocysteinase activity	NA	NA	1	NA	NA	NA	NA	NA	NA	NA	0.427701	NA	NA	1	NA	NA	NA
GO:0004016	adenylate cyclase activity	NA	0.0915628	-1	NA	NA	0.23148	NA	NA	NA	0.0412456	0.299964	NA	-1	1	0.869126	0.669336	3.58402e-07
GO:0004017	adenylate kinase activity	NA	NA	-1	1	NA	NA	NA	NA	NA	NA	-1	0.667991	NA	1	NA	NA	NA
GO:0004018	adenylosuccinate lyase activity	NA	NA	1	NA	NA	NA	NA	NA	NA	NA	0.282499	NA	NA	1	NA	NA	NA
GO:0004019	adenylosuccinate synthase activity	NA	NA	1	NA	NA	NA	NA	NA	NA	NA	0.51781	NA	NA	1	NA	NA	NA
GO:0004020	adenylylsulfate kinase activity	NA	0.441275	-1	NA	NA	NA	0.544796	NA	NA	0.123366	NA	NA	0.577436	-1	NA	NA	NA
GO:0004021	alanine transaminase activity	NA	NA	1	NA	NA	NA	NA	NA	NA	NA	0.0916191	NA	NA	1	NA	NA	NA
GO:0004022	alcohol dehydrogenase activity	NA	NA	-0.292185	0.183517	NA	NA	NA	NA	NA	NA	-0.786625	0.0189413	NA	1	NA	NA	NA
GO:0004024	alcohol dehydrogenase activity, zinc-dependent	NA	NA	NA	0.0632181	NA	NA	NA	NA	NA	NA	NA	0.00481802	NA	1	NA	NA	NA
GO:0004027	alcohol sulfotransferase activity	NA	NA	NA	0.406618	NA	NA	NA	NA	NA	NA	NA	0.125743	NA	1	NA	NA	NA
GO:0004028	3-chloroallyl aldehyde dehydrogenase activity	NA	0.677569	0.828946	NA	NA	NA	NA	NA	NA	0.23131	0.00398762	NA	NA	1	1	NA	NA
GO:0004029	aldehyde dehydrogenase (NAD) activity	0.409791	NA	1	-1	NA	NA	NA	NA	0.128442	NA	0.0213133	0.465835	NA	1	NA	NA	NA
GO:0004030	aldehyde dehydrogenase [NAD(P)+] activity	NA	NA	0.828946	-1	NA	NA	NA	NA	NA	NA	0.179806	0.643961	NA	1	NA	NA	NA
GO:0004031	aldehyde oxidase activity	0.175424	NA	NA	NA	NA	NA	NA	NA	0.0390388	NA	NA	NA	NA	1	NA	NA	NA
GO:0004032	aldehyde reductase activity	NA	NA	1	NA	NA	NA	NA	NA	NA	NA	0.192009	NA	NA	1	NA	NA	NA
GO:0004033	aldo-keto reductase activity	NA	NA	-0.724387	0.00616439	NA	NA	NA	NA	NA	NA	0.532934	1.86666e-05	NA	1	NA	NA	NA
GO:0004034	aldose 1-epimerase activity	NA	NA	1	NA	NA	NA	NA	NA	NA	NA	0.282499	NA	NA	1	NA	NA	NA
GO:0004035	alkaline phosphatase activity	NA	NA	NA	0.0632181	NA	NA	NA	NA	NA	NA	NA	0.00481802	NA	1	NA	NA	NA
GO:0004037	allantoicase activity	NA	NA	NA	NA	NA	NA	NA	NA	NA	NA	NA	NA	NA	1	NA	NA	NA
GO:0004040	amidase activity	NA	0.520148	-1	0.680167	NA	NA	NA	NA	NA	0.329459	-1	0.565514	NA	1	NA	NA	0.421448
GO:0004042	amino-acid N-acetyltransferase activity	NA	NA	NA	0.406618	NA	NA	NA	NA	NA	NA	NA	0.125743	NA	1	NA	NA	NA
GO:0004043	L-aminoadipate-semialdehyde dehydrogenase activity	NA	NA	1	NA	NA	NA	NA	NA	NA	NA	0.282499	NA	NA	1	NA	NA	NA
GO:0004045	aminoacyl-tRNA hydrolase activity	NA	NA	1	NA	NA	NA	NA	NA	NA	NA	0.412329	NA	NA	1	NA	NA	NA
GO:0004046	aminoacylase activity	NA	NA	0.589483	NA	NA	NA	NA	NA	NA	NA	0.00462971	NA	NA	1	0.736016	NA	NA
GO:0004047	aminomethyltransferase activity	NA	NA	-1	0.357592	NA	NA	NA	NA	NA	NA	-0.599574	0.308128	NA	1	NA	NA	NA
GO:0004051	arachidonate 5-lipoxygenase activity	NA	NA	NA	0.406618	NA	NA	NA	NA	NA	NA	NA	0.125743	NA	1	NA	NA	NA
GO:0004052	arachidonate 12-lipoxygenase activity	NA	NA	NA	0.406618	NA	NA	NA	NA	NA	NA	NA	0.194961	NA	1	NA	NA	NA
GO:0004053	arginase activity	NA	0.520148	-1	0.680167	NA	NA	NA	NA	NA	0.183306	0.599574	0.299503	NA	1	NA	NA	NA
GO:0004055	argininosuccinate synthase activity	0.175424	NA	NA	NA	NA	NA	NA	NA	0.112905	NA	NA	NA	NA	1	NA	NA	NA
GO:0004056	argininosuccinate lyase activity	NA	NA	1	NA	NA	NA	NA	NA	NA	NA	0.672346	NA	NA	1	NA	NA	NA
GO:0004057	arginyltransferase activity	NA	NA	1	NA	NA	NA	NA	NA	NA	NA	0.412329	NA	NA	1	0.45721	NA	NA
GO:0004058	aromatic-L-amino-acid decarboxylase activity	NA	NA	NA	0.406618	NA	NA	NA	NA	NA	NA	NA	0.125743	NA	1	NA	NA	NA
GO:0004059	aralkylamine N-acetyltransferase activity	NA	NA	NA	0.406618	NA	NA	NA	NA	NA	NA	NA	0.125743	NA	1	NA	NA	NA
GO:0004060	arylamine N-acetyltransferase activity	NA	NA	NA	0.183517	NA	NA	NA	0.0158452	NA	NA	NA	NA	0.231213	NA	NA	NA	NA
GO:0004062	aryl sulfotransferase activity	NA	0.224689	NA	0.680167	NA	NA	NA	NA	NA	0.0254365	NA	0.299503	NA	1	NA	NA	NA
GO:0004063	aryldialkylphosphatase activity	NA	0.441275	NA	0.566816	NA	NA	NA	NA	NA	0.123366	NA	0.194961	NA	1	NA	NA	NA
GO:0004064	arylesterase activity	NA	0.520148	NA	0.357592	NA	NA	NA	NA	NA	0.23131	NA	0.1234	NA	1	NA	NA	NA
GO:0004065	arylsulfatase activity	NA	0.421424	1	-1	NA	0.210773	NA	NA	NA	0.346169	0.282499	0.594218	0.584299	-1	-1	NA	NA
GO:0004066	asparagine synthase (glutamine-hydrolyzing) activity	NA	NA	1	NA	NA	NA	0.544796	NA	NA	NA	0.412329	NA	0.577436	-1	NA	NA	NA
GO:0004067	asparaginase activity	NA	0.520148	1	NA	NA	0.142629	0.581301	NA	NA	NA	-1	NA	0.418867	-0.789817	0.671769	NA	NA
GO:0004069	aspartate transaminase activity	NA	0.441275	-1	NA	NA	NA	NA	NA	NA	0.123366	0.412329	NA	NA	1	NA	NA	NA
GO:0004070	aspartate carbamoyltransferase activity	NA	NA	1	NA	NA	NA	NA	NA	NA	NA	0.282499	NA	NA	1	NA	NA	NA
GO:0004074	biliverdin reductase activity	NA	NA	1	0.566816	NA	NA	NA	NA	NA	NA	0.0916191	0.194961	NA	1	NA	NA	NA
GO:0004075	biotin carboxylase activity	NA	NA	1	0.680167	NA	NA	NA	NA	NA	NA	0.192009	0.248376	NA	1	0.671769	NA	NA
GO:0004077	biotin-[acetyl-CoA-carboxylase] ligase activity	NA	0.362252	NA	NA	NA	NA	NA	NA	NA	0.086662	NA	NA	NA	1	NA	NA	NA
GO:0004078	biotin-[methylcrotonoyl-CoA-carboxylase] ligase activity	NA	0.362252	NA	NA	NA	NA	NA	NA	NA	0.086662	NA	NA	NA	1	NA	NA	NA
GO:0004079	biotin-[methylmalonyl-CoA-carboxytransferase] ligase activity	NA	0.362252	NA	NA	NA	NA	NA	NA	NA	0.086662	NA	NA	NA	1	NA	NA	NA
GO:0004080	biotin-[propionyl-CoA-carboxylase (ATP-hydrolyzing)] ligase activity	NA	0.362252	NA	NA	NA	NA	NA	NA	NA	0.086662	NA	NA	NA	1	NA	NA	NA
GO:0004081	bis(5'-nucleosyl)-tetraphosphatase (asymmetrical) activity	NA	NA	1	NA	NA	NA	NA	NA	NA	NA	0.282499	NA	NA	1	NA	NA	NA
GO:0004082	bisphosphoglycerate mutase activity	NA	NA	-1	NA	NA	NA	NA	NA	NA	NA	0.599574	NA	NA	1	NA	NA	NA
GO:0004083	bisphosphoglycerate phosphatase activity	NA	NA	-1	NA	NA	NA	NA	NA	NA	NA	0.599574	NA	NA	1	NA	NA	NA
GO:0004084	branched-chain-amino-acid transaminase activity	NA	0.441275	-1	NA	NA	NA	NA	NA	NA	0.23131	1	NA	NA	1	NA	NA	NA
GO:0004085	butyryl-CoA dehydrogenase activity	NA	NA	1	NA	NA	NA	NA	NA	NA	NA	0.282499	NA	NA	1	NA	NA	NA
GO:0004086	carbamoyl-phosphate synthase activity	NA	NA	-1	0.566816	NA	NA	NA	0.175256	NA	NA	0.412329	NA	0.577436	-1	0.573751	0.3535	NA
GO:0004087	carbamoyl-phosphate synthase (ammonia) activity	NA	NA	NA	0.406618	NA	NA	NA	0.133074	NA	NA	NA	NA	0.475312	NA	0.45721	0.277843	NA
GO:0004088	carbamoyl-phosphate synthase (glutamine-hydrolyzing) activity	NA	NA	1	NA	NA	NA	NA	NA	NA	NA	0.282499	NA	NA	1	NA	NA	NA
GO:0004089	carbonate dehydratase activity	0.288963	0.670659	-0.406743	0.566816	0.237335	NA	0.782206	NA	0.299954	0.296662	-0.701958	0.125743	0.480124	-1	0.921612	0.51507	-1
GO:0004090	carbonyl reductase (NADPH) activity	NA	NA	-1	0.680167	NA	NA	NA	NA	NA	NA	0.51781	0.248376	NA	1	NA	NA	NA
GO:0004091	carboxylesterase activity	0.258218	-0.912517	-0.000504542	0.000137074	0.55827	0.694545	-0.957931	0.175256	0.103181	1	-0.373599	9.8363e-07	0.646614	-1	0.768717	0.295068	-0.393561
GO:0004092	carnitine O-acetyltransferase activity	NA	NA	1	NA	NA	NA	NA	NA	NA	NA	0.282499	NA	NA	1	NA	NA	NA
GO:0004095	carnitine O-palmitoyltransferase activity	NA	NA	-1	0.680167	NA	NA	NA	NA	NA	NA	0.599574	0.299503	NA	1	NA	NA	NA
GO:0004096	catalase activity	NA	NA	1	NA	NA	NA	NA	NA	NA	NA	0.282499	NA	NA	1	NA	NA	NA
GO:0004098	cerebroside-sulfatase activity	NA	NA	1	NA	NA	NA	NA	NA	NA	NA	0.0916191	NA	NA	1	NA	NA	NA
GO:0004102	choline O-acetyltransferase activity	NA	NA	NA	0.406618	NA	NA	NA	NA	NA	NA	NA	0.125743	NA	1	NA	NA	NA
GO:0004103	choline kinase activity	NA	NA	1	NA	NA	NA	NA	NA	NA	NA	0.192009	NA	NA	1	NA	NA	NA
GO:0004104	cholinesterase activity	NA	NA	NA	0.406618	NA	NA	NA	0.133074	NA	NA	NA	NA	0.475312	NA	0.45721	0.277843	NA
GO:0004105	choline-phosphate cytidylyltransferase activity	NA	NA	-1	0.566816	NA	NA	NA	NA	NA	NA	0.412329	0.194961	NA	1	0.573751	NA	NA
GO:0004108	citrate (Si)-synthase activity	NA	NA	1	NA	NA	NA	NA	NA	NA	NA	0.412329	NA	0.475312	1	NA	NA	NA
GO:0004109	coproporphyrinogen oxidase activity	NA	NA	1	NA	NA	NA	0.530863	NA	NA	NA	NA	NA	0.475312	NA	NA	NA	NA
GO:0004111	creatine kinase activity	NA	NA	-1	0.566816	NA	NA	NA	NA	NA	NA	0.599574	0.299503	NA	1	NA	NA	NA
GO:0004112	cyclic-nucleotide phosphodiesterase activity	0.319435	-1	-0.313767	0.406618	0.25349	NA	0.812214	NA	0.357575	-1	-0.51781	0.0751438	0.775391	-1	0.560311	0.559731	NA
GO:0004113	2',3'-cyclic-nucleotide 3'-phosphodiesterase activity	NA	NA	1	NA	NA	NA	NA	NA	NA	NA	0.412329	NA	NA	1	NA	NA	NA
GO:0004114	3',5'-cyclic-nucleotide phosphodiesterase activity	0.299658	-1	-0.190095	0.301133	0.243806	NA	0.799657	NA	0.348694	1	-0.393973	0.0626734	0.75716	-1	0.523259	0.549479	NA
GO:0004115	3',5'-cyclic-AMP phosphodiesterase activity	0.324018	NA	-1	1	0.105405	NA	0.581301	NA	NA	NA	-1	0.431681	0.475312	-1	0.736016	0.468853	NA
GO:0004117	calmodulin-dependent cyclic-nucleotide phosphodiesterase activity	NA	0.441275	-1	NA	NA	NA	NA	NA	NA	0.154768	0.51781	NA	NA	1	0.573751	NA	NA
GO:0004118	cGMP-stimulated cyclic-nucleotide phosphodiesterase activity	NA	NA	NA	NA	NA	NA	NA	NA	NA	NA	NA	NA	NA	1	NA	NA	NA
GO:0004119	cGMP-inhibited cyclic-nucleotide phosphodiesterase activity	NA	NA	NA	0.566816	NA	NA	NA	NA	NA	NA	NA	0.194961	NA	1	0.211678	NA	NA
GO:0004122	cystathionine beta-synthase activity	NA	NA	NA	0.406618	NA	NA	NA	NA	NA	NA	NA	0.125743	NA	1	NA	NA	NA
GO:0004123	cystathionine gamma-lyase activity	NA	0.362252	NA	NA	NA	0.078624	NA	NA	NA	NA	NA	NA	0.475312	NA	NA	NA	NA
GO:0004126	cytidine deaminase activity	NA	NA	-1	0.680167	NA	NA	NA	NA	NA	NA	1	0.391155	NA	1	0.736016	NA	NA
GO:0004127	cytidylate kinase activity	NA	NA	1	NA	NA	NA	NA	NA	NA	NA	0.282499	NA	NA	1	NA	NA	NA
GO:0004128	cytochrome-b5 reductase activity	NA	NA	1	NA	NA	NA	NA	NA	NA	NA	0.171255	NA	NA	1	0.77625	NA	0.548486
GO:0004129	cytochrome-c oxidase activity	0.596083	-1	0.404592	-0.499706	NA	NA	0.812214	NA	0.325268	0.670695	0.0183022	-1	-0.919046	1	NA	NA	NA
GO:0004132	dCMP deaminase activity	NA	NA	NA	0.406618	NA	NA	NA	NA	NA	NA	NA	0.125743	NA	1	NA	NA	NA
GO:0004133	glycogen debranching enzyme activity	NA	NA	1	NA	NA	NA	NA	NA	NA	NA	0.51781	NA	NA	1	0.45721	NA	NA
GO:0004134	4-alpha-glucanotransferase activity	NA	NA	1	NA	NA	NA	NA	NA	NA	NA	0.51781	NA	NA	1	0.45721	NA	NA
GO:0004135	amylo-alpha-1,6-glucosidase activity	NA	NA	1	NA	NA	NA	NA	NA	NA	NA	0.51781	NA	NA	1	0.45721	NA	NA
GO:0004137	deoxycytidine kinase activity	NA	NA	NA	NA	NA	NA	NA	NA	NA	NA	NA	NA	NA	1	NA	NA	NA
GO:0004138	deoxyguanosine kinase activity	NA	NA	1	NA	NA	NA	NA	NA	NA	NA	0.282499	NA	NA	1	NA	NA	NA
GO:0004139	deoxyribose-phosphate aldolase activity	NA	NA	1	NA	NA	NA	NA	NA	NA	NA	0.672346	NA	NA	1	NA	NA	NA
GO:0004140	dephospho-CoA kinase activity	NA	NA	1	NA	NA	NA	NA	NA	NA	NA	0.282499	NA	NA	1	NA	NA	NA
GO:0004142	diacylglycerol cholinephosphotransferase activity	0.290222	NA	1	NA	NA	NA	NA	NA	0.0765753	NA	0.192009	NA	NA	1	NA	NA	NA
GO:0004143	diacylglycerol kinase activity	NA	0.115655	-1	-0.839949	NA	NA	NA	0.373519	NA	0.0412116	-0.987806	NA	-1	1	0.702084	0.713808	-1
GO:0004144	diacylglycerol O-acyltransferase activity	NA	0.520148	-1	0.680167	NA	NA	NA	NA	NA	0.183306	0.599574	0.299503	NA	1	NA	NA	NA
GO:0004145	diamine N-acetyltransferase activity	NA	NA	1	NA	NA	NA	NA	NA	NA	NA	0.0916191	NA	NA	1	NA	NA	NA
GO:0004146	dihydrofolate reductase activity	NA	0.116796	NA	NA	NA	NA	NA	NA	NA	0.0148771	NA	NA	NA	1	0.211678	NA	0.0504689
GO:0004148	dihydrolipoyl dehydrogenase activity	NA	NA	1	NA	NA	NA	NA	NA	NA	NA	0.282499	NA	NA	1	NA	NA	NA
GO:0004149	dihydrolipoyllysine-residue succinyltransferase activity	NA	NA	1	NA	NA	NA	NA	NA	NA	NA	0.51781	NA	NA	1	NA	NA	NA
GO:0004151	dihydroorotase activity	NA	NA	1	NA	NA	NA	NA	NA	NA	NA	0.282499	NA	NA	1	NA	NA	NA
GO:0004152	dihydroorotate dehydrogenase activity	NA	NA	1	NA	NA	NA	0.544796	NA	NA	NA	0.599574	NA	0.577436	-1	0.573751	0.3535	NA
GO:0004155	6,7-dihydropteridine reductase activity	NA	NA	1	NA	NA	NA	0.530863	NA	NA	NA	NA	NA	0.475312	NA	NA	NA	NA
GO:0004156	dihydropteroate synthase activity	NA	NA	1	NA	NA	NA	NA	NA	NA	NA	0.599574	NA	NA	1	0.45721	NA	0.224154
GO:0004157	dihydropyrimidinase activity	NA	NA	1	NA	NA	NA	NA	NA	NA	NA	0.282499	NA	0.646614	-1	0.671769	0.420679	0.00881664
GO:0004158	dihydroorotate oxidase activity	NA	NA	1	NA	NA	NA	0.544796	NA	NA	NA	0.412329	NA	0.577436	-1	0.573751	0.3535	NA
GO:0004161	dimethylallyltranstransferase activity	NA	NA	1	NA	NA	NA	NA	NA	NA	NA	0.0916191	NA	0.577436	1	NA	NA	NA
GO:0004163	diphosphomevalonate decarboxylase activity	NA	NA	1	NA	NA	NA	NA	NA	NA	NA	0.599574	NA	NA	1	NA	NA	NA
GO:0004164	diphthine synthase activity	NA	NA	1	NA	NA	NA	0.530863	NA	NA	NA	NA	NA	0.475312	NA	NA	NA	NA
GO:0004165	dodecenoyl-CoA delta-isomerase activity	NA	NA	-1	0.680167	NA	NA	NA	NA	NA	NA	0.599574	0.299503	NA	1	NA	NA	NA
GO:0004167	dopachrome isomerase activity	NA	0.362252	NA	NA	NA	NA	NA	NA	NA	0.154768	NA	NA	NA	1	NA	NA	0.337877
GO:0004168	dolichol kinase activity	NA	0.362252	NA	NA	NA	NA	NA	NA	NA	0.086662	NA	NA	NA	1	NA	NA	NA
GO:0004169	dolichyl-phosphate-mannose-protein mannosyltransferase activity	NA	NA	0.828946	NA	NA	NA	NA	NA	NA	NA	0.0628736	NA	NA	1	NA	NA	0.421448
GO:0004170	dUTP diphosphatase activity	NA	NA	1	NA	NA	NA	NA	NA	NA	NA	0.282499	NA	NA	1	NA	NA	NA
GO:0004174	electron-transferring-flavoprotein dehydrogenase activity	NA	0.520148	-1	0.680167	NA	NA	NA	NA	NA	0.154768	0.51781	0.248376	NA	1	NA	NA	NA
GO:0004175	endopeptidase activity	0.572275	1	-0.0237602	1.76107e-05	-1	0.244139	-0.98787	0.593178	0.265962	-0.78699	-0.0515839	0.000323022	-1	1	1	-0.78751	-0.498892
GO:0004176	ATP-dependent peptidase activity	NA	NA	0.589483	NA	NA	NA	0.581301	NA	NA	NA	0.564028	NA	0.540803	-1	1	NA	NA
GO:0004177	aminopeptidase activity	NA	-1	0.243805	-0.406618	NA	NA	0.836691	0.547345	NA	-1	0.557692	-0.183183	0.926717	-1	0.278931	0.363465	-0.608492
GO:0004178	leucyl aminopeptidase activity	NA	NA	1	NA	NA	NA	NA	NA	NA	NA	0.412329	NA	NA	1	NA	NA	NA
GO:0004179	membrane alanyl aminopeptidase activity	NA	0.706202	1	NA	NA	NA	0.643883	NA	NA	0.609213	-0.744445	NA	0.577436	-1	0.417348	0.277843	NA
GO:0004180	carboxypeptidase activity	NA	-1	-0.37224	0.0903783	NA	NA	NA	0.133074	NA	0.752208	-0.512986	0.228092	0.646614	-1	0.45721	0.26668	-0.39779
GO:0004181	metallocarboxypeptidase activity	NA	0.844356	-0.107421	0.0107919	NA	NA	NA	0.096789	NA	0.44197	-0.282499	0.124575	0.646614	-1	0.45721	0.258291	NA
GO:0004182	carboxypeptidase A activity	NA	0.615722	-0.382502	0.107189	NA	NA	NA	0.44934	NA	0.398612	-0.320468	0.198605	-1	-1	0.654302	0.526871	NA
GO:0004184	lysine carboxypeptidase activity	NA	NA	NA	0.406618	NA	NA	NA	NA	NA	NA	NA	0.194961	NA	1	NA	NA	NA
GO:0004185	serine carboxypeptidase activity	NA	0.571583	-1	NA	NA	NA	NA	NA	NA	0.297895	0.729318	NA	NA	1	0.469146	NA	NA
GO:0004186	carboxypeptidase C activity	NA	NA	1	NA	NA	NA	NA	NA	NA	NA	0.282499	NA	NA	1	NA	NA	NA
GO:0004187	carboxypeptidase D activity	NA	0.362252	NA	NA	NA	NA	NA	NA	NA	0.086662	NA	NA	NA	1	0.45721	NA	NA
GO:0004188	serine-type Pro-X carboxypeptidase activity	NA	NA	NA	NA	NA	NA	NA	NA	NA	NA	NA	NA	NA	1	0.45721	NA	NA
GO:0004190	aspartic-type endopeptidase activity	NA	0.812174	-1	0.491503	NA	NA	NA	NA	NA	-1	-0.13134	-1	-1	1	-0.911558	NA	0.307987
GO:0004192	cathepsin D activity	NA	NA	1	NA	NA	NA	NA	NA	NA	NA	0.282499	NA	NA	1	NA	NA	0.224154
GO:0004193	cathepsin E activity	NA	NA	NA	0.406618	NA	NA	NA	NA	NA	NA	NA	0.125743	NA	1	NA	NA	NA
GO:0004194	pepsin A activity	NA	0.741452	-0.914835	0.259476	NA	NA	NA	NA	NA	0.519533	-0.859009	0.127014	NA	1	NA	NA	0.148572
GO:0004195	renin activity	NA	NA	1	NA	NA	NA	NA	NA	NA	NA	0.282499	NA	NA	1	NA	NA	NA
GO:0004197	cysteine-type endopeptidase activity	0.385317	-1	1	-0.357592	NA	NA	-1	-1	0.13532	0.621842	0.234954	-0.431681	-0.938028	1	-0.638904	-0.636645	0.653955
GO:0004198	calcium-dependent cysteine-type endopeptidase activity	NA	0.783684	-1	0.439584	NA	NA	NA	NA	NA	0.542777	0.862617	0.154978	-1	1	NA	NA	NA
GO:0004213	cathepsin B activity	NA	NA	1	NA	NA	NA	NA	NA	NA	NA	0.282499	NA	NA	1	NA	NA	0.224154
GO:0004214	dipeptidyl-peptidase I activity	NA	NA	1	NA	NA	NA	0.530863	NA	NA	NA	NA	NA	0.475312	NA	NA	NA	NA
GO:0004215	cathepsin H activity	NA	0.362252	NA	NA	NA	NA	NA	NA	NA	0.086662	NA	NA	NA	1	NA	NA	NA
GO:0004216	cathepsin K activity	NA	NA	1	NA	NA	NA	NA	NA	NA	NA	0.282499	NA	NA	1	NA	NA	NA
GO:0004217	cathepsin L activity	NA	NA	1	NA	NA	NA	NA	NA	NA	NA	0.412329	NA	NA	1	NA	NA	NA
GO:0004218	cathepsin S activity	NA	NA	1	NA	NA	NA	NA	NA	NA	NA	0.282499	NA	NA	1	NA	NA	NA
GO:0004219	pyroglutamyl-peptidase I activity	NA	NA	1	NA	NA	NA	NA	NA	NA	NA	0.672346	NA	NA	1	NA	NA	NA
GO:0004221	ubiquitin thiolesterase activity	-1	-0.569481	0.0304184	-0.16311	NA	NA	0.743565	NA	0.656069	-0.481497	0.214369	-0.165383	-1	1	0.0974305	-1	-0.351872
GO:0004222	metalloendopeptidase activity	0.62391	0.667234	-0.335861	0.210154	0.518297	0.326062	0.618053	0.238784	0.493322	0.575317	-0.200935	0.318134	0.694852	-1	0.45721	0.420679	-0.81678
GO:0004228	gelatinase A activity	NA	0.362252	NA	NA	NA	NA	NA	NA	NA	0.086662	NA	NA	NA	1	NA	NA	0.224154
GO:0004229	gelatinase B activity	NA	NA	NA	0.406618	NA	NA	NA	NA	NA	NA	NA	0.125743	NA	1	NA	NA	NA
GO:0004231	insulysin activity	NA	0.362252	NA	NA	NA	NA	NA	NA	NA	0.086662	NA	NA	NA	1	0.45721	NA	NA
GO:0004232	interstitial collagenase activity	NA	NA	NA	0.406618	NA	NA	NA	NA	NA	NA	NA	0.194961	NA	1	NA	NA	0.337877
GO:0004234	macrophage elastase activity	0.175424	NA	NA	NA	NA	NA	NA	NA	0.0390388	NA	NA	NA	NA	1	NA	NA	NA
GO:0004235	matrilysin activity	NA	NA	NA	0.406618	NA	NA	NA	NA	NA	NA	NA	0.125743	NA	1	NA	NA	NA
GO:0004237	membrane dipeptidase activity	NA	NA	NA	0.183517	NA	NA	NA	NA	NA	NA	NA	0.0626734	NA	1	NA	NA	NA
GO:0004238	meprin A activity	NA	NA	NA	0.406618	NA	NA	NA	NA	NA	NA	NA	0.194961	NA	1	NA	NA	NA
GO:0004239	methionyl aminopeptidase activity	NA	NA	0.828946	NA	NA	NA	NA	NA	NA	NA	0.51781	NA	NA	1	NA	NA	NA
GO:0004240	mitochondrial processing peptidase activity	NA	NA	-1	NA	NA	NA	NA	NA	NA	NA	0.412329	NA	NA	1	NA	NA	NA
GO:0004243	mitochondrial intermediate peptidase activity	NA	NA	1	NA	NA	NA	NA	NA	NA	NA	0.282499	NA	NA	1	NA	NA	NA
GO:0004245	neprilysin activity	0.409791	0.706202	-0.828946	0.406618	0.147969	NA	NA	0.127911	NA	0.375632	-1	0.643961	0.418867	-0.789817	0.573751	0.277843	0.0219895
GO:0004246	peptidyl-dipeptidase A activity	NA	NA	NA	0.357592	NA	NA	NA	NA	NA	NA	NA	0.128113	NA	1	NA	NA	NA
GO:0004248	stromelysin 1 activity	NA	NA	NA	0.406618	NA	NA	NA	NA	NA	NA	NA	0.125743	NA	1	NA	NA	NA
GO:0004249	stromelysin 3 activity	NA	NA	NA	0.406618	NA	NA	NA	NA	NA	NA	NA	0.125743	NA	1	NA	NA	NA
GO:0004250	aminopeptidase I activity	NA	NA	1	NA	NA	NA	NA	NA	NA	NA	-1	NA	NA	1	NA	NA	NA
GO:0004251	X-Pro dipeptidase activity	NA	NA	NA	NA	NA	NA	NA	NA	NA	NA	NA	NA	NA	1	NA	NA	NA
GO:0004252	serine-type endopeptidase activity	0.689059	1	-1.99949e-06	1.18343e-13	NA	0.197675	-0.822663	-1	0.530403	-0.49337	-0.000145133	9.64979e-11	-0.969937	1	-0.964849	-0.526871	-0.224154
GO:0004254	acylaminoacyl-peptidase activity	NA	NA	1	NA	NA	NA	NA	NA	NA	NA	0.282499	NA	NA	1	NA	NA	NA
GO:0004261	cathepsin G activity	NA	NA	NA	NA	NA	NA	NA	NA	NA	NA	NA	NA	NA	1	NA	NA	NA
GO:0004274	dipeptidyl-peptidase IV activity	0.385317	NA	-0.446447	0.357592	NA	NA	NA	0.100915	0.174434	NA	-0.788225	0.62063	0.540803	-1	0.0123826	0.277843	NA
GO:0004275	enteropeptidase activity	NA	NA	NA	NA	NA	NA	NA	NA	NA	NA	NA	NA	0.475312	NA	0.45721	0.277843	NA
GO:0004276	furin activity	NA	NA	1	NA	NA	NA	NA	NA	NA	NA	0.282499	NA	NA	1	NA	NA	NA
GO:0004277	granzyme A activity	NA	NA	NA	0.406618	NA	NA	NA	NA	NA	NA	NA	0.125743	NA	1	NA	NA	NA
GO:0004278	granzyme B activity	NA	NA	NA	0.406618	NA	NA	NA	NA	NA	NA	NA	0.125743	NA	1	NA	NA	0.224154
GO:0004281	pancreatic elastase II activity	NA	NA	NA	0.406618	NA	NA	NA	NA	NA	NA	NA	0.194961	NA	1	NA	NA	NA
GO:0004283	plasmin activity	NA	NA	NA	0.406618	NA	NA	NA	NA	NA	NA	NA	0.194961	NA	1	NA	NA	NA
GO:0004284	acrosin activity	NA	NA	NA	0.406618	NA	NA	NA	NA	NA	NA	NA	0.248376	NA	1	NA	NA	NA
GO:0004285	proprotein convertase 1 activity	NA	0.362252	NA	NA	NA	0.078624	NA	NA	NA	NA	NA	NA	0.475312	NA	NA	NA	NA
GO:0004286	proprotein convertase 2 activity	NA	0.362252	NA	NA	NA	0.078624	NA	NA	NA	NA	NA	NA	0.475312	NA	NA	NA	NA
GO:0004287	prolyl oligopeptidase activity	NA	NA	1	-1	NA	NA	NA	NA	NA	NA	0.283632	0.502409	NA	1	0.469146	NA	NA
GO:0004289	subtilase activity	0.483253	0.362252	1	NA	NA	0.0668707	0.713753	NA	0.25296	0.530925	0.412329	NA	0.483892	-1	0.886571	0.688913	0.478655
GO:0004293	tissue kallikrein activity	NA	NA	NA	0.0632181	NA	NA	NA	NA	NA	NA	NA	0.00999827	NA	1	NA	NA	NA
GO:0004294	tripeptidyl-peptidase II activity	NA	NA	1	NA	NA	NA	NA	NA	NA	NA	0.282499	NA	NA	1	0.45721	NA	NA
GO:0004295	trypsin activity	NA	NA	NA	0.00554228	NA	NA	NA	NA	NA	NA	NA	0.000137712	0.231213	1	0.233805	NA	NA
GO:0004298	threonine endopeptidase activity	NA	NA	0.00896357	NA	NA	NA	NA	NA	NA	NA	0.000596361	NA	NA	1	0.921612	NA	NA
GO:0004300	enoyl-CoA hydratase activity	0.352432	NA	1	-1	NA	NA	NA	NA	0.112905	NA	0.171255	0.391155	NA	1	NA	NA	NA
GO:0004301	epoxide hydrolase activity	NA	0.571583	1	NA	NA	NA	NA	NA	NA	0.23131	0.171255	NA	NA	1	NA	NA	NA
GO:0004303	estradiol 17-beta-dehydrogenase activity	NA	NA	1	0.566816	NA	NA	0.670919	NA	NA	NA	0.184275	0.0616584	1	-1	0.654302	0.620752	NA
GO:0004304	estrone sulfotransferase activity	NA	NA	NA	0.406618	NA	NA	NA	NA	NA	NA	NA	0.125743	NA	1	NA	NA	NA
GO:0004305	ethanolamine kinase activity	NA	NA	1	NA	NA	NA	NA	NA	NA	NA	0.51781	NA	NA	1	NA	NA	NA
GO:0004306	ethanolamine-phosphate cytidylyltransferase activity	NA	NA	1	NA	NA	NA	NA	NA	NA	NA	0.282499	NA	NA	1	NA	NA	NA
GO:0004307	ethanolaminephosphotransferase activity	NA	NA	1	NA	NA	NA	NA	NA	NA	NA	0.192009	NA	NA	1	NA	NA	NA
GO:0004308	exo-alpha-sialidase activity	NA	NA	-1	0.566816	NA	NA	NA	NA	NA	NA	0.672346	0.347283	NA	1	NA	NA	NA
GO:0004310	farnesyl-diphosphate farnesyltransferase activity	NA	NA	1	NA	NA	NA	NA	NA	NA	NA	0.282499	NA	NA	1	NA	NA	NA
GO:0004311	farnesyltranstransferase activity	NA	NA	0.828946	NA	NA	NA	NA	NA	NA	NA	0.0628736	NA	NA	1	NA	NA	NA
GO:0004312	fatty-acid synthase activity	NA	NA	1	0.680167	NA	NA	NA	NA	NA	NA	0.70992	0.465835	NA	1	NA	NA	NA
GO:0004314	[acyl-carrier-protein] S-malonyltransferase activity	NA	NA	1	NA	NA	NA	NA	NA	NA	NA	0.412329	NA	NA	1	NA	NA	NA
GO:0004315	3-oxoacyl-[acyl-carrier-protein] synthase activity	NA	NA	1	NA	NA	NA	NA	NA	NA	NA	0.412329	NA	NA	1	NA	NA	NA
GO:0004320	oleoyl-[acyl-carrier-protein] hydrolase activity	NA	NA	NA	0.406618	NA	NA	NA	NA	NA	NA	NA	0.299503	NA	1	NA	NA	NA
GO:0004322	ferroxidase activity	NA	NA	NA	NA	NA	NA	NA	NA	NA	NA	NA	NA	0.577436	-1	0.573751	NA	NA
GO:0004324	ferredoxin-NADP+ reductase activity	NA	0.362252	NA	NA	NA	NA	NA	NA	NA	0.086662	NA	NA	NA	1	NA	NA	NA
GO:0004325	ferrochelatase activity	NA	NA	1	NA	NA	NA	NA	NA	NA	NA	0.599574	NA	NA	1	NA	NA	0.224154
GO:0004327	formaldehyde dehydrogenase (glutathione) activity	NA	NA	1	NA	NA	NA	NA	NA	NA	NA	0.282499	NA	NA	1	NA	NA	NA
GO:0004329	formate-tetrahydrofolate ligase activity	0.238985	NA	-1	NA	NA	NA	NA	NA	0.157649	NA	-1	NA	NA	1	NA	NA	0.337877
GO:0004331	fructose-2,6-bisphosphate 2-phosphatase activity	NA	NA	-1	0.357592	NA	NA	NA	0.292612	NA	NA	0.282499	0.157683	0.775391	-1	1	0.549479	NA
GO:0004332	fructose-bisphosphate aldolase activity	NA	NA	-1	0.680167	NA	NA	NA	NA	NA	NA	-1	0.465835	NA	1	NA	NA	NA
GO:0004333	fumarate hydratase activity	NA	NA	1	NA	NA	NA	NA	NA	NA	NA	0.282499	NA	NA	1	NA	NA	NA
GO:0004334	fumarylacetoacetase activity	NA	NA	1	NA	NA	NA	NA	NA	NA	NA	0.599574	NA	NA	1	NA	NA	NA
GO:0004335	galactokinase activity	NA	NA	1	NA	NA	NA	NA	NA	NA	NA	0.308059	NA	NA	1	NA	NA	NA
GO:0004336	galactosylceramidase activity	NA	NA	1	NA	NA	NA	0.544796	NA	NA	NA	0.412329	NA	0.577436	-1	0.573751	0.3535	NA
GO:0004337	geranyltranstransferase activity	NA	NA	1	NA	NA	NA	NA	NA	NA	NA	0.0916191	NA	0.577436	1	NA	NA	NA
GO:0004339	glucan 1,4-alpha-glucosidase activity	NA	NA	NA	NA	NA	NA	NA	NA	NA	NA	NA	NA	0.475312	NA	0.45721	0.277843	NA
GO:0004340	glucokinase activity	0.175424	NA	NA	NA	NA	NA	NA	NA	0.0390388	NA	NA	NA	NA	1	NA	NA	NA
GO:0004342	glucosamine-6-phosphate deaminase activity	NA	0.362252	NA	NA	NA	0.078624	NA	NA	NA	NA	NA	NA	0.475312	NA	NA	NA	NA
GO:0004345	glucose-6-phosphate dehydrogenase activity	NA	0.441275	-1	NA	NA	NA	NA	NA	NA	0.253613	-1	NA	NA	1	NA	NA	NA
GO:0004347	glucose-6-phosphate isomerase activity	NA	0.362252	NA	NA	NA	NA	NA	NA	NA	0.154768	NA	NA	NA	1	NA	NA	NA
GO:0004348	glucosylceramidase activity	NA	NA	1	NA	NA	NA	NA	NA	NA	NA	0.308059	NA	NA	1	NA	NA	NA
GO:0004349	glutamate 5-kinase activity	NA	NA	1	NA	NA	NA	NA	NA	NA	NA	0.282499	NA	NA	1	NA	NA	NA
GO:0004350	glutamate-5-semialdehyde dehydrogenase activity	NA	NA	1	NA	NA	NA	NA	NA	NA	NA	0.282499	NA	NA	1	NA	NA	NA
GO:0004351	glutamate decarboxylase activity	NA	NA	-1	NA	NA	NA	NA	NA	NA	NA	0.412329	NA	NA	1	0.573751	NA	NA
GO:0004352	glutamate dehydrogenase activity	NA	NA	1	NA	NA	NA	NA	NA	NA	NA	0.412329	NA	NA	1	NA	NA	NA
GO:0004353	glutamate dehydrogenase [NAD(P)+] activity	NA	NA	1	NA	NA	NA	NA	NA	NA	NA	0.412329	NA	NA	1	NA	NA	NA
GO:0004356	glutamate-ammonia ligase activity	NA	NA	NA	0.406618	NA	NA	NA	0.133074	NA	NA	NA	NA	0.475312	NA	NA	NA	NA
GO:0004357	glutamate-cysteine ligase activity	NA	NA	1	NA	NA	NA	NA	NA	NA	NA	0.0916191	NA	NA	1	NA	NA	NA
GO:0004359	glutaminase activity	NA	0.116796	NA	NA	NA	0.113102	NA	NA	NA	0.209016	NA	NA	0.577436	-1	0.573751	0.3535	NA
GO:0004360	glutamine-fructose-6-phosphate transaminase (isomerizing) activity	NA	NA	1	NA	NA	NA	NA	NA	NA	NA	0.0916191	NA	NA	1	NA	NA	NA
GO:0004361	glutaryl-CoA dehydrogenase activity	NA	NA	1	NA	NA	NA	NA	NA	NA	NA	0.282499	NA	NA	1	NA	NA	NA
GO:0004362	glutathione-disulfide reductase activity	NA	NA	1	NA	NA	NA	NA	NA	NA	NA	0.282499	NA	NA	1	NA	NA	NA
GO:0004363	glutathione synthase activity	NA	NA	1	NA	NA	NA	NA	NA	NA	NA	0.282499	NA	NA	1	NA	NA	NA
GO:0004364	glutathione transferase activity	NA	-1	-1	0.14817	NA	NA	NA	NA	NA	1	-1	0.0626734	NA	1	NA	NA	NA
GO:0004365	glyceraldehyde-3-phosphate dehydrogenase (phosphorylating) activity	NA	NA	NA	0.406618	NA	NA	NA	NA	NA	NA	NA	1	NA	1	NA	NA	NA
GO:0004366	glycerol-3-phosphate O-acyltransferase activity	NA	NA	1	NA	NA	NA	NA	NA	NA	NA	0.599574	NA	NA	1	NA	NA	NA
GO:0004367	glycerol-3-phosphate dehydrogenase (NAD+) activity	NA	0.441275	-1	NA	NA	NA	NA	NA	NA	0.23131	1	NA	NA	1	NA	NA	NA
GO:0004368	glycerol-3-phosphate dehydrogenase activity	0.238985	NA	NA	NA	0.0624657	NA	NA	NA	NA	NA	NA	NA	0.577436	-1	0.573751	0.3535	NA
GO:0004370	glycerol kinase activity	NA	NA	1	NA	NA	NA	0.530863	NA	NA	NA	NA	NA	0.12815	-0.212777	0.45721	0.181973	NA
GO:0004371	glycerone kinase activity	NA	NA	1	NA	NA	NA	NA	NA	NA	NA	0.412329	NA	NA	1	NA	NA	NA
GO:0004372	glycine hydroxymethyltransferase activity	NA	NA	1	-1	NA	NA	0.643883	NA	NA	NA	-1	-1	0.810704	-1	NA	NA	NA
GO:0004373	glycogen (starch) synthase activity	NA	NA	-1	0.566816	NA	NA	NA	NA	NA	NA	1	0.391155	NA	1	NA	NA	NA
GO:0004375	glycine dehydrogenase (decarboxylating) activity	NA	NA	NA	0.406618	NA	NA	NA	NA	NA	NA	NA	0.248376	NA	1	NA	NA	NA
GO:0004376	glycolipid mannosyltransferase activity	NA	NA	1	NA	NA	NA	NA	NA	NA	NA	0.282499	NA	NA	1	NA	NA	NA
GO:0004379	glycylpeptide N-tetradecanoyltransferase activity	NA	NA	1	NA	NA	NA	NA	NA	NA	NA	0.427701	NA	NA	1	NA	NA	NA
GO:0004380	glycoprotein-fucosylgalactoside alpha-N-acetylgalactosaminyltransferase activity	NA	NA	NA	0.406618	NA	NA	NA	NA	NA	NA	NA	0.194961	NA	1	NA	NA	NA
GO:0004381	fucosylgalactoside 3-alpha-galactosyltransferase activity	NA	NA	NA	0.406618	NA	NA	NA	NA	NA	NA	NA	0.125743	NA	1	NA	NA	NA
GO:0004383	guanylate cyclase activity	NA	0.629897	-0.681149	0.255488	NA	NA	0.588486	0.269058	NA	0.329459	NA	0.225438	0.475312	-1	0.233805	0.248133	NA
GO:0004385	guanylate kinase activity	NA	0.741452	-1	-1	NA	NA	NA	NA	NA	0.329459	0.229109	0.565514	0.584299	-1	0.45721	0.309474	0.697418
GO:0004386	helicase activity	NA	-0.250064	7.23747e-05	-0.00461278	NA	NA	-0.97846	NA	NA	-0.142976	0.000777371	-0.0234716	-0.394295	1	0.13323	-0.636645	-0.110397
GO:0004392	heme oxygenase (decyclizing) activity	NA	NA	NA	NA	NA	NA	NA	NA	NA	NA	NA	NA	NA	1	NA	NA	0.337877
GO:0004395	hexaprenyldihydroxybenzoate methyltransferase activity	NA	NA	1	NA	NA	NA	NA	NA	NA	NA	0.282499	NA	NA	1	NA	NA	NA
GO:0004396	hexokinase activity	0.238985	NA	NA	NA	NA	NA	NA	NA	0.128442	NA	NA	NA	NA	1	NA	NA	NA
GO:0004397	histidine ammonia-lyase activity	NA	NA	NA	0.406618	NA	NA	NA	NA	NA	NA	NA	0.194961	NA	1	NA	NA	NA
GO:0004398	histidine decarboxylase activity	NA	NA	1	NA	NA	NA	NA	NA	NA	NA	0.282499	NA	NA	1	NA	NA	NA
GO:0004402	histone acetyltransferase activity	NA	NA	0.240904	NA	NA	NA	NA	NA	NA	NA	9.29259e-06	NA	-0.91807	1	0.0623332	-1	0.279244
GO:0004406	H3/H4 histone acetyltransferase activity	NA	NA	-1	NA	NA	NA	NA	NA	NA	NA	0.51781	NA	0.646614	1	0.671769	0.420679	NA
GO:0004407	histone deacetylase activity	NA	0.362252	1	NA	NA	NA	NA	NA	NA	0.0726424	0.392694	NA	-1	1	0.905432	0.713808	NA
GO:0004408	holocytochrome-c synthase activity	NA	NA	1	NA	NA	NA	0.530863	NA	NA	NA	NA	NA	0.475312	NA	NA	NA	NA
GO:0004409	homoaconitate hydratase activity	NA	NA	1	NA	NA	NA	NA	NA	NA	NA	0.282499	NA	NA	1	NA	NA	NA
GO:0004411	homogentisate 1,2-dioxygenase activity	NA	NA	NA	0.406618	NA	NA	NA	NA	NA	NA	NA	0.299503	NA	1	NA	NA	NA
GO:0004415	hyalurononglucosaminidase activity	NA	NA	1	0.680167	NA	NA	NA	NA	NA	NA	0.7763	0.565514	NA	1	0.77625	NA	NA
GO:0004416	hydroxyacylglutathione hydrolase activity	NA	NA	1	NA	NA	NA	NA	NA	NA	NA	0.412329	NA	NA	1	NA	NA	NA
GO:0004418	hydroxymethylbilane synthase activity	NA	NA	1	NA	NA	NA	NA	NA	NA	NA	0.282499	NA	NA	1	NA	NA	NA
GO:0004419	hydroxymethylglutaryl-CoA lyase activity	NA	NA	1	NA	NA	NA	NA	NA	NA	NA	0.412329	NA	0.577436	-1	0.573751	0.3535	NA
GO:0004420	hydroxymethylglutaryl-CoA reductase (NADPH) activity	NA	NA	1	NA	NA	NA	NA	NA	NA	NA	0.282499	NA	NA	1	NA	NA	NA
GO:0004421	hydroxymethylglutaryl-CoA synthase activity	NA	NA	1	NA	NA	NA	NA	NA	NA	NA	0.0916191	NA	NA	1	NA	NA	NA
GO:0004422	hypoxanthine phosphoribosyltransferase activity	NA	0.441275	-1	NA	NA	NA	NA	NA	NA	0.209016	0.672346	NA	NA	1	NA	NA	0.337877
GO:0004423	iduronate-2-sulfatase activity	NA	NA	1	NA	NA	NA	NA	NA	NA	NA	0.282499	NA	NA	1	NA	NA	NA
GO:0004427	inorganic diphosphatase activity	NA	NA	1	NA	NA	NA	0.544796	NA	NA	NA	-1	NA	0.577436	-1	NA	NA	NA
GO:0004428	inositol or phosphatidylinositol kinase activity	NA	NA	0.468895	-0.406618	NA	NA	0.544796	0.584713	NA	NA	0.169054	-0.264663	0.792944	-1	0.338072	0.840739	-1
GO:0004430	1-phosphatidylinositol 4-kinase activity	NA	NA	1	NA	NA	NA	NA	NA	NA	NA	0.599574	NA	NA	1	NA	NA	NA
GO:0004434	inositol or phosphatidylinositol phosphodiesterase activity	0.352432	0.901462	-0.0200277	0.282238	0.286826	0.373399	-1	0.574822	0.382624	-1	-0.282499	0.0473017	0.577436	-1	0.0846033	0.113216	-1
GO:0004435	phosphoinositide phospholipase C activity	0.352432	0.901462	-0.0200277	0.282238	0.286826	0.373399	-1	0.574822	0.382624	-1	-0.282499	0.0473017	0.577436	-1	0.0846033	0.113216	-1
GO:0004437	inositol or phosphatidylinositol phosphatase activity	0.428364	0.288735	0.827677	NA	0.324777	NA	0.703505	NA	0.426878	0.0233604	0.0509641	NA	0.958327	-1	0.45721	-1	NA
GO:0004438	phosphatidylinositol-3-phosphatase activity	NA	NA	-1	NA	NA	NA	NA	NA	NA	NA	0.51781	NA	0.577436	-1	NA	NA	NA
GO:0004439	phosphoinositide 5-phosphatase activity	NA	0.362252	1	NA	NA	NA	NA	NA	NA	0.0358168	0.105255	NA	NA	1	0.77625	NA	NA
GO:0004441	inositol-1,4-bisphosphate 1-phosphatase activity	NA	0.362252	NA	NA	NA	NA	NA	NA	NA	0.086662	NA	NA	NA	1	NA	NA	NA
GO:0004445	inositol-polyphosphate 5-phosphatase activity	NA	0.362252	1	NA	NA	NA	NA	NA	NA	0.0576239	0.231293	NA	NA	1	0.77625	NA	NA
GO:0004446	multiple inositol-polyphosphate phosphatase activity	NA	NA	1	NA	NA	NA	NA	NA	NA	NA	0.282499	NA	NA	1	NA	NA	NA
GO:0004447	iodide peroxidase activity	NA	NA	NA	0.406618	NA	NA	NA	NA	NA	NA	NA	0.194961	NA	1	NA	NA	NA
GO:0004448	isocitrate dehydrogenase activity	NA	0.629897	1	NA	NA	NA	NA	NA	NA	0.316003	0.340386	NA	NA	1	NA	NA	NA
GO:0004449	isocitrate dehydrogenase (NAD+) activity	NA	0.520148	1	NA	NA	NA	NA	NA	NA	0.23131	0.392694	NA	NA	1	NA	NA	NA
GO:0004450	isocitrate dehydrogenase (NADP+) activity	NA	NA	-1	NA	NA	NA	NA	NA	NA	NA	0.599574	NA	NA	1	NA	NA	NA
GO:0004452	isopentenyl-diphosphate delta-isomerase activity	NA	NA	1	NA	NA	NA	NA	NA	NA	NA	0.599574	NA	NA	1	NA	NA	NA
GO:0004454	ketohexokinase activity	NA	NA	1	NA	NA	NA	NA	NA	NA	NA	0.282499	NA	NA	1	NA	NA	NA
GO:0004457	lactate dehydrogenase activity	NA	0.520148	NA	0.357592	NA	NA	NA	NA	NA	0.329459	NA	0.225438	NA	1	NA	NA	0.00881664
GO:0004458	D-lactate dehydrogenase (cytochrome) activity	NA	NA	NA	0.406618	NA	NA	NA	NA	NA	NA	NA	0.125743	NA	1	NA	NA	0.224154
GO:0004459	L-lactate dehydrogenase activity	NA	0.441275	NA	0.566816	NA	NA	NA	NA	NA	0.297895	NA	0.502409	NA	1	NA	NA	0.0504689
GO:0004461	lactose synthase activity	NA	NA	1	NA	NA	NA	NA	NA	NA	NA	0.192009	NA	NA	1	NA	NA	0.421448
GO:0004462	lactoylglutathione lyase activity	NA	NA	1	NA	NA	NA	NA	NA	NA	NA	0.282499	NA	NA	1	NA	NA	0.224154
GO:0004463	leukotriene-A4 hydrolase activity	NA	0.571583	1	NA	NA	NA	NA	NA	NA	0.23131	0.171255	NA	NA	1	NA	NA	NA
GO:0004464	leukotriene-C4 synthase activity	NA	NA	1	NA	NA	NA	NA	NA	NA	NA	0.282499	NA	NA	1	NA	NA	NA
GO:0004465	lipoprotein lipase activity	0.324018	NA	-0.914835	0.406618	NA	NA	NA	0.238784	0.122083	NA	-1	0.431681	0.694852	-1	0.736016	0.468853	NA
GO:0004466	long-chain-acyl-CoA dehydrogenase activity	NA	NA	-1	NA	NA	NA	NA	NA	NA	NA	0.412329	NA	NA	1	NA	NA	NA
GO:0004467	long-chain-fatty-acid-CoA ligase activity	0.409791	0.421424	-0.828946	0.805371	NA	NA	0.643883	NA	0.149131	0.086662	-1	0.196207	1	-1	0.654302	0.620752	NA
GO:0004468	lysine N-acetyltransferase activity	NA	NA	0.240904	NA	NA	NA	NA	NA	NA	NA	9.29259e-06	NA	-0.91807	1	0.0623332	-1	0.279244
GO:0004470	malic enzyme activity	NA	0.323919	-0.914835	NA	NA	0.157185	NA	NA	NA	0.23131	1	NA	0.694852	-1	0.45721	0.468853	NA
GO:0004471	malate dehydrogenase (decarboxylating) activity	NA	NA	NA	NA	NA	NA	NA	NA	NA	NA	NA	NA	NA	1	NA	NA	NA
GO:0004473	malate dehydrogenase (oxaloacetate-decarboxylating) (NADP+) activity	NA	0.441275	-1	NA	NA	0.113102	NA	NA	NA	NA	0.412329	NA	0.577436	-1	0.211678	0.3535	NA
GO:0004476	mannose-6-phosphate isomerase activity	NA	NA	1	NA	NA	NA	NA	NA	NA	NA	0.392694	NA	NA	1	NA	NA	NA
GO:0004477	methenyltetrahydrofolate cyclohydrolase activity	NA	NA	-1	NA	NA	NA	NA	NA	NA	NA	0.51781	NA	NA	1	NA	NA	0.337877
GO:0004478	methionine adenosyltransferase activity	NA	NA	-1	0.566816	NA	NA	NA	NA	NA	NA	0.51781	0.248376	NA	1	NA	NA	NA
GO:0004479	methionyl-tRNA formyltransferase activity	NA	NA	1	NA	NA	NA	NA	NA	NA	NA	0.282499	NA	NA	1	NA	NA	NA
GO:0004482	mRNA (guanine-N7-)-methyltransferase activity	NA	NA	1	NA	NA	NA	NA	NA	NA	NA	0.282499	NA	NA	1	NA	NA	NA
GO:0004484	mRNA guanylyltransferase activity	NA	NA	1	NA	NA	NA	NA	NA	NA	NA	0.282499	NA	NA	1	0.45721	NA	NA
GO:0004485	methylcrotonoyl-CoA carboxylase activity	NA	NA	1	NA	NA	NA	NA	NA	NA	NA	0.0916191	NA	NA	1	0.573751	NA	NA
GO:0004486	methylenetetrahydrofolate dehydrogenase activity	NA	NA	-1	NA	NA	NA	NA	NA	NA	NA	0.599574	NA	NA	1	NA	NA	0.337877
GO:0004487	methylenetetrahydrofolate dehydrogenase (NAD+) activity	NA	NA	NA	NA	NA	NA	NA	NA	NA	NA	NA	NA	NA	1	NA	NA	NA
GO:0004488	methylenetetrahydrofolate dehydrogenase (NADP+) activity	NA	NA	-1	NA	NA	NA	NA	NA	NA	NA	0.51781	NA	NA	1	NA	NA	0.337877
GO:0004489	methylenetetrahydrofolate reductase (NADPH) activity	NA	NA	NA	0.406618	NA	NA	NA	NA	NA	NA	NA	0.248376	NA	1	NA	NA	0.224154
GO:0004490	methylglutaconyl-CoA hydratase activity	0.175424	NA	NA	NA	NA	NA	NA	NA	0.0390388	NA	NA	NA	NA	1	NA	NA	NA
GO:0004491	methylmalonate-semialdehyde dehydrogenase (acylating) activity	NA	NA	1	NA	NA	NA	NA	NA	NA	NA	0.282499	NA	NA	1	NA	NA	NA
GO:0004492	methylmalonyl-CoA decarboxylase activity	NA	NA	1	NA	NA	NA	NA	NA	NA	NA	0.282499	NA	NA	1	NA	NA	NA
GO:0004493	methylmalonyl-CoA epimerase activity	NA	0.362252	NA	NA	NA	NA	NA	NA	NA	0.086662	NA	NA	NA	1	NA	NA	NA
GO:0004494	methylmalonyl-CoA mutase activity	NA	NA	1	NA	NA	NA	0.530863	NA	NA	NA	0.282499	NA	0.475312	1	NA	NA	NA
GO:0004497	monooxygenase activity	-1	0.718933	-0.000323947	2.20143e-08	NA	NA	0.573487	0.0119783	-1	0.715281	-3.05184e-05	0.00577627	0.475312	-1	-1	0.420679	0.995502
GO:0004499	flavin-containing monooxygenase activity	NA	NA	-0.914835	0.406618	NA	NA	NA	0.238784	NA	NA	-1	0.465835	0.741036	-1	NA	NA	NA
GO:0004500	dopamine beta-monooxygenase activity	NA	NA	NA	0.0632181	NA	NA	NA	0.213164	NA	NA	NA	0.157683	0.694852	-1	0.736016	0.468853	NA
GO:0004502	kynurenine 3-monooxygenase activity	NA	NA	NA	0.406618	NA	NA	NA	NA	NA	NA	NA	0.125743	NA	1	NA	NA	NA
GO:0004503	monophenol monooxygenase activity	NA	NA	NA	0.406618	NA	NA	NA	0.133074	NA	NA	NA	NA	0.475312	NA	0.45721	0.277843	NA
GO:0004504	peptidylglycine monooxygenase activity	NA	NA	1	NA	NA	NA	0.530863	NA	NA	NA	NA	NA	0.475312	NA	0.45721	0.277843	NA
GO:0004505	phenylalanine 4-monooxygenase activity	NA	0.441275	NA	0.566816	NA	NA	NA	0.175256	NA	0.154768	NA	NA	0.577436	-1	NA	NA	NA
GO:0004506	squalene monooxygenase activity	NA	NA	1	NA	NA	NA	NA	NA	NA	NA	0.282499	NA	NA	1	NA	NA	NA
GO:0004507	steroid 11-beta-monooxygenase activity	NA	NA	NA	0.183517	NA	NA	NA	NA	NA	NA	NA	0.0375958	NA	1	NA	NA	NA
GO:0004508	steroid 17-alpha-monooxygenase activity	NA	NA	NA	0.406618	NA	NA	NA	NA	NA	NA	NA	0.125743	NA	1	NA	NA	0.224154
GO:0004510	tryptophan 5-monooxygenase activity	NA	NA	NA	NA	NA	NA	NA	NA	NA	NA	NA	NA	NA	1	NA	NA	0.224154
GO:0004511	tyrosine 3-monooxygenase activity	NA	NA	NA	0.406618	NA	NA	NA	NA	NA	NA	NA	0.125743	NA	1	NA	NA	0.224154
GO:0004513	neolactotetraosylceramide alpha-2,3-sialyltransferase activity	NA	NA	1	NA	NA	NA	NA	NA	NA	NA	0.282499	NA	NA	1	NA	NA	NA
GO:0004514	nicotinate-nucleotide diphosphorylase (carboxylating) activity	NA	NA	1	NA	NA	NA	NA	NA	NA	NA	0.412329	NA	NA	1	NA	NA	NA
GO:0004515	nicotinate-nucleotide adenylyltransferase activity	NA	NA	1	NA	NA	NA	NA	NA	NA	NA	0.282499	NA	NA	1	NA	NA	NA
GO:0004516	nicotinate phosphoribosyltransferase activity	NA	0.362252	NA	NA	NA	NA	NA	NA	NA	0.123366	NA	NA	NA	1	NA	NA	NA
GO:0004517	nitric-oxide synthase activity	NA	NA	NA	0.0632181	NA	NA	NA	NA	NA	NA	NA	0.0367708	NA	1	NA	NA	0.421448
GO:0004518	nuclease activity	-1	-0.410655	0.00814006	-0.0413242	NA	NA	-0.581301	NA	0.735668	-0.547319	8.03264e-08	-0.351828	-0.0908381	0.30342	-1	-0.277843	-0.023057
GO:0004519	endonuclease activity	-1	-0.625331	1	-0.750335	NA	NA	-0.935377	NA	0.657644	-0.829581	0.0665043	0.741383	-0.475312	1	-0.741718	-0.468853	-0.0620431
GO:0004520	endodeoxyribonuclease activity	NA	NA	1	0.87027	NA	NA	0.732915	NA	NA	NA	0.136621	0.157683	0.903953	-1	-1	0.77178	-1
GO:0004521	endoribonuclease activity	NA	NA	1	-1	NA	NA	NA	NA	NA	NA	0.283632	0.675171	NA	1	-0.5723	NA	-0.319594
GO:0004522	pancreatic ribonuclease activity	NA	NA	NA	0.0632181	NA	NA	NA	NA	NA	NA	NA	0.194961	NA	1	NA	NA	NA
GO:0004523	ribonuclease H activity	NA	NA	-1	NA	NA	NA	NA	NA	NA	NA	-0.521598	NA	NA	1	NA	NA	0.548486
GO:0004525	ribonuclease III activity	NA	NA	0.828946	NA	NA	NA	NA	NA	NA	NA	0.0219676	NA	NA	1	0.379981	NA	NA
GO:0004526	ribonuclease P activity	NA	NA	0.751434	-1	NA	NA	NA	NA	NA	NA	0.000147908	0.196207	NA	1	NA	NA	NA
GO:0004527	exonuclease activity	-1	-0.571583	0.0310656	-0.0222702	NA	NA	NA	NA	0.473349	-1	5.4755e-11	-0.175919	NA	0.497983	0.759252	NA	-0.224154
GO:0004528	phosphodiesterase I activity	0.324018	0.571583	NA	NA	NA	NA	NA	NA	0.0915307	0.183306	NA	NA	NA	1	0.14622	NA	0.488555
GO:0004529	exodeoxyribonuclease activity	NA	NA	1	NA	NA	NA	NA	NA	NA	NA	0.0653679	NA	NA	1	NA	NA	NA
GO:0004530	deoxyribonuclease I activity	NA	NA	NA	0.406618	NA	NA	NA	NA	NA	NA	NA	0.125743	NA	1	NA	NA	NA
GO:0004531	deoxyribonuclease II activity	NA	NA	-1	0.566816	NA	NA	NA	NA	NA	NA	0.412329	0.194961	NA	1	NA	NA	NA
GO:0004532	exoribonuclease activity	NA	NA	0.0527638	NA	NA	NA	NA	NA	NA	NA	5.168e-05	NA	NA	1	0.905432	NA	NA
GO:0004534	5'-3' exoribonuclease activity	NA	NA	1	NA	NA	NA	NA	NA	NA	NA	0.282499	NA	NA	1	0.45721	NA	NA
GO:0004535	poly(A)-specific ribonuclease activity	NA	NA	1	NA	NA	NA	NA	NA	NA	NA	0.0916191	NA	NA	1	0.573751	NA	NA
GO:0004536	deoxyribonuclease activity	0.596083	NA	1	-1	NA	NA	0.812214	NA	0.294546	NA	0.0755171	0.236274	-1	1	-0.796347	-1	-1
GO:0004537	caspase-activated deoxyribonuclease activity	0.238985	NA	-1	NA	NA	NA	NA	NA	0.059591	NA	0.412329	NA	NA	1	NA	NA	0.337877
GO:0004540	ribonuclease activity	NA	NA	0.140789	-0.406618	NA	NA	NA	NA	NA	NA	0.00139454	-0.810376	NA	0.789817	-0.736016	NA	-0.193497
GO:0004549	tRNA-specific ribonuclease activity	NA	NA	0.914835	-1	NA	NA	NA	NA	NA	NA	0.000596361	0.292852	NA	1	NA	NA	NA
GO:0004550	nucleoside diphosphate kinase activity	NA	NA	0.589483	NA	NA	NA	NA	NA	NA	NA	-0.789589	NA	NA	1	0.573751	NA	0.653955
GO:0004551	nucleotide diphosphatase activity	0.352432	0.629897	-0.681149	NA	NA	NA	NA	NA	0.112905	0.23131	1	NA	NA	1	0.0435439	NA	NA
GO:0004553	hydrolase activity, hydrolyzing O-glycosyl compounds	0.81003	-0.381771	0.202137	-1	NA	NA	0.573487	0.543889	0.445597	-0.253202	0.646489	-0.736215	0.976929	-1	0.736016	0.549479	-0.150466
GO:0004555	alpha,alpha-trehalase activity	NA	NA	NA	0.406618	NA	NA	NA	NA	NA	NA	NA	0.194961	NA	1	NA	NA	NA
GO:0004556	alpha-amylase activity	NA	NA	NA	0.183517	NA	NA	NA	NA	NA	NA	NA	0.0375958	NA	1	NA	NA	NA
GO:0004557	alpha-galactosidase activity	NA	NA	1	NA	NA	NA	NA	NA	NA	NA	0.0916191	NA	NA	1	NA	NA	NA
GO:0004558	alpha-glucosidase activity	NA	NA	NA	0.406618	NA	NA	NA	0.133074	NA	NA	NA	NA	0.418867	-0.789817	0.379981	0.116405	NA
GO:0004559	alpha-mannosidase activity	NA	NA	0.38393	NA	NA	NA	0.588486	NA	NA	NA	0.229109	NA	0.775391	-1	NA	NA	NA
GO:0004560	alpha-L-fucosidase activity	NA	NA	1	NA	NA	NA	NA	NA	NA	NA	0.392694	NA	NA	1	NA	NA	NA
GO:0004561	alpha-N-acetylglucosaminidase activity	NA	NA	1	NA	NA	NA	NA	NA	NA	NA	0.282499	NA	NA	1	NA	NA	NA
GO:0004563	beta-N-acetylhexosaminidase activity	NA	NA	0.828946	NA	NA	NA	NA	NA	NA	NA	0.105255	NA	NA	1	NA	NA	NA
GO:0004565	beta-galactosidase activity	NA	0.571583	-1	1	NA	NA	NA	0.238784	NA	0.363576	-1	NA	0.741036	-1	0.77625	0.51507	NA
GO:0004566	beta-glucuronidase activity	0.290222	NA	-1	0.680167	NA	NA	NA	NA	0.0765753	NA	0.51781	0.248376	NA	1	NA	NA	0.421448
GO:0004567	beta-mannosidase activity	0.175424	NA	NA	NA	NA	NA	NA	NA	0.0390388	NA	NA	NA	NA	1	NA	NA	NA
GO:0004568	chitinase activity	NA	NA	-1	0.526726	NA	NA	NA	NA	NA	NA	-1	0.308128	0.741036	1	0.77625	NA	NA
GO:0004569	glycoprotein endo-alpha-1,2-mannosidase activity	NA	NA	1	NA	NA	NA	0.530863	NA	NA	NA	NA	NA	0.475312	NA	NA	NA	NA
GO:0004571	mannosyl-oligosaccharide 1,2-alpha-mannosidase activity	NA	NA	0.436892	-1	NA	NA	0.530863	NA	NA	NA	0.68666	-1	0.584299	-1	0.211678	0.620752	NA
GO:0004572	mannosyl-oligosaccharide 1,3-1,6-alpha-mannosidase activity	NA	NA	1	NA	NA	NA	NA	NA	NA	NA	0.0916191	NA	NA	1	NA	NA	NA
GO:0004573	mannosyl-oligosaccharide glucosidase activity	NA	NA	1	NA	NA	NA	NA	NA	NA	NA	0.282499	NA	NA	1	NA	NA	NA
GO:0004574	oligo-1,6-glucosidase activity	NA	NA	NA	0.406618	NA	NA	NA	0.133074	NA	NA	NA	NA	0.475312	NA	0.45721	0.277843	NA
GO:0004575	sucrose alpha-glucosidase activity	NA	NA	NA	0.406618	NA	NA	NA	0.133074	NA	NA	NA	NA	0.475312	NA	0.45721	0.277843	NA
GO:0004576	oligosaccharyl transferase activity	NA	NA	0.150679	NA	NA	NA	0.643883	NA	NA	NA	0.27805	NA	1	-1	0.654302	0.620752	NA
GO:0004578	chitobiosyldiphosphodolichol beta-mannosyltransferase activity	NA	NA	1	NA	NA	NA	NA	NA	NA	NA	0.282499	NA	NA	1	NA	NA	NA
GO:0004579	dolichyl-diphosphooligosaccharide-protein glycotransferase activity	NA	NA	0.243805	NA	NA	NA	0.618053	NA	NA	NA	0.282499	NA	0.775391	-1	0.5723	0.549479	NA
GO:0004581	dolichyl-phosphate beta-glucosyltransferase activity	NA	NA	1	NA	NA	NA	NA	NA	NA	NA	0.282499	NA	NA	1	NA	NA	NA
GO:0004582	dolichyl-phosphate beta-D-mannosyltransferase activity	NA	NA	1	NA	NA	NA	NA	NA	NA	NA	0.51781	NA	NA	1	NA	NA	NA
GO:0004585	ornithine carbamoyltransferase activity	NA	NA	NA	0.406618	NA	NA	NA	0.133074	NA	NA	NA	NA	0.475312	NA	0.45721	0.277843	NA
GO:0004587	ornithine-oxo-acid transaminase activity	NA	NA	1	NA	NA	NA	NA	NA	NA	NA	0.282499	NA	NA	1	NA	NA	NA
GO:0004588	orotate phosphoribosyltransferase activity	0.175424	NA	NA	NA	NA	NA	NA	NA	0.0390388	NA	NA	NA	NA	1	NA	NA	NA
GO:0004590	orotidine-5'-phosphate decarboxylase activity	0.175424	NA	NA	NA	NA	NA	NA	NA	0.0390388	NA	NA	NA	NA	1	NA	NA	NA
GO:0004591	oxoglutarate dehydrogenase (succinyl-transferring) activity	NA	0.441275	-1	NA	NA	NA	NA	NA	NA	0.253613	-1	NA	NA	1	NA	NA	NA
GO:0004594	pantothenate kinase activity	NA	NA	1	NA	NA	NA	NA	NA	NA	NA	0.105255	NA	NA	1	NA	NA	0.488555
GO:0004595	pantetheine-phosphate adenylyltransferase activity	NA	NA	1	NA	NA	NA	NA	NA	NA	NA	0.282499	NA	NA	1	NA	NA	NA
GO:0004596	peptide alpha-N-acetyltransferase activity	NA	NA	1	NA	NA	NA	NA	NA	NA	NA	0.412329	NA	0.577436	-1	NA	NA	NA
GO:0004597	peptide-aspartate beta-dioxygenase activity	NA	NA	1	1	NA	NA	0.581301	NA	NA	NA	-1	0.667991	0.694852	-1	0.736016	0.468853	NA
GO:0004598	peptidylamidoglycolate lyase activity	NA	NA	1	NA	NA	NA	0.530863	NA	NA	NA	NA	NA	0.475312	NA	0.45721	0.277843	NA
GO:0004601	peroxidase activity	NA	-1	-0.781488	0.725991	NA	NA	0.799657	0.504505	NA	-1	-0.412329	0.831412	0.775391	-1	NA	NA	0.587978
GO:0004602	glutathione peroxidase activity	NA	0.571583	-0.914835	0.406618	NA	NA	NA	0.238784	NA	0.389822	-0.599574	0.667991	0.741036	-1	NA	NA	NA
GO:0004605	phosphatidate cytidylyltransferase activity	0.290222	0.520148	-1	NA	NA	NA	NA	NA	0.0915307	0.183306	0.599574	NA	NA	1	NA	NA	NA
GO:0004607	phosphatidylcholine-sterol O-acyltransferase activity	NA	NA	1	NA	NA	NA	NA	NA	NA	NA	0.0916191	NA	NA	1	NA	NA	NA
GO:0004609	phosphatidylserine decarboxylase activity	NA	NA	1	NA	NA	NA	NA	NA	NA	NA	0.672346	NA	NA	1	NA	NA	NA
GO:0004610	phosphoacetylglucosamine mutase activity	NA	NA	1	NA	NA	NA	NA	NA	NA	NA	0.282499	NA	NA	1	NA	NA	NA
GO:0004611	phosphoenolpyruvate carboxykinase activity	NA	NA	-1	0.566816	NA	NA	NA	NA	NA	NA	0.599574	0.299503	NA	1	NA	NA	NA
GO:0004613	phosphoenolpyruvate carboxykinase (GTP) activity	NA	NA	-1	0.566816	NA	NA	NA	NA	NA	NA	0.412329	0.194961	NA	1	NA	NA	NA
GO:0004614	phosphoglucomutase activity	NA	0.520148	1	NA	NA	NA	NA	NA	NA	0.183306	0.282499	NA	NA	1	NA	NA	NA
GO:0004615	phosphomannomutase activity	NA	NA	1	NA	NA	NA	NA	NA	NA	NA	0.192009	NA	NA	1	NA	NA	NA
GO:0004616	phosphogluconate dehydrogenase (decarboxylating) activity	NA	NA	1	NA	NA	NA	NA	NA	NA	NA	0.427701	NA	0.577436	1	0.573751	NA	NA
GO:0004617	phosphoglycerate dehydrogenase activity	NA	NA	1	NA	NA	NA	NA	NA	NA	NA	0.282499	NA	NA	1	NA	NA	NA
GO:0004618	phosphoglycerate kinase activity	NA	NA	1	NA	NA	NA	NA	NA	NA	NA	0.51781	NA	0.577436	-1	NA	NA	NA
GO:0004619	phosphoglycerate mutase activity	NA	NA	-1	NA	NA	NA	NA	NA	NA	NA	0.599574	NA	NA	1	NA	NA	NA
GO:0004620	phospholipase activity	0.385317	-0.95868	-0.011504	0.0298579	0.445593	0.556486	-1	-1	0.291842	-1	-0.289527	0.000392795	0.75716	-1	0.45721	0.277843	-0.760191
GO:0004621	glycosylphosphatidylinositol phospholipase D activity	NA	NA	1	NA	NA	NA	NA	NA	NA	NA	0.282499	NA	NA	1	NA	NA	NA
GO:0004622	lysophospholipase activity	0.385317	NA	1	-1	NA	NA	0.618053	NA	0.138073	NA	0.283632	0.502409	0.775391	-1	1	0.549479	0.605417
GO:0004623	phospholipase A2 activity	NA	NA	-1	0.0349471	NA	NA	0.756838	NA	NA	NA	-0.565991	0.0244306	0.923091	-1	-0.940458	-1	-1
GO:0004629	phospholipase C activity	0.390621	-1	-0.0158857	0.25577	0.308199	0.402277	-1	0.608162	0.441346	-1	-0.221563	0.0616597	0.530334	-1	0.0382167	0.0645981	-0.84497
GO:0004630	phospholipase D activity	NA	NA	-1	-1	NA	NA	NA	NA	NA	NA	0.308059	0.347283	NA	1	0.77625	NA	NA
GO:0004631	phosphomevalonate kinase activity	NA	NA	1	NA	NA	NA	NA	NA	NA	NA	0.282499	NA	NA	1	NA	NA	NA
GO:0004632	phosphopantothenate--cysteine ligase activity	NA	NA	1	NA	NA	NA	NA	NA	NA	NA	0.282499	NA	NA	1	NA	NA	NA
GO:0004634	phosphopyruvate hydratase activity	NA	0.116796	NA	NA	NA	NA	NA	NA	NA	0.0892015	NA	NA	NA	1	NA	NA	0.421448
GO:0004637	phosphoribosylamine-glycine ligase activity	NA	NA	1	NA	NA	NA	NA	NA	NA	NA	0.672346	NA	NA	1	NA	NA	NA
GO:0004638	phosphoribosylaminoimidazole carboxylase activity	NA	NA	1	NA	NA	NA	NA	NA	NA	NA	0.412329	NA	NA	1	NA	NA	NA
GO:0004639	phosphoribosylaminoimidazolesuccinocarboxamide synthase activity	NA	NA	1	NA	NA	NA	NA	NA	NA	NA	0.51781	NA	NA	1	NA	NA	NA
GO:0004641	phosphoribosylformylglycinamidine cyclo-ligase activity	NA	NA	1	NA	NA	NA	NA	NA	NA	NA	0.282499	NA	NA	1	NA	NA	NA
GO:0004642	phosphoribosylformylglycinamidine synthase activity	NA	NA	NA	NA	NA	NA	NA	NA	NA	NA	NA	NA	NA	1	NA	NA	NA
GO:0004643	phosphoribosylaminoimidazolecarboxamide formyltransferase activity	NA	NA	1	NA	NA	NA	0.530863	NA	NA	NA	NA	NA	0.475312	NA	NA	NA	NA
GO:0004644	phosphoribosylglycinamide formyltransferase activity	NA	NA	1	NA	NA	NA	NA	NA	NA	NA	0.282499	NA	NA	1	NA	NA	NA
GO:0004645	phosphorylase activity	0.324018	0.054254	NA	NA	NA	0.157185	NA	NA	0.138073	0.0804535	NA	NA	0.694852	-1	NA	NA	NA
GO:0004647	phosphoserine phosphatase activity	NA	NA	1	NA	NA	NA	NA	NA	NA	NA	0.412329	NA	NA	1	NA	NA	NA
GO:0004648	phosphoserine transaminase activity	NA	NA	1	NA	NA	NA	0.530863	NA	NA	NA	NA	NA	0.475312	NA	NA	NA	NA
GO:0004649	poly(ADP-ribose) glycohydrolase activity	NA	NA	1	NA	NA	NA	NA	NA	NA	NA	0.0916191	NA	NA	1	0.573751	NA	0.337877
GO:0004651	polynucleotide 5'-phosphatase activity	NA	NA	1	NA	NA	NA	NA	NA	NA	NA	0.282499	NA	NA	1	0.45721	NA	NA
GO:0004652	polynucleotide adenylyltransferase activity	NA	NA	0.828946	NA	NA	NA	NA	NA	NA	NA	0.105255	NA	NA	1	0.671769	NA	NA
GO:0004653	polypeptide N-acetylgalactosaminyltransferase activity	0.231492	1	-1	0.87027	NA	0.268054	0.732915	0.411185	0.0390388	NA	0.613232	0.381865	0.741036	-1	0.579231	0.277843	NA
GO:0004654	polyribonucleotide nucleotidyltransferase activity	NA	NA	1	NA	NA	NA	NA	NA	NA	NA	0.412329	NA	NA	1	NA	NA	NA
GO:0004655	porphobilinogen synthase activity	NA	NA	1	NA	NA	NA	NA	NA	NA	NA	0.51781	NA	NA	1	NA	NA	NA
GO:0004656	procollagen-proline 4-dioxygenase activity	NA	0.441275	-1	NA	NA	NA	NA	NA	NA	0.154768	0.51781	NA	NA	1	NA	NA	NA
GO:0004657	proline dehydrogenase activity	NA	NA	NA	0.406618	NA	NA	NA	NA	NA	NA	NA	0.62063	NA	1	NA	NA	NA
GO:0004658	propionyl-CoA carboxylase activity	NA	NA	1	NA	NA	NA	NA	NA	NA	NA	0.0916191	NA	NA	1	NA	NA	NA
GO:0004659	prenyltransferase activity	NA	NA	0.0353063	NA	NA	NA	0.713753	NA	NA	NA	0.00328467	NA	0.694852	1	-1	0.688913	NA
GO:0004660	protein farnesyltransferase activity	NA	NA	1	NA	NA	NA	NA	NA	NA	NA	0.0916191	NA	NA	1	NA	NA	NA
GO:0004661	protein geranylgeranyltransferase activity	NA	NA	0.38393	NA	NA	NA	0.588486	NA	NA	NA	0.0653679	NA	0.741036	-1	0.77625	0.51507	NA
GO:0004662	CAAX-protein geranylgeranyltransferase activity	NA	NA	1	NA	NA	NA	NA	NA	NA	NA	0.0916191	NA	NA	1	NA	NA	NA
GO:0004663	Rab-protein geranylgeranyltransferase activity	NA	NA	0.828946	NA	NA	NA	0.581301	NA	NA	NA	0.308059	NA	0.646614	-1	0.671769	0.420679	NA
GO:0004666	prostaglandin-endoperoxide synthase activity	NA	NA	NA	NA	NA	NA	NA	NA	NA	NA	NA	NA	0.577436	-1	NA	NA	0.337877
GO:0004668	protein-arginine deiminase activity	NA	NA	NA	0.162653	NA	NA	NA	NA	NA	NA	NA	0.0367708	NA	1	NA	NA	NA
GO:0004671	protein-S-isoprenylcysteine O-methyltransferase activity	NA	NA	1	NA	NA	NA	NA	NA	NA	NA	0.412329	NA	NA	1	NA	NA	NA
GO:0004672	protein kinase activity	0.575014	-0.892134	-0.253178	-0.147439	0.8873	-0.744501	-0.822663	-0.636685	0.194327	0.502252	0.171046	-1	-0.475312	1	8.68191e-09	1	2.2355e-18
GO:0004673	protein histidine kinase activity	0.463371	0.783684	-1	-1	NA	NA	0.703382	0.373519	0.194327	0.404019	0.427701	1	0.694852	-1	0.886571	0.688913	0.224154
GO:0004674	protein serine/threonine kinase activity	1	-0.706202	1	-0.00464549	-1	-0.419562	-0.713753	-0.27517	0.314696	0.348179	8.48873e-08	-0.865903	-0.282018	0.893449	1.16441e-08	-0.925574	0.00453233
GO:0004675	transmembrane receptor protein serine/threonine kinase activity	0.175424	NA	-1	-1	NA	NA	0.670919	NA	0.0452231	NA	-1	-1	-1	1	0.127749	NA	-1
GO:0004676	3-phosphoinositide-dependent protein kinase activity	NA	NA	1	NA	NA	NA	NA	NA	NA	NA	0.282499	NA	NA	1	0.45721	NA	NA
GO:0004677	DNA-dependent protein kinase activity	NA	NA	1	NA	NA	NA	NA	NA	NA	NA	0.51781	NA	NA	1	0.45721	NA	NA
GO:0004679	AMP-activated protein kinase activity	NA	NA	NA	0.406618	NA	NA	NA	NA	NA	NA	NA	0.125743	NA	1	NA	NA	NA
GO:0004680	casein kinase activity	NA	NA	1	-1	NA	NA	NA	NA	NA	NA	0.282499	0.465835	NA	1	NA	NA	NA
GO:0004681	casein kinase I activity	NA	NA	1	NA	NA	NA	NA	NA	NA	NA	0.282499	NA	NA	1	NA	NA	NA
GO:0004682	protein kinase CK2 activity	NA	NA	-1	0.566816	NA	NA	NA	NA	NA	NA	0.599574	0.299503	NA	1	NA	NA	NA
GO:0004683	calmodulin-dependent protein kinase activity	0.558511	0.441275	-0.406743	-1	0.237335	NA	NA	NA	NA	0.0571143	0.480742	0.194961	-0.91807	1	0.45721	0.79572	0.799211
GO:0004686	eukaryotic elongation factor-2 kinase activity	NA	NA	1	NA	NA	NA	NA	NA	NA	NA	0.282499	NA	NA	1	NA	NA	NA
GO:0004687	myosin light chain kinase activity	NA	0.362252	NA	NA	NA	NA	NA	NA	NA	0.154768	NA	NA	NA	1	NA	NA	0.224154
GO:0004689	phosphorylase kinase activity	NA	NA	1	-1	NA	NA	NA	NA	NA	NA	0.231293	0.431681	NA	1	0.233805	NA	NA
GO:0004690	cyclic nucleotide-dependent protein kinase activity	NA	NA	-1	0.776407	NA	NA	NA	NA	NA	NA	0.532934	0.248376	NA	1	0.573751	NA	NA
GO:0004691	cAMP-dependent protein kinase activity	NA	NA	1	NA	NA	NA	NA	NA	NA	NA	0.282499	NA	NA	1	0.77625	NA	NA
GO:0004692	cGMP-dependent protein kinase activity	NA	NA	NA	0.183517	NA	NA	NA	NA	NA	NA	NA	0.0626734	NA	1	0.573751	NA	NA
GO:0004693	cyclin-dependent protein kinase activity	0.625753	-1	-0.914835	-1	0.269835	NA	0.836691	NA	NA	0.553158	0.282499	0.16814	0.933168	-1	0.45721	0.620752	0.816377
GO:0004694	eukaryotic translation initiation factor 2alpha kinase activity	NA	NA	1	NA	NA	NA	NA	NA	NA	NA	0.282499	NA	NA	1	0.573751	NA	NA
GO:0004696	glycogen synthase kinase 3 activity	NA	NA	1	NA	NA	NA	NA	NA	NA	NA	0.282499	NA	NA	1	0.45721	NA	0.224154
GO:0004697	protein kinase C activity	NA	0.571583	-1	-0.545849	NA	NA	0.748183	0.43328	NA	0.123366	0.214369	NA	0.883445	-1	0.45721	0.420679	0.0461204
GO:0004699	calcium-independent protein kinase C activity	NA	NA	1	NA	NA	NA	NA	NA	NA	NA	0.282499	NA	NA	1	NA	NA	0.224154
GO:0004700	atypical protein kinase C activity	NA	0.520148	-1	0.680167	NA	NA	NA	0.213164	NA	0.154768	0.51781	NA	0.646614	-1	0.379981	0.420679	0.421448
GO:0004702	receptor signaling protein serine/threonine kinase activity	0.495042	-0.934436	-1	-1	NA	0.486749	0.900378	NA	0.18039	-1	0.151122	0.225438	-0.869112	1	0.110298	-0.895649	0.0848473
GO:0004703	G-protein coupled receptor kinase activity	NA	0.362252	-1	-1	NA	NA	NA	NA	NA	0.086662	0.752159	0.534264	NA	1	0.469146	NA	0.548486
GO:0004704	NF-kappaB-inducing kinase activity	NA	0.520148	1	NA	NA	NA	NA	NA	NA	0.183306	0.282499	NA	NA	1	NA	NA	NA
GO:0004705	JUN kinase activity	NA	NA	0.828946	NA	NA	NA	NA	NA	NA	NA	0.0219676	NA	NA	1	0.379981	NA	0.421448
GO:0004706	JUN kinase kinase kinase activity	NA	NA	1	0.680167	NA	NA	NA	NA	NA	NA	0.192009	0.248376	NA	1	NA	NA	0.110397
GO:0004707	MAP kinase activity	NA	NA	1	-1	NA	NA	NA	NA	NA	NA	0.145578	0.501742	NA	1	0.45721	NA	0.0548338
GO:0004708	MAP kinase kinase activity	NA	NA	1	-0.839949	NA	NA	NA	NA	NA	NA	0.0331776	0.594218	-1	1	-1	NA	0.224154
GO:0004709	MAP kinase kinase kinase activity	NA	NA	-1	0.854028	NA	NA	0.713753	NA	NA	NA	0.320468	0.177008	-1	1	0.45721	0.739468	0.144506
GO:0004710	MAP/ERK kinase kinase activity	NA	NA	NA	NA	NA	NA	NA	NA	NA	NA	NA	NA	NA	1	0.45721	NA	0.224154
GO:0004711	ribosomal protein S6 kinase activity	NA	NA	1	NA	NA	NA	NA	NA	NA	NA	0.282499	NA	NA	1	NA	NA	NA
GO:0004712	protein serine/threonine/tyrosine kinase activity	NA	NA	1	-0.839949	NA	NA	NA	NA	NA	NA	0.0331776	0.594218	-1	1	-1	NA	0.224154
GO:0004713	protein-tyrosine kinase activity	0.593346	-0.777344	-0.0330904	0.673415	0.724942	0.540677	-1	0.67683	0.234287	-0.986675	1	0.0988637	-1	-1	0.45721	0.704524	6.82899e-28
GO:0004714	transmembrane receptor protein tyrosine kinase activity	0.288731	0.967425	-0.00161546	0.357592	0.475422	0.600076	0.935871	0.317746	0.103181	0.406987	-0.599574	0.00623553	0.75716	-1	0.296786	0.277843	9.99874e-41
GO:0004715	non-membrane spanning protein tyrosine kinase activity	NA	0.907126	-1	0.839949	NA	0.42659	-1	NA	NA	0.339259	0.0534884	0.0134447	-0.741036	1	1	NA	0.0234353
GO:0004716	receptor signaling protein tyrosine kinase activity	0.495042	1	-1	0.53485	NA	NA	NA	NA	0.18039	0.375632	0.0669278	0.0319601	NA	1	-1	NA	0.263231
GO:0004718	Janus kinase activity	NA	0.571583	1	1	NA	NA	NA	NA	NA	0.23131	0.171255	0.391155	NA	1	0.736016	NA	0.488555
GO:0004719	protein-L-isoaspartate (D-aspartate) O-methyltransferase activity	NA	NA	1	NA	NA	NA	NA	NA	NA	NA	-1	NA	NA	1	NA	NA	NA
GO:0004720	protein-lysine 6-oxidase activity	NA	0.362252	-0.681149	-1	NA	NA	NA	NA	NA	0.0804535	-1	0.502409	NA	1	0.77625	NA	NA
GO:0004721	phosphoprotein phosphatase activity	-0.885851	-1	1	-0.365091	NA	-1	0.870338	NA	0.78073	0.73784	0.131003	0.951299	1	-1	0.00455073	1	0.879731
GO:0004722	protein serine/threonine phosphatase activity	0.719521	-1	0.113414	NA	NA	NA	0.581301	NA	0.429173	0.503754	0.00359812	NA	0.964178	-1	0.978049	-1	0.522669
GO:0004723	calcium-dependent protein serine/threonine phosphatase activity	NA	NA	1	NA	NA	NA	NA	NA	NA	NA	0.0916191	NA	NA	1	NA	NA	NA
GO:0004725	protein tyrosine phosphatase activity	-1	0.783684	-0.58866	-1	NA	0.637627	0.60444	NA	-1	0.404019	-0.599574	0.491903	0.694852	-1	0.00583428	0.471351	-0.555611
GO:0004726	non-membrane spanning protein tyrosine phosphatase activity	NA	NA	1	-1	NA	NA	NA	NA	NA	NA	0.136571	0.502409	NA	1	0.417348	NA	NA
GO:0004727	prenylated protein tyrosine phosphatase activity	NA	0.362252	NA	NA	NA	NA	NA	NA	NA	0.123366	NA	NA	NA	1	NA	NA	NA
GO:0004729	protoporphyrinogen oxidase activity	NA	NA	NA	NA	NA	NA	NA	NA	NA	NA	NA	NA	NA	1	NA	NA	NA
GO:0004730	pseudouridylate synthase activity	NA	NA	1	0.526726	NA	NA	0.588486	NA	NA	NA	0.70992	0.157683	0.741036	-1	NA	NA	NA
GO:0004735	pyrroline-5-carboxylate reductase activity	NA	NA	0.828946	NA	NA	NA	NA	NA	NA	NA	0.596251	NA	NA	1	NA	NA	NA
GO:0004736	pyruvate carboxylase activity	NA	NA	1	NA	NA	NA	NA	NA	NA	NA	0.282499	NA	NA	1	NA	NA	NA
GO:0004738	pyruvate dehydrogenase activity	NA	NA	1	0.680167	NA	NA	NA	0.213164	NA	NA	0.192009	NA	0.646614	-1	NA	NA	NA
GO:0004739	pyruvate dehydrogenase (acetyl-transferring) activity	NA	NA	1	0.680167	NA	NA	NA	0.213164	NA	NA	0.192009	NA	0.646614	-1	NA	NA	NA
GO:0004740	[pyruvate dehydrogenase (lipoamide)] kinase activity	NA	0.571583	1	NA	NA	NA	0.581301	NA	NA	0.183306	0.282499	NA	0.694852	-1	0.736016	NA	NA
GO:0004741	[pyruvate dehydrogenase (lipoamide)] phosphatase activity	NA	NA	1	NA	NA	NA	NA	NA	NA	NA	0.412329	NA	NA	1	NA	NA	NA
GO:0004742	dihydrolipoyllysine-residue acetyltransferase activity	NA	0.362252	NA	NA	NA	NA	NA	NA	NA	0.154768	NA	NA	NA	1	NA	NA	NA
GO:0004743	pyruvate kinase activity	NA	NA	-1	0.566816	NA	NA	NA	NA	NA	NA	-0.791664	0.643961	NA	1	NA	NA	NA
GO:0004745	retinol dehydrogenase activity	NA	0.741452	-0.616899	0.566816	NA	NA	NA	NA	NA	0.316003	0.752159	0.0616584	NA	1	NA	NA	NA
GO:0004747	ribokinase activity	NA	NA	1	NA	NA	NA	NA	NA	NA	NA	0.282499	NA	NA	1	NA	NA	NA
GO:0004748	ribonucleoside-diphosphate reductase activity	NA	NA	1	NA	NA	NA	NA	NA	NA	NA	0.282499	NA	NA	1	NA	NA	NA
GO:0004749	ribose phosphate diphosphokinase activity	NA	0.571583	1	NA	NA	NA	0.581301	NA	NA	0.329459	0.51781	NA	0.694852	1	NA	NA	NA
GO:0004751	ribose-5-phosphate isomerase activity	NA	NA	1	NA	NA	NA	0.530863	NA	NA	NA	NA	NA	0.475312	NA	NA	NA	NA
GO:0004753	saccharopine dehydrogenase activity	NA	NA	-1	0.566816	NA	NA	NA	NA	NA	NA	0.412329	0.194961	NA	1	0.573751	NA	NA
GO:0004756	selenide, water dikinase activity	NA	NA	1	NA	NA	NA	NA	NA	NA	NA	0.392694	NA	NA	1	NA	NA	NA
GO:0004757	sepiapterin reductase activity	NA	NA	NA	0.406618	NA	NA	NA	NA	NA	NA	NA	0.125743	NA	1	NA	NA	NA
GO:0004758	serine C-palmitoyltransferase activity	NA	NA	1	NA	NA	NA	NA	NA	NA	NA	0.51781	NA	0.577436	-1	0.573751	0.3535	0.337877
GO:0004760	serine-pyruvate transaminase activity	NA	NA	NA	0.406618	NA	NA	NA	NA	NA	NA	NA	0.125743	NA	1	NA	NA	NA
GO:0004765	shikimate kinase activity	NA	NA	1	NA	NA	NA	NA	NA	NA	NA	0.392694	NA	NA	1	NA	NA	NA
GO:0004766	spermidine synthase activity	NA	NA	1	NA	NA	NA	NA	NA	NA	NA	0.412329	NA	NA	1	NA	NA	NA
GO:0004767	sphingomyelin phosphodiesterase activity	NA	NA	0.38393	NA	NA	NA	NA	NA	NA	NA	0.0367496	NA	NA	1	NA	NA	0.548486
GO:0004768	stearoyl-CoA 9-desaturase activity	NA	NA	1	NA	NA	NA	NA	NA	NA	NA	0.599574	NA	NA	1	NA	NA	NA
GO:0004769	steroid delta-isomerase activity	NA	NA	-1	0.357592	NA	NA	NA	NA	NA	NA	0.51781	0.0375958	NA	1	0.379981	NA	NA
GO:0004771	sterol esterase activity	0.238985	NA	NA	0.566816	NA	NA	NA	NA	0.0765753	NA	NA	0.248376	NA	1	NA	NA	NA
GO:0004772	sterol O-acyltransferase activity	NA	NA	1	NA	NA	NA	NA	NA	NA	NA	0.412329	NA	NA	1	NA	NA	NA
GO:0004774	succinate-CoA ligase activity	NA	NA	0.828946	NA	NA	NA	0.530863	NA	NA	NA	0.51781	NA	0.418867	-0.789817	0.379981	0.116405	NA
GO:0004775	succinate-CoA ligase (ADP-forming) activity	NA	NA	1	NA	NA	NA	0.530863	NA	NA	NA	NA	NA	0.475312	NA	0.45721	0.277843	NA
GO:0004776	succinate-CoA ligase (GDP-forming) activity	NA	NA	1	NA	NA	NA	0.544796	NA	NA	NA	0.412329	NA	0.577436	-1	0.573751	0.3535	NA
GO:0004777	succinate-semialdehyde dehydrogenase activity	NA	NA	NA	0.406618	NA	NA	NA	NA	NA	NA	NA	0.194961	NA	1	NA	NA	NA
GO:0004779	sulfate adenylyltransferase activity	NA	0.441275	-1	NA	NA	NA	0.544796	NA	NA	0.123366	NA	NA	0.577436	-1	NA	NA	NA
GO:0004781	sulfate adenylyltransferase (ATP) activity	NA	0.441275	-1	NA	NA	NA	0.544796	NA	NA	0.123366	NA	NA	0.577436	-1	NA	NA	NA
GO:0004782	sulfinoalanine decarboxylase activity	NA	NA	1	NA	NA	NA	NA	NA	NA	NA	0.282499	NA	NA	1	NA	NA	NA
GO:0004784	superoxide dismutase activity	NA	0.571583	-1	NA	NA	NA	NA	NA	NA	0.316003	0.752159	NA	NA	1	NA	NA	0.178484
GO:0004785	copper, zinc superoxide dismutase activity	NA	0.520148	1	NA	NA	NA	NA	NA	NA	0.253613	0.427701	NA	NA	1	NA	NA	0.421448
GO:0004788	thiamin diphosphokinase activity	NA	NA	NA	NA	NA	NA	NA	NA	NA	NA	NA	NA	0.475312	NA	0.45721	0.277843	NA
GO:0004791	thioredoxin-disulfide reductase activity	NA	NA	-1	NA	NA	NA	NA	NA	NA	NA	0.599574	NA	NA	1	NA	NA	NA
GO:0004792	thiosulfate sulfurtransferase activity	NA	NA	1	NA	NA	NA	NA	NA	NA	NA	0.282499	NA	NA	1	NA	NA	0.421448
GO:0004795	threonine synthase activity	NA	NA	1	NA	NA	NA	NA	NA	NA	NA	0.282499	NA	NA	1	NA	NA	NA
GO:0004796	thromboxane-A synthase activity	NA	NA	1	NA	NA	NA	NA	NA	NA	NA	0.412329	NA	NA	1	NA	NA	NA
GO:0004797	thymidine kinase activity	NA	NA	1	NA	NA	NA	NA	NA	NA	NA	0.672346	NA	NA	1	NA	NA	NA
GO:0004799	thymidylate synthase activity	NA	NA	1	NA	NA	NA	NA	NA	NA	NA	0.672346	NA	NA	1	NA	NA	NA
GO:0004800	thyroxine 5'-deiodinase activity	NA	NA	-1	0.566816	NA	NA	0.544796	NA	NA	NA	NA	0.391155	0.577436	-1	NA	NA	NA
GO:0004801	transaldolase activity	NA	NA	1	NA	NA	NA	NA	NA	NA	NA	0.412329	NA	NA	1	NA	NA	NA
GO:0004802	transketolase activity	NA	NA	1	NA	NA	NA	NA	NA	NA	NA	0.51781	NA	0.646614	-1	NA	NA	NA
GO:0004806	triacylglycerol lipase activity	NA	NA	-0.335861	0.0110386	NA	NA	NA	0.162885	NA	NA	0.8096	0.00156222	0.87602	-1	NA	NA	-1
GO:0004807	triose-phosphate isomerase activity	NA	0.362252	NA	NA	NA	NA	NA	NA	NA	0.316003	NA	NA	NA	1	NA	NA	NA
GO:0004808	tRNA (5-methylaminomethyl-2-thiouridylate)-methyltransferase activity	NA	NA	1	NA	NA	NA	NA	NA	NA	NA	0.672346	NA	NA	1	NA	NA	NA
GO:0004809	tRNA (guanine-N2-)-methyltransferase activity	NA	NA	1	NA	NA	NA	NA	NA	NA	NA	0.282499	NA	NA	1	NA	NA	NA
GO:0004810	tRNA adenylyltransferase activity	NA	NA	1	NA	NA	NA	NA	NA	NA	NA	0.282499	NA	NA	1	NA	NA	NA
GO:0004811	tRNA isopentenyltransferase activity	NA	NA	1	NA	NA	NA	NA	NA	NA	NA	0.599574	NA	NA	1	NA	NA	NA
GO:0004812	aminoacyl-tRNA ligase activity	NA	-0.659631	8.24258e-05	NA	NA	NA	0.900378	NA	NA	-0.611075	0.00403292	NA	-0.659496	1	0.999024	-0.895649	-0.250847
GO:0004813	alanine-tRNA ligase activity	NA	NA	1	NA	NA	NA	NA	NA	NA	NA	0.282499	NA	NA	1	NA	NA	NA
GO:0004814	arginine-tRNA ligase activity	NA	NA	1	NA	NA	NA	NA	NA	NA	NA	0.308059	NA	NA	1	NA	NA	NA
GO:0004815	aspartate-tRNA ligase activity	NA	NA	0.589483	NA	NA	NA	NA	NA	NA	NA	0.0367496	NA	NA	1	0.45721	NA	NA
GO:0004816	asparagine-tRNA ligase activity	NA	NA	1	NA	NA	NA	NA	NA	NA	NA	0.192009	NA	NA	1	0.573751	NA	NA
GO:0004817	cysteine-tRNA ligase activity	NA	NA	1	NA	NA	NA	NA	NA	NA	NA	1	NA	NA	1	NA	NA	NA
GO:0004818	glutamate-tRNA ligase activity	NA	NA	1	NA	NA	NA	NA	NA	NA	NA	0.282499	NA	NA	1	0.573751	NA	NA
GO:0004820	glycine-tRNA ligase activity	NA	NA	1	NA	NA	NA	NA	NA	NA	NA	0.392694	NA	NA	1	NA	NA	0.421448
GO:0004821	histidine-tRNA ligase activity	NA	0.441275	-1	NA	NA	NA	NA	NA	NA	0.123366	0.412329	NA	NA	1	NA	NA	NA
GO:0004822	isoleucine-tRNA ligase activity	NA	NA	1	NA	NA	NA	NA	NA	NA	NA	0.729318	NA	NA	1	NA	NA	NA
GO:0004823	leucine-tRNA ligase activity	NA	NA	1	NA	NA	NA	0.544796	NA	NA	NA	0.51781	NA	0.577436	-1	0.573751	0.3535	NA
GO:0004824	lysine-tRNA ligase activity	NA	NA	1	NA	NA	NA	NA	NA	NA	NA	0.51781	NA	NA	1	NA	NA	NA
GO:0004825	methionine-tRNA ligase activity	NA	NA	1	NA	NA	NA	NA	NA	NA	NA	0.282499	NA	NA	1	NA	NA	NA
GO:0004826	phenylalanine-tRNA ligase activity	NA	NA	1	NA	NA	NA	NA	NA	NA	NA	0.308059	NA	NA	1	0.573751	NA	NA
GO:0004827	proline-tRNA ligase activity	NA	NA	1	NA	NA	NA	NA	NA	NA	NA	0.412329	NA	NA	1	0.573751	NA	NA
GO:0004828	serine-tRNA ligase activity	NA	NA	0.828946	NA	NA	NA	NA	NA	NA	NA	0.283632	NA	NA	1	0.736016	NA	NA
GO:0004829	threonine-tRNA ligase activity	NA	NA	0.828946	NA	NA	NA	0.581301	NA	NA	NA	0.392694	NA	0.646614	-1	NA	NA	NA
GO:0004830	tryptophan-tRNA ligase activity	NA	NA	1	NA	NA	NA	NA	NA	NA	NA	-1	NA	NA	1	NA	NA	NA
GO:0004831	tyrosine-tRNA ligase activity	NA	NA	1	NA	NA	NA	NA	NA	NA	NA	0.0916191	NA	NA	1	NA	NA	NA
GO:0004832	valine-tRNA ligase activity	NA	NA	1	NA	NA	NA	NA	NA	NA	NA	-0.791664	NA	NA	1	NA	NA	NA
GO:0004833	tryptophan 2,3-dioxygenase activity	NA	NA	NA	0.406618	NA	NA	NA	0.133074	NA	NA	NA	NA	0.475312	NA	NA	NA	NA
GO:0004835	tubulin-tyrosine ligase activity	0.352432	0.629897	-1	NA	NA	NA	NA	NA	0.353335	-1	-0.144806	NA	NA	1	-1	NA	0.39779
GO:0004838	tyrosine transaminase activity	NA	NA	NA	0.406618	NA	NA	NA	NA	NA	NA	NA	0.194961	NA	1	NA	NA	NA
GO:0004839	ubiquitin activating enzyme activity	NA	NA	1	NA	NA	NA	NA	NA	NA	NA	0.0916191	NA	NA	1	NA	NA	NA
GO:0004842	ubiquitin-protein ligase activity	-1	-1	0.00119733	-0.000403982	0.278449	-1	-1	-0.832261	NA	0.274451	1.05392e-22	-0.122114	-1	1	0.000151881	1	0.713593
GO:0004843	ubiquitin-specific protease activity	-1	-0.571583	0.0173592	-0.135713	NA	NA	0.748183	NA	0.662621	-0.481497	0.11857	-0.1543	-1	1	0.139882	-1	-0.337877
GO:0004844	uracil DNA N-glycosylase activity	NA	NA	NA	NA	NA	NA	NA	NA	NA	NA	NA	NA	NA	1	NA	NA	0.421448
GO:0004849	uridine kinase activity	NA	NA	1	NA	NA	NA	NA	NA	NA	NA	0.532934	NA	NA	1	NA	NA	NA
GO:0004850	uridine phosphorylase activity	NA	NA	NA	0.406618	NA	NA	NA	NA	NA	NA	NA	0.194961	NA	1	NA	NA	NA
GO:0004852	uroporphyrinogen-III synthase activity	NA	0.362252	NA	NA	NA	NA	NA	NA	NA	0.23131	NA	NA	NA	1	NA	NA	NA
GO:0004853	uroporphyrinogen decarboxylase activity	NA	NA	1	NA	NA	NA	NA	NA	NA	NA	0.51781	NA	NA	1	NA	NA	NA
GO:0004854	xanthine dehydrogenase activity	0.238985	NA	-1	NA	NA	NA	NA	NA	0.059591	NA	0.412329	NA	NA	1	NA	NA	NA
GO:0004855	xanthine oxidase activity	NA	NA	1	NA	NA	NA	NA	NA	NA	NA	0.282499	NA	NA	1	NA	NA	NA
GO:0004856	xylulokinase activity	NA	NA	1	NA	NA	NA	NA	NA	NA	NA	0.282499	NA	NA	1	NA	NA	NA
GO:0004857	enzyme inhibitor activity	-0.911702	0.19687	-2.69445e-05	0.00200171	-1	0.233327	-1	-0.884341	-1	0.0265412	-0.282499	8.84897e-08	0.775391	-1	-0.360545	-0.874809	0.250847
GO:0004859	phospholipase inhibitor activity	NA	0.196295	-0.292185	0.805371	NA	0.210773	NA	0.310179	NA	0.143078	-0.599574	-1	0.577436	-1	NA	NA	0.653955
GO:0004860	protein kinase inhibitor activity	0.700592	0.362252	-1	-0.680167	0.312313	0.409676	-1	0.619284	NA	0.0693585	0.116981	0.788698	0.598122	-1	-0.961918	-1	0.00385756
GO:0004861	cyclin-dependent protein kinase inhibitor activity	NA	0.441275	-1	-1	NA	NA	NA	0.333242	NA	0.129754	0.427701	NA	1	-1	NA	NA	0.0049679
GO:0004862	cAMP-dependent protein kinase inhibitor activity	0.290222	0.520148	NA	NA	0.0846821	NA	NA	NA	NA	0.23131	NA	NA	0.646614	-1	0.379981	0.420679	NA
GO:0004864	protein phosphatase inhibitor activity	0.582644	-1	-1	1	NA	NA	0.799657	NA	0.294546	0.609213	0.282499	0.236274	0.646614	-1	0.781074	0.601304	0.421448
GO:0004865	type 1 serine/threonine specific protein phosphatase inhibitor activity	NA	NA	1	-1	NA	NA	NA	NA	NA	NA	0.171255	0.391155	0.540803	-1	1	0.549479	0.605417
GO:0004866	endopeptidase inhibitor activity	-0.854934	0.362252	-9.12006e-07	2.89255e-06	NA	0.355728	0.718587	-1	-1	0.340528	-4.17879e-05	3.54145e-06	0.775391	-1	-0.573751	0.959064	-0.908341
GO:0004867	serine-type endopeptidase inhibitor activity	-1	0.362252	-4.45879e-07	1.00082e-06	NA	0.243504	-1	-1	-1	0.297895	-0.000203945	1.05381e-06	0.794055	-1	-0.45721	-1	0.995502
GO:0004869	cysteine protease inhibitor activity	NA	NA	-0.914835	0.0708832	NA	NA	0.581301	NA	NA	NA	-0.260797	0.0751438	0.741036	-1	-1	0.79572	-1
GO:0004871	signal transducer activity	0.175424	0.412203	-3.27874e-36	2.01643e-27	0.0424829	0.0137404	0.743565	1.48793e-06	0.314261	0.628867	-1.63429e-19	1.02331e-19	1.14756e-06	-2.36764e-07	0.0230707	8.0384e-08	2.87493e-55
GO:0004872	receptor activity	0.00866584	0.520148	-2.22614e-40	8.9418e-34	0.00231555	0.143809	0.643883	7.31076e-10	0.381617	-0.615384	-4.15096e-39	2.87596e-11	5.95904e-09	-3.38205e-09	0.144665	1.01733e-08	4.64041e-55
GO:0004873	asialoglycoprotein receptor activity	NA	NA	NA	0.357592	NA	NA	NA	NA	NA	NA	NA	0.0375958	NA	1	NA	NA	NA
GO:0004875	complement receptor activity	NA	NA	NA	NA	NA	NA	NA	NA	NA	NA	NA	NA	NA	1	NA	NA	NA
GO:0004876	complement component C3a receptor activity	NA	NA	NA	NA	NA	NA	NA	NA	NA	NA	NA	NA	NA	1	NA	NA	NA
GO:0004879	ligand-dependent nuclear receptor activity	NA	0.943343	-0.742156	0.0349471	NA	0.522968	0.581301	0.133074	NA	-1	-0.282499	0.194961	0.126616	-0.159462	0.469146	0.162469	0.00568394
GO:0004882	androgen receptor activity	NA	NA	1	NA	NA	NA	0.544796	NA	NA	NA	0.51781	NA	0.577436	-1	0.573751	0.3535	0.337877
GO:0004883	glucocorticoid receptor activity	NA	NA	NA	NA	NA	NA	NA	NA	NA	NA	NA	NA	0.475312	NA	0.45721	0.277843	NA
GO:0004886	retinoid-X receptor activity	NA	NA	1	0.680167	NA	NA	NA	NA	NA	NA	0.192009	0.248376	NA	1	NA	NA	0.421448
GO:0004887	thyroid hormone receptor activity	NA	0.677569	1	-1	NA	NA	NA	NA	NA	0.316003	0.184275	0.534264	NA	1	NA	NA	0.25934
GO:0004888	transmembrane receptor activity	2.85505e-07	1	-5.65396e-48	9.57327e-37	0.000124562	0.216413	1	6.97937e-09	0.0427015	-0.274451	-5.30028e-39	6.6669e-14	2.43604e-07	-8.50315e-07	0.45721	6.97136e-08	4.55002e-39
GO:0004889	nicotinic acetylcholine-activated cation-selective channel activity	NA	-1	-0.00448056	5.45255e-05	NA	0.307176	NA	NA	NA	NA	-0.282499	2.72972e-08	-1	1	-0.911884	0.77178	7.47736e-05
GO:0004890	GABA-A receptor activity	2.71293e-05	0.871243	-0.00132408	0.406618	0.000170664	0.113102	0.618053	0.238784	0.0206337	NA	NA	0.154985	3.96422e-05	-2.80264e-05	0.000526251	1.89541e-06	-1
GO:0004891	glycine-inhibited chloride channel activity	NA	NA	NA	NA	NA	NA	NA	NA	NA	NA	NA	NA	0.475312	NA	0.45721	0.277843	NA
GO:0004896	hematopoietin/interferon-class (D200-domain) cytokine receptor activity	-1	1	-0.12	0.0281649	NA	0.481775	NA	0.714624	0.429173	0.503754	0.55702	4.71891e-05	-0.949823	1	0.932839	0.587722	0.596283
GO:0004897	ciliary neurotrophic factor receptor activity	NA	NA	NA	NA	NA	NA	NA	NA	NA	NA	NA	NA	NA	NA	NA	NA	NA
GO:0004900	erythropoietin receptor activity	NA	NA	1	NA	NA	NA	NA	NA	NA	NA	0.282499	NA	NA	1	NA	NA	0.224154
GO:0004903	growth hormone receptor activity	NA	NA	NA	0.406618	NA	NA	NA	0.133074	NA	NA	NA	NA	0.475312	NA	0.45721	0.277843	NA
GO:0004904	interferon receptor activity	NA	NA	1	NA	NA	NA	NA	NA	NA	NA	0.308059	NA	NA	1	NA	NA	0.421448
GO:0004906	interferon-gamma receptor activity	NA	NA	1	NA	NA	NA	NA	NA	NA	NA	0.0916191	NA	NA	1	NA	NA	0.337877
GO:0004907	interleukin receptor activity	0.663863	1	-0.0391311	0.000726857	NA	0.381909	NA	NA	0.294546	0.609213	1	5.77008e-08	-0.818046	1	-0.846558	0.861929	-1
GO:0004908	interleukin-1 receptor activity	NA	0.629897	-0.681149	0.526726	NA	0.175458	NA	NA	NA	NA	-1	0.157683	0.577436	-1	0.573751	0.277843	0.110397
GO:0004909	interleukin-1, Type I, activating receptor activity	NA	NA	-1	0.566816	NA	NA	NA	NA	NA	NA	0.412329	0.194961	NA	1	NA	NA	0.337877
GO:0004910	interleukin-1, Type II, blocking receptor activity	NA	NA	NA	0.406618	NA	NA	NA	NA	NA	NA	NA	0.194961	0.577436	-1	0.573751	0.3535	0.0504689
GO:0004911	interleukin-2 receptor activity	NA	NA	NA	0.183517	NA	NA	NA	NA	NA	NA	NA	0.0375958	NA	1	NA	NA	NA
GO:0004912	interleukin-3 receptor activity	NA	0.441275	NA	0.566816	NA	NA	NA	NA	NA	0.123366	NA	0.194961	NA	1	NA	NA	NA
GO:0004913	interleukin-4 receptor activity	0.238985	NA	NA	0.566816	NA	NA	NA	NA	0.059591	NA	NA	0.194961	NA	1	NA	NA	NA
GO:0004914	interleukin-5 receptor activity	NA	NA	NA	0.183517	NA	NA	NA	NA	NA	NA	NA	0.0375958	NA	1	NA	NA	NA
GO:0004915	interleukin-6 receptor activity	NA	NA	1	NA	NA	NA	NA	NA	NA	NA	0.0916191	NA	NA	1	NA	NA	NA
GO:0004917	interleukin-7 receptor activity	NA	NA	-1	0.566816	NA	NA	NA	NA	NA	NA	0.412329	0.194961	NA	1	NA	NA	NA
GO:0004918	interleukin-8 receptor activity	NA	NA	NA	0.406618	NA	NA	NA	NA	NA	NA	NA	0.194961	NA	1	NA	NA	NA
GO:0004919	interleukin-9 receptor activity	NA	NA	NA	0.406618	NA	NA	NA	NA	NA	NA	NA	0.125743	NA	1	NA	NA	NA
GO:0004920	interleukin-10 receptor activity	NA	NA	-1	0.566816	NA	NA	NA	NA	NA	NA	0.412329	0.194961	NA	1	NA	NA	NA
GO:0004923	leukemia inhibitory factor receptor activity	NA	NA	NA	NA	NA	NA	NA	NA	NA	NA	NA	NA	NA	1	NA	NA	NA
GO:0004924	oncostatin-M receptor activity	NA	NA	1	NA	NA	NA	NA	NA	NA	NA	0.0916191	NA	NA	1	0.573751	NA	NA
GO:0004925	prolactin receptor activity	NA	NA	NA	NA	NA	NA	NA	NA	NA	NA	NA	NA	0.475312	NA	0.45721	0.277843	NA
GO:0004926	non-G-protein coupled 7TM receptor activity	NA	NA	-1	0.837112	NA	NA	0.670919	NA	NA	NA	0.798762	0.308128	-1	-1	NA	NA	0.39779
GO:0004930	G-protein coupled receptor activity	0.00322215	-1	-1.53555e-29	1.14616e-33	0.041692	0.349302	1	2.12305e-15	0.57694	-0.0365444	-9.59744e-40	0.00798842	7.25592e-05	-0.00264592	-0.45721	0.215764	2.43678e-16
GO:0004931	ATP-gated cation channel activity	NA	NA	-0.914835	0.162653	NA	NA	NA	NA	NA	NA	0.599574	0.00481802	NA	1	NA	NA	NA
GO:0004935	adrenoceptor activity	NA	NA	-0.828946	0.183517	NA	NA	NA	0.127911	NA	NA	-1	0.264663	0.577436	-1	0.573751	0.587722	NA
GO:0004936	alpha-adrenergic receptor activity	NA	NA	-1	0.680167	NA	NA	NA	NA	NA	NA	-1	0.431681	NA	1	0.671769	NA	NA
GO:0004937	alpha1-adrenergic receptor activity	NA	NA	-1	0.680167	NA	NA	NA	NA	NA	NA	0.51781	0.248376	NA	1	0.671769	NA	NA
GO:0004939	beta-adrenergic receptor activity	NA	NA	-1	0.357592	NA	NA	NA	0.213164	NA	NA	0.599574	0.299503	0.646614	-1	NA	NA	NA
GO:0004940	beta1-adrenergic receptor activity	NA	NA	1	NA	NA	NA	NA	NA	NA	NA	0.412329	NA	NA	1	NA	NA	NA
GO:0004941	beta2-adrenergic receptor activity	NA	NA	NA	0.406618	NA	NA	NA	0.133074	NA	NA	NA	NA	0.475312	NA	NA	NA	NA
GO:0004942	anaphylatoxin receptor activity	NA	NA	NA	0.566816	NA	NA	NA	NA	NA	NA	NA	0.299503	NA	1	NA	NA	NA
GO:0004943	C3a anaphylatoxin receptor activity	NA	NA	NA	NA	NA	NA	NA	NA	NA	NA	NA	NA	NA	1	NA	NA	NA
GO:0004944	C5a anaphylatoxin receptor activity	NA	NA	NA	0.406618	NA	NA	NA	NA	NA	NA	NA	0.248376	NA	1	NA	NA	NA
GO:0004945	angiotensin type II receptor activity	NA	NA	-0.914835	0.0195615	NA	NA	0.581301	0.238784	NA	NA	NA	0.0474785	0.741036	-1	0.77625	0.51507	0.548486
GO:0004946	bombesin receptor activity	NA	NA	NA	0.566816	NA	NA	NA	0.175256	NA	NA	NA	NA	0.418867	-0.789817	NA	NA	NA
GO:0004947	bradykinin receptor activity	NA	NA	1	0.357592	NA	NA	0.581301	0.213164	NA	NA	0.672346	0.347283	0.646614	-1	0.671769	0.420679	NA
GO:0004948	calcitonin receptor activity	NA	NA	NA	0.566816	NA	NA	NA	0.175256	NA	NA	NA	NA	0.231213	NA	0.211678	0.0527033	NA
GO:0004949	cannabinoid receptor activity	NA	NA	NA	0.566816	NA	NA	NA	NA	NA	NA	NA	0.194961	NA	1	NA	NA	0.0504689
GO:0004950	chemokine receptor activity	NA	NA	-0.0871471	5.45255e-05	NA	NA	0.581301	0.0782044	NA	NA	-0.192009	0.00106288	0.659767	-1	-0.796347	-1	0.110397
GO:0004951	cholecystokinin receptor activity	NA	NA	NA	0.406618	NA	NA	NA	NA	NA	NA	NA	0.248376	NA	1	NA	NA	0.224154
GO:0004952	dopamine receptor activity	0.352432	NA	NA	0.255488	NA	NA	NA	NA	0.223697	NA	NA	0.213548	NA	1	NA	NA	0.0049679
GO:0004953	icosanoid receptor activity	NA	0.741452	NA	0.00196836	NA	0.220375	NA	0.133074	NA	NA	NA	0.0518281	0.475312	-1	-1	0.636645	NA
GO:0004954	prostanoid receptor activity	NA	0.741452	NA	0.00196836	NA	0.220375	NA	0.133074	NA	NA	NA	0.0518281	0.475312	-1	-1	0.636645	NA
GO:0004955	prostaglandin receptor activity	NA	0.706202	NA	0.0066853	NA	0.210773	NA	0.127911	NA	NA	NA	0.0979242	0.418867	-0.789817	-1	0.587722	NA
GO:0004956	prostaglandin D receptor activity	NA	NA	NA	0.183517	NA	NA	NA	NA	NA	NA	NA	0.0160653	NA	1	NA	NA	NA
GO:0004957	prostaglandin E receptor activity	NA	0.629897	NA	0.0632181	NA	0.175458	NA	0.0801376	NA	NA	NA	0.337007	0.231213	-0.384032	0.77625	0.51507	NA
GO:0004958	prostaglandin F receptor activity	NA	NA	NA	0.406618	NA	NA	NA	NA	NA	NA	NA	0.299503	NA	1	NA	NA	NA
GO:0004960	thromboxane receptor activity	NA	NA	NA	0.0632181	NA	NA	NA	NA	NA	NA	NA	0.0367708	NA	1	NA	NA	NA
GO:0004961	thromboxane A2 receptor activity	NA	NA	NA	0.406618	NA	NA	NA	NA	NA	NA	NA	0.125743	NA	1	NA	NA	NA
GO:0004962	endothelin receptor activity	NA	0.441275	NA	NA	NA	NA	NA	NA	NA	0.123366	NA	NA	0.577436	-1	0.573751	NA	0.337877
GO:0004963	follicle-stimulating hormone receptor activity	NA	0.362252	NA	NA	NA	0.078624	NA	NA	NA	NA	NA	NA	0.231213	NA	0.211678	0.0527033	0.337877
GO:0004964	lutropin-choriogonadotropic hormone receptor activity	NA	NA	NA	0.406618	NA	NA	NA	NA	NA	NA	NA	0.125743	NA	1	NA	NA	NA
GO:0004965	GABA-B receptor activity	NA	NA	1	NA	NA	NA	NA	NA	NA	NA	0.672346	NA	NA	1	NA	NA	NA
GO:0004966	galanin receptor activity	NA	NA	NA	0.0632181	NA	NA	NA	NA	NA	NA	NA	0.00481802	NA	1	NA	NA	0.421448
GO:0004967	glucagon receptor activity	NA	NA	NA	0.406618	NA	NA	NA	NA	NA	NA	NA	0.194961	NA	1	NA	NA	NA
GO:0004968	gonadotropin-releasing hormone receptor activity	NA	NA	NA	0.406618	NA	NA	NA	NA	NA	NA	NA	0.248376	NA	1	NA	NA	0.224154
GO:0004969	histamine receptor activity	NA	0.629897	NA	0.0632181	NA	NA	NA	NA	NA	0.297895	NA	0.00698695	NA	1	NA	NA	NA
GO:0004970	ionotropic glutamate receptor activity	0.290222	0.441275	-0.107421	-1	0.239628	NA	0.785197	0.490832	0.344267	0.17449	-0.282499	-1	0.00974237	-0.0113528	0.110298	0.000504269	0.544022
GO:0004971	alpha-amino-3-hydroxy-5-methyl-4-isoxazole propionate selective glutamate receptor activity	NA	NA	-1	NA	NA	NA	0.544796	NA	NA	NA	NA	NA	0.231213	NA	0.211678	0.0527033	NA
GO:0004972	N-methyl-D-aspartate selective glutamate receptor activity	0.385317	0.14014	-0.446447	NA	NA	NA	NA	NA	0.112905	0.00329653	1	NA	0.775391	-1	1	0.549479	0.605417
GO:0004974	leukotriene receptor activity	NA	NA	NA	0.183517	NA	NA	NA	0.175256	NA	NA	NA	0.347283	0.577436	-1	NA	NA	NA
GO:0004977	melanocortin receptor activity	NA	NA	-0.914835	0.162653	NA	NA	NA	0.238784	NA	NA	-1	0.188151	0.775391	-1	1	0.549479	NA
GO:0004978	adrenocorticotropin receptor activity	NA	NA	NA	NA	NA	NA	NA	NA	NA	NA	NA	NA	NA	1	NA	NA	NA
GO:0004980	melanocyte stimulating hormone receptor activity	NA	NA	1	NA	NA	NA	NA	NA	NA	NA	0.51781	NA	NA	1	NA	NA	NA
GO:0004981	muscarinic acetylcholine receptor activity	0.324018	NA	NA	0.162653	0.105405	NA	NA	NA	NA	NA	NA	0.0367708	0.475312	-1	0.469146	0.248133	NA
GO:0004982	N-formyl peptide receptor activity	NA	NA	NA	0.406618	NA	NA	NA	NA	NA	NA	NA	0.465835	0.694852	1	NA	NA	NA
GO:0004983	neuropeptide Y receptor activity	0.352432	NA	NA	0.0632181	NA	NA	NA	NA	0.166455	NA	NA	0.0189413	0.775391	-1	1	0.549479	0.605417
GO:0004984	olfactory receptor activity	NA	NA	NA	NA	NA	NA	NA	NA	NA	NA	NA	NA	-0.475312	0.879532	NA	NA	0
GO:0004985	opioid receptor activity	0.385317	0.677569	-0.446447	0.357592	NA	NA	NA	0.100915	0.18039	0.375632	-0.791664	0.643961	0.540803	-1	0.5723	0.549479	0.0115606
GO:0004986	delta-opioid receptor activity	NA	NA	NA	0.406618	NA	NA	NA	NA	NA	NA	NA	0.125743	NA	1	NA	NA	NA
GO:0004987	kappa-opioid receptor activity	NA	NA	NA	0.406618	NA	NA	NA	0.133074	NA	NA	NA	NA	0.475312	NA	NA	NA	0.224154
GO:0004988	mu-opioid receptor activity	NA	NA	NA	0.406618	NA	NA	NA	0.133074	NA	NA	NA	NA	0.475312	NA	0.45721	0.277843	0.224154
GO:0004990	oxytocin receptor activity	NA	NA	NA	0.406618	NA	NA	NA	NA	NA	NA	NA	0.248376	NA	1	NA	NA	NA
GO:0004992	platelet activating factor receptor activity	NA	0.520148	1	NA	NA	NA	NA	NA	NA	0.183306	0.282499	NA	NA	1	NA	NA	NA
GO:0004993	serotonin receptor activity	0.495042	1	NA	0.000181463	0.198449	0.268054	NA	0.000260613	NA	NA	NA	0.00410594	0.00516873	-0.00641517	0.211678	0.00658235	0.263231
GO:0004994	somatostatin receptor activity	0.352432	NA	NA	0.526726	0.12373	NA	NA	NA	NA	NA	NA	0.0910457	0.741036	-1	NA	NA	NA
GO:0004995	tachykinin receptor activity	NA	NA	NA	0.566816	NA	NA	NA	0.175256	NA	NA	NA	NA	0.577436	-1	0.573751	0.3535	0.337877
GO:0004996	thyroid-stimulating hormone receptor activity	NA	NA	NA	0.183517	NA	NA	NA	NA	NA	NA	NA	0.0160653	NA	1	0.573751	NA	NA
GO:0004997	thyrotropin-releasing hormone receptor activity	NA	NA	NA	0.406618	NA	NA	NA	0.133074	NA	NA	NA	NA	0.475312	NA	NA	NA	NA
GO:0004998	transferrin receptor activity	NA	NA	-1	0.566816	NA	NA	NA	NA	NA	NA	0.412329	0.194961	NA	1	NA	NA	NA
GO:0004999	vasoactive intestinal polypeptide receptor activity	NA	0.520148	NA	0.357592	NA	NA	NA	NA	NA	0.363576	NA	0.264663	NA	1	NA	NA	0.421448
GO:0005000	vasopressin receptor activity	NA	NA	NA	0.0195615	NA	NA	NA	NA	NA	NA	NA	0.00448892	NA	1	NA	NA	NA
GO:0005001	transmembrane receptor protein tyrosine phosphatase activity	NA	0.670659	-1	-1	NA	NA	0.581301	NA	NA	0.154768	0.348898	0.194961	0.480124	-1	0.0341961	0.144837	0.110397
GO:0005003	ephrin receptor activity	0.529049	-1	-0.140003	0.680167	0.215024	NA	0.756838	0.175256	NA	0.519533	-0.523231	0.721027	0.331153	-0.520382	0.379981	0.104185	9.49582e-14
GO:0005005	transmembrane-ephrin receptor activity	0.352432	NA	-1	-1	0.12373	NA	NA	NA	NA	NA	0.308059	0.347283	0.741036	-1	0.77625	0.51507	0.000178754
GO:0005006	epidermal growth factor receptor activity	NA	NA	NA	0.680167	NA	NA	NA	NA	NA	NA	NA	0.248376	NA	1	0.671769	NA	0.421448
GO:0005007	fibroblast growth factor receptor activity	NA	0.629897	-1	0.526726	NA	NA	NA	NA	NA	0.23131	0.392694	0.1234	NA	1	NA	NA	0.000178754
GO:0005008	hepatocyte growth factor receptor activity	NA	NA	1	NA	NA	NA	0.530863	NA	NA	NA	NA	NA	0.475312	NA	0.45721	0.277843	0.224154
GO:0005009	insulin receptor activity	NA	NA	1	NA	NA	NA	NA	NA	NA	NA	0.282499	NA	NA	1	NA	NA	NA
GO:0005010	insulin-like growth factor receptor activity	0.290222	0.520148	-1	NA	NA	0.142629	NA	NA	0.0765753	NA	0.51781	NA	0.646614	-1	NA	NA	0.110397
GO:0005011	macrophage colony stimulating factor receptor activity	NA	NA	NA	NA	NA	NA	NA	NA	NA	NA	NA	NA	NA	1	NA	NA	0.337877
GO:0005017	platelet-derived growth factor receptor activity	NA	0.520148	-1	NA	NA	NA	NA	NA	NA	0.154768	0.51781	NA	NA	1	NA	NA	0.421448
GO:0005018	platelet-derived growth factor alpha-receptor activity	NA	NA	NA	NA	NA	NA	NA	NA	NA	NA	NA	NA	NA	1	NA	NA	0.224154
GO:0005019	platelet-derived growth factor beta-receptor activity	NA	0.362252	NA	NA	NA	NA	NA	NA	NA	0.086662	NA	NA	NA	1	NA	NA	NA
GO:0005020	stem cell factor receptor activity	NA	NA	1	NA	NA	NA	NA	NA	NA	NA	0.282499	NA	NA	1	NA	NA	NA
GO:0005021	vascular endothelial growth factor receptor activity	0.428643	0.741452	-0.914835	0.566816	NA	NA	NA	NA	0.234339	0.49337	-1	0.248376	NA	1	0.654302	NA	0.0049679
GO:0005024	transforming growth factor beta receptor activity	0.175424	NA	-1	-1	NA	NA	0.670919	NA	0.0423599	NA	-1	-1	-1	1	0.127749	NA	-1
GO:0005025	transforming growth factor beta receptor activity, type I	0.0698124	NA	-0.914835	NA	NA	NA	NA	NA	0.00994031	NA	1	NA	NA	1	0.0895545	NA	0.605417
GO:0005026	transforming growth factor beta receptor activity, type II	NA	NA	-1	0.566816	NA	NA	NA	NA	NA	NA	0.51781	0.248376	NA	1	NA	NA	NA
GO:0005031	tumor necrosis factor receptor activity	NA	NA	-0.681149	0.255488	NA	NA	NA	NA	NA	NA	-1	0.0367708	0.810704	-1	NA	NA	NA
GO:0005035	death receptor activity	NA	NA	-0.446447	0.357592	NA	NA	NA	NA	NA	NA	-1	0.0616584	1	-1	NA	NA	0.697418
GO:0005041	low-density lipoprotein receptor activity	0.44685	0.75859	-1	-0.837112	0.172627	NA	NA	NA	NA	0.316003	0.184275	0.534264	0.646614	-1	0.45721	0.3535	NA
GO:0005042	netrin receptor activity	NA	NA	NA	NA	NA	NA	NA	NA	NA	NA	NA	NA	0.475312	NA	0.45721	0.277843	0.224154
GO:0005044	scavenger receptor activity	NA	0.362252	-0.0409285	0.183883	NA	NA	0.812214	NA	NA	0.123366	-0.113756	0.0755154	-0.949823	1	0.814651	-1	NA
GO:0005046	KDEL sequence binding	NA	NA	1	NA	NA	NA	NA	NA	NA	NA	0.412329	NA	NA	1	NA	NA	NA
GO:0005047	signal recognition particle binding	NA	NA	1	NA	NA	NA	NA	NA	NA	NA	0.282499	NA	NA	1	NA	NA	NA
GO:0005048	signal sequence binding	0.570536	-1	1	NA	NA	NA	NA	NA	0.223697	0.471631	0.001109	NA	NA	1	0.45721	NA	0.544022
GO:0005053	peroxisome matrix targeting signal-2 binding	NA	NA	NA	NA	NA	NA	NA	NA	NA	NA	NA	NA	NA	1	0.45721	NA	NA
GO:0005055	laminin receptor activity	NA	NA	-1	0.566816	NA	NA	NA	NA	NA	NA	0.51781	0.248376	NA	1	NA	NA	0.337877
GO:0005057	receptor signaling protein activity	0.463371	-0.967134	-1	1	0.684704	0.488596	-0.765499	-0.649442	0.0985368	0.404019	7.69593e-07	0.000179869	-0.646614	1	0.5723	-0.827131	0.0303489
GO:0005061	aryl hydrocarbon receptor nuclear translocator activity	NA	NA	-1	NA	NA	NA	NA	NA	NA	NA	0.412329	NA	NA	1	0.573751	NA	NA
GO:0005062	hematopoietin/interferon-class (D200-domain) cytokine receptor signal transducer activity	NA	NA	0.589483	NA	NA	NA	NA	NA	NA	NA	0.00462971	NA	NA	1	NA	NA	0.488555
GO:0005066	transmembrane receptor protein tyrosine kinase signaling protein activity	NA	NA	-1	0.837112	NA	NA	0.670919	NA	NA	NA	0.283632	0.188151	1	-1	0.654302	0.620752	0.697418
GO:0005068	transmembrane receptor protein tyrosine kinase adaptor protein activity	NA	NA	-0.914835	1	NA	NA	NA	NA	NA	NA	0.599574	0.299503	NA	1	0.736016	NA	NA
GO:0005069	transmembrane receptor protein tyrosine kinase docking protein activity	NA	NA	-1	0.680167	NA	NA	0.581301	NA	NA	NA	NA	0.248376	0.646614	-1	0.379981	0.420679	NA
GO:0005070	SH3/SH2 adaptor activity	NA	0.531985	-0.321778	0.585829	NA	0.195275	-1	0.722403	NA	0.201126	0.112479	0.00422739	0.750047	-1	0.987579	0.454987	-0.714819
GO:0005071	transmembrane receptor protein serine/threonine kinase signaling protein activity	NA	NA	1	NA	NA	NA	NA	NA	NA	NA	0.171255	NA	NA	1	NA	NA	0.605417
GO:0005072	transforming growth factor beta receptor, cytoplasmic mediator activity	NA	NA	1	NA	NA	NA	NA	NA	NA	NA	0.308059	NA	NA	1	NA	NA	0.548486
GO:0005076	receptor signaling protein serine/threonine kinase signaling protein activity	NA	NA	-1	NA	NA	NA	NA	NA	NA	NA	0.412329	NA	NA	1	NA	NA	NA
GO:0005078	MAP-kinase scaffold activity	NA	NA	0.828946	NA	NA	NA	NA	NA	NA	NA	0.0219676	NA	NA	1	NA	NA	0.110397
GO:0005080	protein kinase C binding	NA	0.421424	-1	0.805371	NA	NA	NA	NA	NA	0.086662	0.340386	0.196207	NA	1	0.573751	NA	0.110397
GO:0005082	receptor signaling protein tyrosine phosphatase signaling protein activity	NA	NA	1	NA	NA	NA	NA	NA	NA	NA	0.282499	NA	NA	1	NA	NA	NA
GO:0005083	small GTPase regulator activity	-1	1	0.845239	-0.073377	NA	0.772188	1	-0.702837	0.814153	0.993305	0.282499	-0.159917	-1	-1	1.3571e-06	0.448677	0.907925
GO:0005084	Rab escort protein activity	NA	NA	1	NA	NA	NA	0.530863	NA	NA	NA	NA	NA	0.475312	NA	0.45721	0.277843	NA
GO:0005085	guanyl-nucleotide exchange factor activity	-0.708368	0.571583	-1	-0.257141	NA	NA	-1	-0.643232	-1	0.158499	0.693848	-0.369589	-0.577436	1	0.0055656	1	1
GO:0005086	ARF guanyl-nucleotide exchange factor activity	NA	1	1	-1	NA	NA	0.732915	NA	NA	0.601191	0.987806	1	0.916303	-1	0.426951	0.78751	-1
GO:0005087	Ran guanyl-nucleotide exchange factor activity	NA	NA	1	NA	NA	NA	NA	NA	NA	NA	0.282499	NA	NA	1	0.671769	NA	0.421448
GO:0005088	Ras guanyl-nucleotide exchange factor activity	NA	0.815446	-1	-0.876919	NA	NA	-1	-1	NA	0.506247	-0.96691	-0.9493	-0.73921	1	0.054726	0.77178	0.219191
GO:0005089	Rho guanyl-nucleotide exchange factor activity	NA	-1	-1	1	NA	NA	-1	-1	NA	-1	-0.542982	-0.936173	-0.715405	1	0.120101	0.906307	0.148572
GO:0005092	GDP-dissociation inhibitor activity	NA	NA	1	-1	NA	NA	NA	NA	NA	NA	-1	-1	NA	1	NA	NA	0.605417
GO:0005093	Rab GDP-dissociation inhibitor activity	NA	NA	1	NA	NA	NA	NA	NA	NA	NA	0.70992	NA	NA	1	NA	NA	0.337877
GO:0005094	Rho GDP-dissociation inhibitor activity	NA	NA	1	NA	NA	NA	NA	NA	NA	NA	-0.831218	NA	NA	1	NA	NA	NA
GO:0005095	GTPase inhibitor activity	NA	NA	1	0.805371	NA	NA	NA	NA	NA	NA	0.059248	0.196207	NA	1	NA	NA	0.319594
GO:0005096	GTPase activator activity	0.764477	0.901462	1	-0.00409406	NA	0.220375	0.643883	-0.345287	0.140797	0.4575	0.00188612	-0.299503	0.760766	-1	2.61971e-05	0.468853	0.80792
GO:0005097	Rab GTPase activator activity	NA	0.757426	0.304568	-0.266495	NA	0.419562	0.703505	NA	NA	-1	-1	-0.125743	0.741036	-1	0.0904714	0.876506	NA
GO:0005098	Ran GTPase activator activity	NA	NA	1	NA	NA	NA	NA	NA	NA	NA	0.412329	NA	NA	1	NA	NA	NA
GO:0005099	Ras GTPase activator activity	0.812297	-1	0.609809	-0.0632181	NA	0.270695	0.935871	-1	0.382624	-0.670695	0.266302	-0.0910457	0.646614	-1	4.21604e-06	0.277843	-0.995502
GO:0005100	Rho GTPase activator activity	0.319435	-1	1	-0.499706	NA	0.340459	NA	0.515684	0.0555694	NA	0.00413077	-1	0.75716	-1	0.0623332	0.3535	0.566176
GO:0005102	receptor binding	1	0.372179	-2.37427e-22	1.8212e-31	-0.891479	0.000159328	-0.544796	1.48793e-06	0.112905	0.0571143	-0.833426	3.63724e-65	0.120879	-1	-0.204989	0.77721	6.74952e-10
GO:0005104	fibroblast growth factor receptor binding	NA	0.520148	NA	0.357592	NA	0.142629	NA	NA	NA	NA	NA	0.157683	0.475312	-1	0.77625	0.51507	NA
GO:0005112	Notch binding	NA	0.677569	-0.446447	0.357592	NA	NA	NA	NA	NA	0.274451	-1	0.0367708	0.810704	-1	NA	NA	NA
GO:0005113	patched binding	NA	NA	NA	0.183517	NA	NA	NA	NA	NA	NA	NA	0.0160653	NA	1	NA	NA	0.337877
GO:0005118	sevenless binding	NA	0.362252	NA	NA	NA	NA	NA	NA	NA	0.123366	NA	NA	NA	1	NA	NA	NA
GO:0005121	Toll binding	NA	NA	1	NA	NA	NA	NA	NA	NA	NA	0.412329	NA	NA	1	NA	NA	NA
GO:0005123	death receptor binding	NA	NA	0.609809	-1	NA	NA	NA	NA	NA	NA	0.000915985	0.431681	NA	1	NA	NA	0.319594
GO:0005125	cytokine activity	-1	0.816051	-1.58219e-12	1.69083e-20	NA	0.231189	-0.822198	2.53507e-07	0.223697	0.2156	-0.198367	4.18646e-30	0.100576	-1	-0.00766327	-0.549479	0.178484
GO:0005126	hematopoietin/interferon-class (D200-domain) cytokine receptor binding	NA	NA	-3.67915e-06	2.92657e-19	NA	NA	-1	5.63738e-10	NA	NA	-0.146424	7.42313e-10	0.00185824	1	-0.406525	-0.895649	0.3371
GO:0005127	ciliary neurotrophic factor receptor binding	NA	NA	NA	NA	NA	NA	NA	NA	NA	NA	NA	NA	NA	NA	NA	NA	NA
GO:0005128	erythropoietin receptor binding	NA	NA	NA	0.183517	NA	NA	NA	NA	NA	NA	NA	0.0160653	NA	1	NA	NA	0.337877
GO:0005129	granulocyte macrophage colony-stimulating factor receptor binding	NA	NA	NA	0.406618	NA	NA	NA	NA	NA	NA	NA	0.125743	NA	1	NA	NA	NA
GO:0005130	granulocyte colony-stimulating factor receptor binding	NA	NA	NA	0.406618	NA	NA	NA	NA	NA	NA	NA	0.125743	NA	1	NA	NA	NA
GO:0005131	growth hormone receptor binding	NA	NA	-1	0.566816	NA	NA	NA	NA	NA	NA	0.51781	0.248376	NA	1	NA	NA	0.337877
GO:0005132	interferon-alpha/beta receptor binding	NA	NA	NA	0.000381539	NA	NA	NA	1.20608e-05	NA	NA	NA	0.188151	0.0125732	1	NA	NA	NA
GO:0005133	interferon-gamma receptor binding	NA	NA	NA	0.406618	NA	NA	NA	NA	NA	NA	NA	0.125743	NA	1	NA	NA	NA
GO:0005134	interleukin-2 receptor binding	NA	NA	NA	0.406618	NA	NA	NA	NA	NA	NA	NA	0.194961	NA	1	NA	NA	0.337877
GO:0005135	interleukin-3 receptor binding	NA	NA	NA	0.406618	NA	NA	NA	NA	NA	NA	NA	0.125743	NA	1	NA	NA	NA
GO:0005136	interleukin-4 receptor binding	NA	NA	NA	0.406618	NA	NA	NA	NA	NA	NA	NA	0.125743	NA	1	NA	NA	NA
GO:0005137	interleukin-5 receptor binding	NA	NA	-1	0.566816	NA	NA	NA	NA	NA	NA	0.51781	0.248376	NA	1	NA	NA	NA
GO:0005138	interleukin-6 receptor binding	NA	NA	NA	0.406618	NA	NA	NA	0.133074	NA	NA	NA	NA	0.475312	NA	NA	NA	0.224154
GO:0005139	interleukin-7 receptor binding	NA	NA	1	NA	NA	NA	0.530863	NA	NA	NA	NA	NA	0.475312	NA	NA	NA	0.224154
GO:0005140	interleukin-9 receptor binding	NA	NA	NA	NA	NA	NA	NA	NA	NA	NA	NA	NA	NA	1	NA	NA	NA
GO:0005141	interleukin-10 receptor binding	NA	NA	NA	0.406618	NA	NA	NA	NA	NA	NA	NA	0.125743	NA	1	NA	NA	NA
GO:0005142	interleukin-11 receptor binding	NA	NA	NA	0.406618	NA	NA	NA	NA	NA	NA	NA	0.125743	NA	1	NA	NA	NA
GO:0005143	interleukin-12 receptor binding	NA	NA	-1	0.566816	NA	NA	NA	NA	NA	NA	0.51781	0.248376	NA	1	NA	NA	NA
GO:0005144	interleukin-13 receptor binding	NA	NA	NA	0.406618	NA	NA	NA	NA	NA	NA	NA	0.194961	NA	1	NA	NA	NA
GO:0005146	leukemia inhibitory factor receptor binding	NA	NA	NA	0.183517	NA	NA	NA	NA	NA	NA	NA	0.0160653	NA	1	NA	NA	0.0504689
GO:0005147	oncostatin-M receptor binding	NA	NA	NA	0.183517	NA	NA	NA	NA	NA	NA	NA	0.0160653	NA	1	NA	NA	0.337877
GO:0005148	prolactin receptor binding	NA	NA	-1	0.566816	NA	NA	NA	0.175256	NA	NA	0.412329	0.194961	0.577436	1	NA	NA	NA
GO:0005149	interleukin-1 receptor binding	NA	NA	-1	0.357592	NA	NA	NA	NA	NA	NA	-1	0.125743	-1	-1	NA	NA	1
GO:0005152	interleukin-1 receptor antagonist activity	NA	NA	NA	0.183517	NA	NA	NA	NA	NA	NA	NA	0.1234	0.694852	-1	NA	NA	NA
GO:0005153	interleukin-8 receptor binding	NA	NA	1	NA	NA	NA	NA	NA	NA	NA	0.412329	NA	NA	1	NA	NA	NA
GO:0005154	epidermal growth factor receptor binding	NA	0.706202	-1	-1	NA	NA	NA	0.310179	NA	0.274451	0.282499	NA	1	-1	NA	NA	NA
GO:0005155	epidermal growth factor receptor activating ligand activity	NA	NA	-1	NA	NA	NA	NA	NA	NA	NA	0.51781	NA	NA	1	NA	NA	NA
GO:0005157	macrophage colony stimulating factor receptor binding	NA	NA	1	NA	NA	NA	NA	NA	NA	NA	0.282499	NA	NA	1	NA	NA	NA
GO:0005158	insulin receptor binding	NA	NA	-1	0.53485	NA	NA	0.564299	0.411185	NA	NA	1	0.125743	0.262812	-1	0.736016	0.452705	0.753908
GO:0005159	insulin-like growth factor receptor binding	NA	0.75859	1	1	NA	0.23148	0.544796	NA	NA	NA	0.229109	0.225438	0.475312	-1	0.857245	0.3535	0.188941
GO:0005160	transforming growth factor beta receptor binding	NA	0.629897	-0.681149	0.255488	NA	NA	NA	0.269058	NA	0.316003	-1	0.196207	1	-1	NA	NA	0.697418
GO:0005161	platelet-derived growth factor receptor binding	NA	NA	-1	0.566816	NA	NA	NA	NA	NA	NA	0.599574	0.299503	NA	1	NA	NA	NA
GO:0005164	tumor necrosis factor receptor binding	NA	0.50848	-0.534221	0.439584	NA	NA	NA	0.373519	NA	0.328646	-0.375736	0.580206	0.475312	-1	-0.911884	NA	0.352325
GO:0005171	hepatocyte growth factor receptor binding	NA	NA	1	NA	NA	NA	NA	NA	NA	NA	0.282499	NA	NA	1	NA	NA	NA
GO:0005172	vascular endothelial growth factor receptor binding	NA	NA	1	NA	NA	NA	NA	NA	NA	NA	0.412329	NA	NA	1	NA	NA	0.337877
GO:0005173	stem cell factor receptor binding	NA	NA	1	NA	NA	NA	NA	NA	NA	NA	0.427701	NA	0.646614	-1	0.379981	0.420679	0.421448
GO:0005174	CD40 receptor binding	NA	NA	NA	0.406618	NA	NA	NA	NA	NA	NA	NA	0.125743	NA	1	NA	NA	NA
GO:0005175	CD27 receptor binding	NA	NA	1	NA	NA	NA	NA	NA	NA	NA	0.412329	NA	NA	1	NA	NA	NA
GO:0005176	ErbB-2 class receptor binding	NA	NA	-1	0.566816	NA	NA	NA	NA	NA	NA	0.599574	0.299503	NA	1	NA	NA	0.337877
GO:0005178	integrin binding	0.719521	0.0166824	-0.0610734	0.585582	NA	0.0500369	0.713753	NA	0.334517	0.00481238	0.942441	0.00525751	0.646614	-1	0.857245	0.3535	0.861877
GO:0005179	hormone activity	-1	-0.949964	-1.26638e-10	5.05399e-21	NA	0.170953	NA	0.124921	0.465644	-0.442565	-0.000857342	2.57174e-24	1	1	-0.0202377	-0.3535	0.0555499
GO:0005183	luteinizing hormone-releasing factor activity	NA	NA	NA	0.406618	NA	NA	NA	NA	NA	NA	NA	0.125743	NA	1	NA	NA	NA
GO:0005184	neuropeptide hormone activity	NA	0.441275	-0.00247679	0.000156418	NA	0.0867438	NA	0.477998	NA	0.572656	-0.210265	8.40983e-06	0.741036	-1	-0.758283	0.79572	0.0364456
GO:0005185	neurohypophyseal hormone activity	NA	NA	NA	0.183517	NA	NA	NA	NA	NA	NA	NA	0.0160653	NA	1	NA	NA	0.0504689
GO:0005198	structural molecule activity	0.874341	0.362252	-0.262073	0.183517	0.518297	0.901771	-0.549327	-0.137837	-0.949127	0.368777	-0.0109118	0.268738	-0.475312	0.439003	-0.211678	-0.3535	0.839987
GO:0005199	structural constituent of cell wall	NA	NA	1	NA	NA	NA	NA	NA	NA	NA	0.51781	NA	NA	1	NA	NA	NA
GO:0005200	structural constituent of cytoskeleton	0.81521	-1	-1	0.439584	0.481288	NA	NA	-1	0.510359	0.23131	5.74062e-05	4.10915e-05	-0.596089	1	1	-1	0.765716
GO:0005201	extracellular matrix structural constituent	0.476836	1.14982e-12	-2.19494e-05	0.657841	0.499642	0.307176	-1	-1	0.294546	4.31854e-11	-0.282499	0.0173524	-0.959343	1	0.985659	0.9428	0.693881
GO:0005212	structural constituent of eye lens	NA	0.812174	-0.0194701	0.000602737	NA	NA	NA	NA	NA	0.471631	-0.380791	1.71563e-05	NA	1	NA	NA	NA
GO:0005215	transporter activity	0.000176501	0.0575779	-4.03329e-10	1.1438e-09	0.00231555	0.0029128	-0.581301	0.705424	0.00131859	0.0124689	-0.781834	1.09519e-19	0.646614	-1	0.736016	0.024539	0.126777
GO:0005216	ion channel activity	8.80018e-15	0.571583	-1.50788e-17	1.67968e-12	3.93526e-06	0.0137404	-0.772935	0.133074	0.000140411	0.835385	-4.41038e-05	2.19916e-16	0.000354174	-2.73634e-05	0.0522419	6.87628e-12	5.03422e-18
GO:0005217	intracellular ligand-gated ion channel activity	0.463371	NA	-0.177513	0.0632181	NA	NA	NA	0.373519	0.188256	NA	-1	0.00760228	0.694852	-1	0.406525	0.688913	NA
GO:0005218	intracellular ligand-gated calcium channel activity	NA	NA	-1	0.680167	NA	NA	NA	NA	NA	NA	0.672346	0.347283	NA	1	0.379981	NA	NA
GO:0005219	ryanodine-sensitive calcium-release channel activity	NA	NA	-1	0.680167	NA	NA	NA	NA	NA	NA	0.672346	0.347283	NA	1	0.379981	NA	NA
GO:0005220	inositol 1,4,5-triphosphate-sensitive calcium-release channel activity	0.290222	NA	-1	0.680167	NA	NA	NA	NA	0.0915307	NA	0.599574	0.299503	NA	1	NA	NA	NA
GO:0005221	intracellular cyclic nucleotide activated cation channel activity	NA	NA	NA	0.0632181	NA	NA	NA	0.213164	NA	NA	NA	0.0910457	0.475312	-1	0.736016	0.468853	NA
GO:0005222	intracellular cAMP activated cation channel activity	NA	NA	NA	0.0632181	NA	NA	NA	0.213164	NA	NA	NA	0.0375958	0.646614	-1	NA	NA	NA
GO:0005223	intracellular cGMP activated cation channel activity	NA	NA	NA	NA	NA	NA	NA	NA	NA	NA	NA	NA	0.475312	NA	0.45721	0.277843	NA
GO:0005224	ATP-binding and phosphorylation-dependent chloride channel activity	NA	NA	NA	0.406618	NA	NA	NA	NA	NA	NA	NA	0.125743	NA	1	0.45721	NA	NA
GO:0005227	calcium activated cation channel activity	0.176808	NA	-0.534221	0.183517	0.176599	NA	0.703382	0.373519	0.294546	NA	-0.2919	0.236274	0.55086	-1	0.45721	0.24069	0.000853568
GO:0005229	intracellular calcium activated chloride channel activity	NA	NA	NA	0.406618	NA	NA	NA	NA	NA	NA	NA	0.125743	NA	1	NA	NA	NA
GO:0005230	extracellular ligand-gated ion channel activity	0.000897852	0.441275	-2.27696e-09	0.000506384	0.000690496	0.0125694	0.939413	0.337041	0.059591	-1	-0.00084957	1.24084e-06	7.92182e-08	-5.20343e-09	0.000339176	2.25533e-09	0.00871424
GO:0005231	excitatory extracellular ligand-gated ion channel activity	0.518367	0.676393	-5.31761e-06	0.000243163	0.399202	0.210773	-1	-1	0.487496	0.366589	-0.0916191	5.73913e-07	0.116643	-0.133652	0.45721	0.00137586	0.00755268
GO:0005232	serotonin-activated cation-selective channel activity	NA	NA	NA	0.183517	NA	NA	NA	NA	NA	NA	NA	0.0160653	NA	1	NA	NA	NA
GO:0005234	extracellular-glutamate-gated ion channel activity	0.290222	0.441275	-0.107421	-1	0.239628	NA	0.785197	0.490832	0.353335	0.183306	-0.282499	-1	0.00974237	-0.0113528	0.110298	0.000504269	0.544022
GO:0005237	inhibitory extracellular ligand-gated ion channel activity	NA	NA	NA	NA	NA	NA	NA	NA	NA	NA	NA	NA	0.475312	NA	0.45721	0.277843	NA
GO:0005242	inward rectifier potassium channel activity	0.558511	0.670659	-0.16792	0.22501	NA	NA	0.782206	0.477998	0.25296	0.2156	-0.860441	0.0169789	0.741036	-1	-1	0.48913	-1
GO:0005243	gap junction channel activity	NA	NA	NA	0.357592	NA	NA	NA	NA	NA	NA	NA	0.0375958	0.646614	-1	NA	NA	NA
GO:0005244	voltage-gated ion channel activity	1.25418e-05	0.604378	-4.12433e-06	0.000630824	9.41655e-05	0.340459	-0.985293	0.310179	0.00684212	0.235794	-0.192009	7.97566e-07	0.475312	-0.671072	-1	0.0500374	4.2496e-21
GO:0005245	voltage-gated calcium channel activity	0.319435	0.51506	-0.605971	0.578155	NA	0.340459	NA	NA	0.164347	0.734576	-0.392694	0.391155	-0.91807	1	-1	-1	0.000722208
GO:0005246	calcium channel regulator activity	0.385317	NA	-0.446447	0.357592	0.139207	NA	NA	NA	NA	NA	-1	0.0616584	0.810704	-1	-1	0.587722	0.319594
GO:0005247	voltage-gated chloride channel activity	NA	-1	-1	0.107189	NA	NA	0.756838	0.44934	NA	0.670695	-0.735484	0.0990653	0.892662	-1	-1	0.757389	-1
GO:0005248	voltage-gated sodium channel activity	0.238985	-1	-0.534221	0.183517	0.207581	NA	0.748183	NA	0.247943	0.519533	-0.859009	0.0148816	0.883445	-1	0.724409	0.420679	0.144506
GO:0005249	voltage-gated potassium channel activity	0.0198	-1	-0.012149	0.0495034	0.00173142	0.348228	-1	0.175256	0.198897	0.848959	-0.66197	0.00399727	0.162153	-0.123759	-1	0.0913813	8.55737e-17
GO:0005250	A-type (transient outward) potassium channel activity	0.238985	NA	-1	NA	NA	NA	NA	NA	0.059591	NA	0.412329	NA	NA	1	NA	NA	0.0504689
GO:0005251	delayed rectifier potassium channel activity	0.495042	0.566121	-0.107462	0.14973	NA	0.268054	NA	0.411185	0.174434	0.363576	-1	0.00410594	0.87602	-1	-1	0.713808	0.000853568
GO:0005253	anion channel activity	0.00747324	1	-0.000881515	0.000748819	0.00313736	0.0994826	0.76401	0.272583	0.0915307	-0.788284	-0.282499	1.31976e-07	0.00471135	-0.00225529	0.0332386	0.000398959	-0.729988
GO:0005254	chloride channel activity	0.00551125	0.949964	-0.000107998	0.000175859	0.00265324	0.0890597	0.756838	0.256655	0.0672396	-1	-0.255293	7.05334e-07	0.00165788	-0.00625348	0.0155184	0.000223866	-0.816758
GO:0005260	channel-conductance-controlling ATPase activity	NA	NA	NA	0.406618	NA	NA	NA	NA	NA	NA	NA	0.125743	NA	1	0.45721	NA	NA
GO:0005261	cation channel activity	1.8235e-08	0.91599	-1.14122e-11	3.23289e-10	9.82997e-05	0.175458	-0.682931	0.186619	0.00293349	0.592003	-0.0628736	4.30976e-18	0.323075	-0.212777	0.457395	0.000410259	4.72889e-26
GO:0005262	calcium channel activity	0.137858	0.583236	-0.00459787	0.0636019	NA	0.243504	NA	0.495536	0.0159986	0.454828	-0.412329	0.00414234	1	-1	0.233805	0.417633	0.106595
GO:0005267	potassium channel activity	0.000247916	0.901462	-0.000267445	0.0217913	8.87326e-05	0.41942	-1	0.142772	0.0652427	0.455301	-0.282499	0.00186385	0.0836393	-0.050159	0.951144	0.0032459	3.14082e-23
GO:0005272	sodium channel activity	0.176808	-0.901462	-0.175963	0.00761042	0.0592827	NA	-1	NA	0.413946	-1	-0.570914	0.00040887	1	-1	0.806141	0.433012	0.0270459
GO:0005275	amine transmembrane transporter activity	NA	0.860876	-1	0.183883	NA	NA	0.812214	0.515684	NA	0.242372	0.282499	0.00746467	0.775391	-1	-0.940458	-1	0.587978
GO:0005280	hydrogen:amino acid symporter activity	NA	NA	-1	0.566816	NA	NA	NA	NA	NA	NA	0.412329	0.194961	NA	1	NA	NA	NA
GO:0005283	sodium:amino acid symporter activity	NA	0.362252	-1	0.776407	NA	NA	NA	NA	NA	0.0892015	0.7763	0.225438	NA	1	NA	NA	0.605417
GO:0005290	L-histidine transmembrane transporter activity	0.175424	NA	NA	NA	NA	NA	NA	NA	0.0390388	NA	NA	NA	NA	1	NA	NA	NA
GO:0005294	neutral L-amino acid secondary active transmembrane transporter activity	NA	0.441275	NA	0.566816	NA	NA	NA	NA	NA	0.154768	NA	0.248376	0.646614	-1	0.671769	0.420679	NA
GO:0005302	L-tyrosine transmembrane transporter activity	NA	NA	NA	NA	NA	NA	NA	NA	NA	NA	NA	NA	0.475312	NA	0.45721	0.277843	NA
GO:0005307	choline:sodium symporter activity	NA	NA	NA	0.406618	NA	NA	NA	0.133074	NA	NA	NA	NA	0.475312	NA	NA	NA	0.224154
GO:0005308	creatine transporter activity	NA	NA	1	NA	NA	NA	NA	NA	NA	NA	0.51781	NA	NA	1	NA	NA	NA
GO:0005309	creatine:sodium symporter activity	NA	NA	1	NA	NA	NA	NA	NA	NA	NA	0.51781	NA	NA	1	NA	NA	NA
GO:0005310	dicarboxylic acid transmembrane transporter activity	NA	NA	-0.968827	0.653207	NA	NA	NA	NA	NA	NA	0.613232	0.177008	NA	1	-1	NA	0.224154
GO:0005313	L-glutamate transmembrane transporter activity	NA	0.677569	-1	-1	NA	NA	NA	NA	NA	0.274451	0.282499	0.465835	1	-1	0.45721	0.620752	0.148572
GO:0005315	inorganic phosphate transmembrane transporter activity	NA	0.224689	-1	NA	NA	0.142629	NA	NA	NA	0.183306	0.599574	NA	0.646614	-1	NA	NA	NA
GO:0005319	lipid transporter activity	0.806326	0.520148	-0.33864	0.073377	0.465224	0.583436	-1	-1	0.530403	0.0849134	0.282499	4.0736e-07	-1	1	-1	0.783875	-0.488555
GO:0005326	neurotransmitter transporter activity	NA	0.477178	-0.0670034	0.0177741	NA	0.331395	0.799657	0.504505	NA	0.41297	-0.205907	0.01511	0.741036	-1	-0.760383	1	1
GO:0005328	neurotransmitter:sodium symporter activity	NA	0.441275	-0.0320327	0.0107919	NA	0.326062	NA	0.490832	NA	0.398612	-0.239233	0.0118585	1	-1	-0.758283	0.79572	0.799211
GO:0005329	dopamine transmembrane transporter activity	NA	NA	NA	0.406618	NA	NA	NA	NA	NA	NA	NA	0.125743	NA	1	NA	NA	NA
GO:0005330	dopamine:sodium symporter activity	NA	NA	NA	0.406618	NA	NA	NA	NA	NA	NA	NA	0.125743	NA	1	NA	NA	NA
GO:0005332	gamma-aminobutyric acid:sodium symporter activity	NA	0.520148	-1	0.680167	NA	NA	NA	NA	NA	0.253613	-1	0.431681	NA	1	NA	NA	0.421448
GO:0005333	norepinephrine transmembrane transporter activity	NA	NA	NA	0.406618	NA	NA	NA	NA	NA	NA	NA	0.125743	NA	1	NA	NA	NA
GO:0005334	norephinephrine:sodium symporter activity	NA	NA	NA	0.406618	NA	NA	NA	NA	NA	NA	NA	0.125743	NA	1	NA	NA	NA
GO:0005335	serotonin:sodium symporter activity	NA	NA	NA	0.406618	NA	NA	NA	NA	NA	NA	NA	0.194961	NA	1	NA	NA	0.224154
GO:0005337	nucleoside transmembrane transporter activity	NA	0.706202	-0.828946	0.406618	NA	NA	NA	NA	NA	0.418274	-1	0.157683	NA	1	NA	NA	0.697418
GO:0005338	nucleotide-sugar transmembrane transporter activity	0.409791	0.706202	1	-1	NA	NA	NA	NA	0.194327	0.404019	0.427701	1	NA	1	NA	NA	NA
GO:0005342	organic acid transmembrane transporter activity	-1	0.362252	-0.211906	0.190548	NA	NA	-0.785197	0.337041	0.560917	0.0059776	0.179806	0.000188328	-0.926717	1	-0.907443	0.92734	-0.607908
GO:0005343	organic acid:sodium symporter activity	NA	0.882855	-0.611807	0.342489	NA	NA	NA	0.547345	NA	0.317505	0.632242	0.0283285	-0.775391	1	-0.940458	-1	0.421448
GO:0005344	oxygen transporter activity	NA	NA	NA	0.123942	NA	NA	NA	NA	NA	NA	NA	0.127014	NA	1	NA	NA	0.319594
GO:0005345	purine transmembrane transporter activity	NA	NA	1	NA	NA	NA	NA	NA	NA	NA	0.192009	NA	NA	1	NA	NA	NA
GO:0005350	pyrimidine transmembrane transporter activity	NA	NA	1	NA	NA	NA	NA	NA	NA	NA	0.282499	NA	NA	1	NA	NA	NA
GO:0005351	sugar:hydrogen ion symporter activity	0.700592	0.741452	-1	0.92804	NA	NA	-1	NA	0.507508	0.534321	-1	0.62393	-0.630669	1	-0.445664	NA	0.849895
GO:0005353	fructose transmembrane transporter activity	NA	NA	NA	0.406618	NA	NA	NA	NA	NA	NA	NA	0.248376	NA	1	NA	NA	NA
GO:0005355	glucose transmembrane transporter activity	NA	NA	-0.3807	0.0279971	NA	NA	NA	NA	NA	NA	-0.578934	0.00904063	NA	1	NA	NA	0.478655
GO:0005362	low-affinity glucose:sodium symporter activity	NA	NA	NA	0.406618	NA	NA	NA	NA	NA	NA	NA	0.125743	NA	1	NA	NA	NA
GO:0005368	taurine transmembrane transporter activity	NA	NA	1	NA	NA	NA	NA	NA	NA	NA	0.599574	NA	NA	1	NA	NA	NA
GO:0005369	taurine:sodium symporter activity	NA	NA	1	NA	NA	NA	NA	NA	NA	NA	0.599574	NA	NA	1	NA	NA	NA
GO:0005372	water transporter activity	0.176808	0.783684	-0.0610734	0.0632181	NA	NA	NA	NA	0.0234011	0.329459	-1	0.000153164	NA	1	NA	NA	-1
GO:0005375	copper ion transmembrane transporter activity	0.176808	NA	1	NA	NA	NA	NA	NA	0.0327212	NA	0.0669278	NA	-1	1	0.49418	0.669336	NA
GO:0005381	iron ion transmembrane transporter activity	0.352432	NA	1	NA	NA	NA	NA	NA	0.103181	NA	0.0168298	NA	NA	1	NA	NA	NA
GO:0005385	zinc ion transmembrane transporter activity	NA	NA	1	0.680167	NA	NA	NA	NA	NA	NA	0.282499	0.299503	NA	1	NA	NA	NA
GO:0005388	calcium-transporting ATPase activity	NA	0.196295	-0.828946	-1	NA	NA	NA	NA	NA	0.0276519	-1	0.643961	0.810704	-1	-1	0.587722	0.653955
GO:0005391	sodium:potassium-exchanging ATPase activity	0.463371	0.362252	-0.0610734	0.653207	NA	NA	NA	NA	0.198897	0.0412456	-0.599574	0.157683	NA	1	NA	NA	-1
GO:0005395	eye pigment precursor transporter activity	NA	NA	NA	NA	NA	NA	NA	NA	NA	NA	NA	NA	0.475312	NA	0.45721	0.277843	NA
GO:0005402	cation:sugar symporter activity	NA	NA	1	NA	NA	NA	NA	NA	NA	NA	0.282499	NA	NA	1	NA	NA	0.224154
GO:0005403	hydrogen:sugar symporter activity	NA	NA	1	NA	NA	NA	NA	NA	NA	NA	0.282499	NA	NA	1	NA	NA	0.224154
GO:0005412	glucose:sodium symporter activity	NA	NA	NA	0.183517	NA	NA	NA	NA	NA	NA	NA	0.0160653	NA	1	NA	NA	0.337877
GO:0005415	nucleoside:sodium symporter activity	NA	NA	NA	0.357592	NA	NA	NA	NA	NA	NA	NA	0.0910457	NA	1	NA	NA	NA
GO:0005416	cation:amino acid symporter activity	NA	0.441275	-0.914835	0.566816	NA	NA	NA	NA	NA	0.113331	0.564028	0.11002	NA	1	NA	NA	0.697418
GO:0005427	proton-dependent oligopeptide secondary active transmembrane transporter activity	NA	NA	NA	0.406618	NA	NA	NA	NA	NA	NA	NA	0.125743	NA	1	0.45721	NA	NA
GO:0005432	calcium:sodium antiporter activity	NA	0.520148	-1	NA	NA	0.142629	NA	NA	NA	NA	-1	NA	0.418867	-0.789817	0.671769	0.420679	0.421448
GO:0005436	sodium:phosphate symporter activity	NA	0.362252	-0.446447	0.357592	NA	NA	NA	NA	NA	0.0576239	-1	0.0258454	NA	1	NA	NA	0.605417
GO:0005451	monovalent cation:proton antiporter activity	NA	NA	-1	0.183517	NA	NA	NA	NA	NA	NA	1	0.0638037	NA	1	0.0513249	NA	NA
GO:0005452	inorganic anion exchanger activity	0.428643	0.741452	-1	-1	NA	0.220375	NA	NA	0.291576	NA	-0.789589	-0.775854	-1	-1	0.45721	0.636645	1
GO:0005459	UDP-galactose transmembrane transporter activity	NA	0.441275	-1	NA	NA	NA	NA	NA	NA	0.123366	0.412329	NA	NA	1	NA	NA	NA
GO:0005462	UDP-N-acetylglucosamine transmembrane transporter activity	NA	NA	1	NA	NA	NA	NA	NA	NA	NA	0.0916191	NA	NA	1	NA	NA	NA
GO:0005463	UDP-N-acetylgalactosamine transmembrane transporter activity	0.175424	NA	NA	NA	NA	NA	NA	NA	0.0390388	NA	NA	NA	NA	1	NA	NA	NA
GO:0005464	UDP-xylose transmembrane transporter activity	NA	NA	1	NA	NA	NA	NA	NA	NA	NA	0.282499	NA	NA	1	NA	NA	NA
GO:0005477	pyruvate secondary active transmembrane transporter activity	NA	NA	NA	0.406618	NA	NA	NA	0.133074	NA	NA	NA	NA	0.475312	NA	0.45721	0.277843	NA
GO:0005484	SNAP receptor activity	NA	0.441275	-1	NA	NA	NA	NA	NA	NA	0.154768	0.51781	NA	NA	1	NA	NA	NA
GO:0005487	nucleocytoplasmic transporter activity	NA	NA	0.609809	NA	NA	NA	0.643883	NA	NA	NA	0.0213133	NA	0.810704	-1	0.573751	0.587722	NA
GO:0005488	binding	0.719521	-0.441275	-1	-0.680167	0.495874	-0.98767	-0.581301	0.936548	0.00816942	1.37266e-05	2.37738e-79	1.58371e-23	-0.865451	1	1.3571e-06	0.175041	1.81964e-15
GO:0005496	steroid binding	NA	0.939861	-0.183111	0.00611348	NA	0.509376	0.925681	0.133074	NA	0.531712	1	0.000179869	0.418867	-0.707223	1	0.277385	0.724638
GO:0005497	androgen binding	NA	NA	-1	0.566816	NA	NA	0.544796	NA	NA	NA	NA	0.299503	0.577436	-1	0.573751	0.3535	0.337877
GO:0005498	sterol carrier activity	NA	NA	1	-1	NA	NA	0.588486	0.269058	NA	NA	0.283632	NA	0.475312	-1	0.77625	0.51507	NA
GO:0005499	vitamin D binding	NA	0.571583	NA	0.162653	NA	0.157185	NA	NA	NA	NA	NA	0.00999827	0.694852	-1	NA	NA	NA
GO:0005501	retinoid binding	0.483253	NA	-0.108398	0.255488	NA	NA	NA	NA	0.198897	NA	-1	0.0129346	NA	1	NA	NA	NA
GO:0005502	11-cis retinal binding	NA	NA	NA	0.566816	NA	NA	NA	NA	NA	NA	NA	0.194961	NA	1	NA	NA	NA
GO:0005504	fatty acid binding	NA	0.629897	1	0.883558	NA	NA	NA	NA	NA	0.227661	0.102931	0.154978	NA	1	-0.911884	NA	-1
GO:0005506	iron ion binding	0.916766	1	-0.686631	0.0800352	NA	NA	0.581301	0.224459	0.333034	0.436494	-1	0.0146572	0.789116	-1	-0.736016	1	0.44398
GO:0005507	copper ion binding	0.195538	0.69369	-0.418981	0.967565	NA	NA	0.581301	0.459817	0.0390388	0.196218	-0.672346	0.534264	0.677699	-1	0.63135	0.277843	0.980863
GO:0005509	calcium ion binding	0.000508725	1.27894e-09	-7.2311e-20	3.70808e-07	0.0581519	0.0106022	1	0.961139	0.000169756	7.83535e-14	-0.0048955	4.86067e-17	0.0296921	-0.014101	0.0132313	3.05258e-09	7.59992e-05
GO:0005513	detection of calcium ion	0.385317	0.677569	-1	-1	NA	NA	NA	NA	0.128442	0.274451	0.70992	0.465835	0.810704	-1	0.417348	0.587722	0.00226254
GO:0005515	protein binding	-0.663863	0.75859	0.243805	-2.92482e-07	0.495874	0.220375	-0.682931	-0.333242	0.000122524	5.70383e-30	0	2.09299e-47	-0.91807	1	1.08533e-05	0.420679	5.47898e-41
GO:0005516	calmodulin binding	0.463371	0.0296402	-0.0189603	-0.903372	0.684083	0.486749	-1	-0.6471	0.059591	5.39117e-07	0.000140954	4.46665e-05	0.810704	-1	0.0207313	0.277843	4.84977e-06
GO:0005517	calmodulin inhibitor activity	NA	NA	1	NA	NA	NA	NA	NA	NA	NA	0.282499	NA	NA	1	NA	NA	NA
GO:0005518	collagen binding	0.51378	0.0646048	-0.0639602	1	NA	NA	NA	NA	0.213461	0.00088624	-0.831495	0.194961	NA	1	0.379981	NA	-1
GO:0005519	cytoskeletal regulatory protein binding	NA	NA	1	NA	NA	NA	NA	NA	NA	NA	0.282499	NA	NA	1	NA	NA	NA
GO:0005520	insulin-like growth factor binding	0.352432	0.036608	-0.0327751	0.767867	NA	0.00384733	NA	0.563555	0.0918693	0.14397	-0.82169	0.0849378	0.475312	-1	NA	NA	0.0996131
GO:0005521	lamin binding	NA	NA	-1	NA	NA	NA	NA	NA	NA	NA	0.392694	NA	0.694852	-1	NA	NA	NA
GO:0005522	profilin binding	0.324018	NA	-0.914835	NA	NA	NA	NA	NA	0.103181	NA	0.672346	NA	NA	1	0.736016	NA	0.178484
GO:0005523	tropomyosin binding	NA	0.362252	-0.108398	0.255488	NA	NA	NA	NA	NA	0.0616056	-0.665356	0.0288152	NA	1	-1	NA	-1
GO:0005524	ATP binding	-0.640971	-0.441275	0.00384356	-1.14524e-06	-0.666688	-0.308932	-0.85355	-0.130567	-1	-0.735329	2.47415e-05	-0.00278478	-0.00666614	0.0603592	3.4252e-07	-0.850134	0.0136461
GO:0005525	GTP binding	-1	0.69262	0.000744412	-0.000644179	-1	-1	0.920287	-0.310179	0.872219	0.383608	0.00859998	-0.00685333	-0.797257	1	-0.453884	-0.434729	0.398189
GO:0005527	macrolide binding	NA	NA	1	-1	NA	NA	NA	NA	NA	NA	0.0653679	0.431681	NA	1	NA	NA	0.653955
GO:0005528	FK506 binding	NA	NA	1	-1	NA	NA	NA	NA	NA	NA	0.0653679	0.431681	NA	1	NA	NA	0.653955
GO:0005529	sugar binding	0.238985	-0.506559	-2.09575e-06	1.35857e-06	0.111626	-1	-0.581301	-1	0.530403	-0.33073	-0.00809216	1.3753e-07	-1	1	0.953354	-1	0.548486
GO:0005534	galactose binding	NA	NA	-1	NA	NA	NA	NA	NA	NA	NA	0.51781	NA	NA	1	0.671769	NA	NA
GO:0005536	glucose binding	0.175424	NA	NA	NA	NA	NA	NA	NA	0.0390388	NA	NA	NA	NA	1	NA	NA	NA
GO:0005537	mannose binding	NA	0.706202	1	0.805371	NA	NA	NA	NA	NA	0.375632	0.412179	0.292852	-1	-1	0.857245	0.636645	1
GO:0005539	glycosaminoglycan binding	NA	9.72159e-05	-0.000492903	0.0901185	NA	0.326062	-1	0.398046	NA	8.81874e-07	0.979047	7.04089e-07	0.860863	-1	-0.895816	0.484325	0.0125843
GO:0005540	hyaluronic acid binding	NA	0.783684	-0.534221	0.439584	NA	NA	NA	0.373519	NA	0.572656	-0.578934	0.501742	-1	1	0.5723	0.688913	0.023057
GO:0005542	folic acid binding	0.463371	0.362252	-0.968827	-1	NA	NA	0.703382	NA	0.223697	0.0616056	-1	0.444112	-1	1	NA	NA	-1
GO:0005543	phospholipid binding	0.441585	0.398921	-0.0078887	0.229308	0.212307	0.231189	0.581301	0.881769	0.23942	0.0258607	0.549001	4.44891e-06	0.577436	-1	0.45721	0.129683	0.00859723
GO:0005544	calcium-dependent phospholipid binding	NA	0.571583	-0.534221	0.406618	NA	0.283948	NA	NA	NA	0.692327	-0.412329	0.271645	0.903953	-1	-0.911884	0.77178	NA
GO:0005545	phosphatidylinositol binding	NA	0.629897	1	-0.700929	NA	NA	0.764162	NA	NA	0.129754	0.00212551	0.337007	0.903953	-1	0.573751	0.77178	0.768042
GO:0005546	phosphatidylinositol-4,5-bisphosphate binding	NA	NA	1	-1	NA	NA	NA	NA	NA	NA	0.105255	0.347283	NA	1	NA	NA	NA
GO:0005547	phosphatidylinositol-3,4,5-triphosphate binding	0.352432	NA	1	NA	NA	NA	0.588486	NA	0.112905	NA	0.392694	NA	0.741036	-1	0.77625	0.51507	NA
GO:0005548	phospholipid transporter activity	0.570536	0.844356	1	-1	0.239628	0.326062	NA	NA	NA	0.572656	0.0849786	0.501742	0.926717	-1	0.278931	0.363465	NA
GO:0005549	odorant binding	NA	NA	NA	0.183517	NA	NA	NA	NA	NA	NA	NA	0.0375958	NA	1	NA	NA	NA
GO:0005550	pheromone binding	NA	NA	NA	NA	NA	NA	NA	NA	NA	NA	NA	NA	NA	1	NA	NA	NA
GO:0005575	cellular_component	1	0.544904	-0.0516696	0.0651171	0.429618	0.149313	-0.742644	0.515684	2.0305e-05	2.15442e-25	0	4.12337e-85	0.741036	-1	-0.506976	0.943174	1.05542e-13
GO:0005576	extracellular region	0.711639	9.97387e-08	-2.7223e-73	5.89801e-85	-0.946808	2.06189e-05	-0.530863	1.47231e-09	0.0644819	1.02089e-13	-3.66982e-11	0	0.303104	-1	-0.00317007	1	0.0735703
GO:0005577	fibrinogen complex	0.324018	NA	NA	0.162653	NA	NA	NA	NA	0.128442	NA	NA	0.0367708	NA	1	NA	NA	NA
GO:0005578	proteinaceous extracellular matrix	0.495042	2.17105e-13	-1.06018e-14	0.000783314	0.170033	0.078624	-0.934268	1	0.304246	1.0729e-26	-0.140613	1.57076e-14	0.962582	-1	0.573751	0.177351	0.133642
GO:0005579	membrane attack complex	NA	NA	NA	0.0209401	NA	NA	NA	0.292612	NA	NA	NA	0.00256347	0.775391	-1	0.338072	0.549479	NA
GO:0005581	collagen	0.711707	1.2652e-06	-0.000207448	-0.566816	0.324777	0.0465665	NA	NA	NA	1.1558e-06	-0.271275	0.643961	0.706728	-1	0.139957	0.3535	-0.393333
GO:0005582	collagen type XV	NA	0.362252	NA	NA	NA	NA	NA	NA	NA	0.086662	NA	NA	NA	1	NA	NA	NA
GO:0005583	fibrillar collagen	0.463371	0.115655	-0.177513	-0.839949	0.176599	0.243504	NA	NA	NA	0.0154333	0.7763	0.565514	0.475312	-1	0.869126	0.3535	NA
GO:0005584	collagen type I	NA	0.520148	NA	NA	NA	NA	NA	NA	NA	0.154768	NA	NA	0.646614	-1	NA	NA	NA
GO:0005585	collagen type II	NA	0.362252	NA	NA	NA	NA	NA	NA	NA	0.086662	NA	NA	NA	1	NA	NA	NA
GO:0005587	collagen type IV	NA	0.116796	NA	NA	NA	NA	NA	NA	NA	0.0358168	NA	NA	NA	1	0.379981	NA	NA
GO:0005588	collagen type V	NA	0.0186097	NA	NA	NA	0.142629	NA	NA	NA	0.0148771	NA	NA	0.646614	-1	0.671769	0.420679	NA
GO:0005589	collagen type VI	NA	NA	-1	NA	NA	NA	NA	NA	NA	NA	0.412329	NA	NA	1	NA	NA	NA
GO:0005590	collagen type VII	NA	NA	NA	0.406618	NA	NA	NA	NA	NA	NA	NA	0.125743	NA	1	NA	NA	NA
GO:0005591	collagen type VIII	NA	0.362252	NA	NA	NA	0.078624	NA	NA	NA	NA	NA	NA	0.475312	NA	0.45721	0.277843	NA
GO:0005592	collagen type XI	0.238985	NA	-1	NA	0.0624657	NA	NA	NA	NA	NA	0.412329	NA	0.577436	-1	0.573751	0.3535	NA
GO:0005593	FACIT collagen	NA	0.14014	NA	-1	NA	0.195275	NA	NA	NA	0.0462189	NA	0.391155	0.775391	-1	0.338072	0.549479	NA
GO:0005594	collagen type IX	NA	0.520148	NA	0.680167	NA	NA	NA	NA	NA	0.154768	NA	0.248376	NA	1	0.671769	NA	NA
GO:0005595	collagen type XII	NA	0.362252	NA	NA	NA	0.078624	NA	NA	NA	NA	NA	NA	0.475312	NA	0.45721	0.277843	NA
GO:0005596	collagen type XIV	NA	0.362252	NA	NA	NA	NA	NA	NA	NA	0.086662	NA	NA	NA	1	0.45721	NA	NA
GO:0005597	collagen type XVI	NA	NA	NA	NA	NA	NA	NA	NA	NA	NA	NA	NA	NA	1	NA	NA	NA
GO:0005598	short-chain collagen	NA	0.362252	NA	NA	NA	0.078624	NA	NA	NA	NA	NA	NA	0.475312	NA	0.45721	0.277843	NA
GO:0005600	collagen type XIII	NA	0.362252	NA	NA	NA	NA	NA	NA	NA	0.086662	NA	NA	NA	1	NA	NA	NA
GO:0005602	complement component C1 complex	NA	NA	1	NA	NA	NA	NA	NA	NA	NA	0.412329	NA	NA	1	NA	NA	NA
GO:0005604	basement membrane	0.518367	1.43616e-08	-0.00010205	0.566816	0.399202	0.210773	-1	0.22769	0.484134	6.72087e-11	-0.282499	0.125743	0.475312	-0.888452	0.26984	0.0676692	0.17238
GO:0005605	basal lamina	0.611939	0.00435802	-0.0255849	0.406618	0.26364	0.113102	0.822663	0.238784	NA	0.00641308	-0.282499	0.28601	0.0279595	-0.0312746	0.432871	0.00517495	0.323233
GO:0005606	laminin-1 complex	NA	0.362252	-1	0.776407	NA	0.195275	0.618053	NA	NA	0.389822	-0.599574	0.308128	0.540803	-1	1	0.549479	0.077748
GO:0005607	laminin-2 complex	NA	NA	NA	NA	NA	NA	NA	NA	NA	NA	NA	NA	NA	NA	NA	NA	NA
GO:0005608	laminin-3 complex	NA	NA	NA	0.406618	NA	NA	NA	NA	NA	NA	NA	0.125743	NA	1	NA	NA	NA
GO:0005610	laminin-5 complex	NA	0.441275	-1	NA	NA	NA	NA	NA	NA	0.123366	0.412329	NA	NA	1	NA	NA	0.337877
GO:0005615	extracellular space	0.832339	0.0262103	-1.66453e-36	5.99497e-47	-0.858514	0.00987465	-0.530863	6.97878e-11	0.0205767	4.87838e-09	-0.282499	0	0.15053	-1	-0.00532415	-0.620752	0.084486
GO:0005618	cell wall	NA	NA	1	NA	NA	NA	NA	NA	NA	NA	0.412329	NA	NA	1	NA	NA	NA
GO:0005622	intracellular	-9.06261e-06	-0.00628329	3.40189e-61	-7.14925e-61	-0.00013148	-0.00711367	-1	-2.15368e-08	0.17527	2.87421e-11	0	0.0198072	-2.00987e-06	3.02564e-06	-0.983724	-1.07738e-07	-1.01408e-09
GO:0005623	cell	0.854934	-0.770153	4.43689e-07	-1.11706e-10	0.247207	0.632662	1	-0.0209832	5.9131e-05	1.3221e-17	0	1.32455e-33	1	-1	0.326788	0.3535	8.62021e-10
GO:0005624	membrane fraction	0.62391	0.0204146	-0.000564362	0.000814194	0.154293	1	-0.93016	0.0257764	0.0588948	2.15442e-25	2.70868e-30	1.5726e-41	0.577436	-1	0.45721	0.277843	7.31242e-08
GO:0005625	soluble fraction	0.915645	1	-0.118706	3.31204e-05	0.471512	0.805368	-1	0.217276	0.26231	0.0273094	6.6688e-11	5.9331e-33	1	-1	-0.0196696	-0.10518	0.125267
GO:0005626	insoluble fraction	0.51378	0.571583	-1	1	0.207581	NA	NA	NA	NA	0.154768	0.27805	0.194961	-1	1	-0.911884	0.77178	0.352325
GO:0005634	nucleus	-5.06395e-05	-8.32654e-11	1.88646e-23	-2.12674e-27	-0.0317849	-0.0155013	-0.670919	-0.00438437	-0.329999	-0.316003	0	-0.490345	-0.00516873	0.0113528	0.760383	-0.000603134	-0.0461204
GO:0005635	nuclear envelope	-0.704335	-0.506559	0.0639602	-0.00448938	NA	-1	-0.97846	-1	-1	-1	5.62255e-17	-0.248376	-0.655579	1	0.0836363	-1	-1
GO:0005637	nuclear inner membrane	NA	NA	0.914835	NA	NA	NA	NA	NA	NA	NA	0.00171265	NA	NA	1	-1	NA	0.39779
GO:0005638	lamin filament	NA	NA	1	NA	NA	NA	NA	NA	NA	NA	0.192009	NA	NA	1	NA	NA	NA
GO:0005639	integral to nuclear inner membrane	NA	NA	1	NA	NA	NA	NA	NA	NA	NA	0.105255	NA	NA	1	NA	NA	0.178484
GO:0005640	nuclear outer membrane	NA	NA	1	0.776407	NA	NA	NA	0.292612	NA	NA	0.0367496	0.391155	0.775391	-1	1	0.549479	NA
GO:0005641	nuclear envelope lumen	0.324018	NA	NA	0.406618	NA	NA	NA	0.238784	0.0915307	NA	NA	0.299503	0.694852	-1	0.736016	0.468853	NA
GO:0005643	nuclear pore	NA	NA	0.0310656	-0.0222702	NA	NA	0.93132	NA	NA	NA	1.74744e-06	-0.162554	-0.577436	1	0.0155184	-0.751	-0.337877
GO:0005652	nuclear lamina	NA	NA	1	NA	NA	NA	NA	NA	NA	NA	0.0628736	NA	NA	1	NA	NA	NA
GO:0005654	nucleoplasm	-0.238985	-0.362252	2.30143e-06	-3.00063e-06	-1	NA	-0.785197	-0.215505	-0.469224	0.369782	2.7699e-56	-0.700136	-0.399704	0.879532	0.671769	-0.309474	-0.75998
GO:0005655	nucleolar ribonuclease P complex	NA	NA	0.828946	-1	NA	NA	NA	NA	NA	NA	0.00398762	0.391155	NA	1	NA	NA	NA
GO:0005657	replication fork	NA	-0.901462	1	-0.183517	NA	NA	NA	NA	NA	0.59165	5.83549e-07	-0.775854	-0.694852	1	-0.961918	NA	-0.843503
GO:0005658	alpha DNA polymerase:primase complex	NA	NA	-1	NA	NA	NA	NA	NA	NA	NA	0.392694	NA	NA	1	0.736016	NA	NA
GO:0005662	DNA replication factor A complex	NA	NA	0.589483	NA	NA	NA	NA	NA	NA	NA	0.0367496	NA	0.741036	-1	NA	NA	0.548486
GO:0005663	DNA replication factor C complex	NA	NA	1	NA	NA	NA	NA	NA	NA	NA	0.0937097	NA	NA	1	1	NA	NA
GO:0005664	nuclear origin of replication recognition complex	NA	NA	0.589483	NA	NA	NA	NA	NA	NA	NA	0.0653679	NA	NA	1	0.736016	NA	0.488555
GO:0005665	DNA-directed RNA polymerase II, core complex	0.51378	NA	0.3925	NA	0.207581	NA	NA	NA	NA	NA	0.00280496	NA	-1	1	0.724409	0.739468	NA
GO:0005666	DNA-directed RNA polymerase III complex	NA	NA	0.38393	NA	NA	NA	NA	NA	NA	NA	0.0213133	NA	NA	1	NA	NA	NA
GO:0005667	transcription factor complex	-0.490509	-0.837311	0.113793	-0.0410332	NA	NA	-0.592337	-0.863481	-1	0.268129	1.82407e-16	-0.888123	-0.646614	1	0.72138	-0.561416	-0.468129
GO:0005669	transcription factor TFIID complex	NA	NA	0.222993	-0.700929	NA	NA	0.764162	NA	NA	NA	0.00390629	0.768314	1	1	0.921612	NA	0.799211
GO:0005672	transcription factor TFIIA complex	NA	NA	-1	NA	NA	NA	NA	NA	NA	NA	-1	NA	NA	1	NA	NA	NA
GO:0005673	transcription factor TFIIE complex	NA	NA	0.828946	NA	NA	NA	0.581301	NA	NA	NA	0.282499	NA	0.646614	-1	NA	NA	NA
GO:0005674	transcription factor TFIIF complex	NA	NA	1	NA	NA	NA	NA	NA	NA	NA	0.599574	NA	NA	1	0.45721	NA	NA
GO:0005675	holo TFIIH complex	NA	0.677569	0.828946	NA	NA	NA	NA	NA	NA	0.253613	0.0104603	NA	NA	1	NA	NA	NA
GO:0005677	chromatin silencing complex	NA	0.677569	0.828946	NA	NA	NA	NA	NA	NA	0.375632	0.179806	NA	NA	1	NA	NA	NA
GO:0005678	chromatin assembly complex	NA	NA	1	NA	NA	NA	0.581301	NA	NA	NA	0.392694	NA	0.694852	-1	NA	NA	NA
GO:0005680	anaphase-promoting complex	NA	NA	0.510291	-0.665737	NA	NA	0.732915	NA	NA	NA	0.00365554	-1	-1	1	0.905432	NA	NA
GO:0005681	spliceosome	NA	NA	4.82228e-09	NA	NA	NA	0.682931	NA	NA	NA	1.72608e-37	NA	-0.694852	1	-0.211678	-0.669336	-0.949219
GO:0005682	snRNP U5	NA	NA	1	NA	NA	NA	NA	NA	NA	NA	0.282499	NA	NA	1	NA	NA	NA
GO:0005684	U2-dependent spliceosome	NA	NA	0.609809	NA	NA	NA	NA	NA	NA	NA	0.0121105	NA	NA	1	NA	NA	0.653955
GO:0005685	snRNP U1	NA	NA	1	NA	NA	NA	NA	NA	NA	NA	0.412329	NA	NA	1	NA	NA	NA
GO:0005686	snRNP U2	NA	NA	1	NA	NA	NA	NA	NA	NA	NA	0.192009	NA	NA	1	NA	NA	NA
GO:0005688	snRNP U6	NA	NA	1	NA	NA	NA	NA	NA	NA	NA	0.282499	NA	NA	1	NA	NA	0.224154
GO:0005689	U12-dependent spliceosome	NA	NA	0.436892	NA	NA	NA	NA	NA	NA	NA	0.00670636	NA	NA	1	NA	NA	NA
GO:0005694	chromosome	-0.258218	-0.100933	0.709257	-0.00464549	NA	NA	-0.581301	NA	-0.367328	-0.253613	2.8784e-07	-0.48291	-0.120879	0.127887	0.736016	-0.146384	-0.0805218
GO:0005697	telomerase holoenzyme complex	NA	NA	1	NA	NA	NA	NA	NA	NA	NA	0.308059	NA	0.694852	-1	NA	NA	NA
GO:0005700	polytene chromosome	NA	NA	NA	0.566816	NA	NA	NA	NA	NA	NA	NA	0.194961	NA	1	NA	NA	NA
GO:0005701	polytene chromosome chromocenter	NA	NA	NA	0.566816	NA	NA	NA	NA	NA	NA	NA	0.194961	NA	1	NA	NA	NA
GO:0005720	nuclear heterochromatin	NA	NA	-1	NA	NA	NA	NA	NA	NA	NA	0.282499	NA	NA	1	0.869126	NA	-1
GO:0005721	centric heterochromatin	NA	NA	1	NA	NA	NA	NA	NA	NA	NA	0.282499	NA	NA	1	NA	NA	NA
GO:0005724	nuclear telomeric heterochromatin	NA	NA	NA	NA	NA	NA	NA	NA	NA	NA	NA	NA	NA	1	NA	NA	NA
GO:0005726	perichromatin fibrils	NA	NA	1	NA	NA	NA	NA	NA	NA	NA	0.282499	NA	NA	1	NA	NA	NA
GO:0005730	nucleolus	-0.708368	-0.180397	9.31872e-07	-0.000180574	NA	NA	-1	NA	1	-0.383502	2.57276e-35	-0.178549	-0.646614	1	-0.45721	-0.277843	-0.337877
GO:0005731	nucleolus organizer region	NA	NA	1	NA	NA	NA	NA	NA	NA	NA	0.282499	NA	NA	1	NA	NA	NA
GO:0005732	small nucleolar ribonucleoprotein complex	NA	NA	0.193295	NA	NA	NA	NA	NA	NA	NA	6.39339e-05	NA	NA	1	NA	NA	-1
GO:0005736	DNA-directed RNA polymerase I complex	NA	NA	0.828946	NA	NA	NA	NA	NA	NA	NA	0.0219676	NA	NA	1	NA	NA	NA
GO:0005737	cytoplasm	-0.366355	0.460772	3.6912e-27	-6.31133e-33	-0.0830118	-0.321532	0.902249	-0.0243526	7.299e-07	1.06763e-43	0	6.19086e-13	-0.113336	0.0896682	-0.940458	-0.0288515	-0.0735703
GO:0005739	mitochondrion	-0.175424	-0.816152	4.64603e-24	-2.07465e-15	-0.269835	-0.333408	0.812214	-0.0801376	1	6.77989e-06	0	-0.337517	-0.120879	0.209062	-4.83175e-05	-0.18053	-0.000405903
GO:0005740	mitochondrial envelope	-1	0.741452	2.3224e-07	-1.22019e-06	-1	-0.829824	1	-0.256065	0.384703	0.00112935	6.62834e-40	-0.125743	-0.475312	1	-0.156724	-0.51507	-0.104879
GO:0005741	mitochondrial outer membrane	NA	0.362252	1	NA	NA	NA	0.588486	NA	NA	0.0841278	0.308059	NA	0.923091	-1	0.77625	0.587722	0.605417
GO:0005742	mitochondrial outer membrane translocase complex	NA	NA	1	NA	NA	NA	NA	NA	NA	NA	0.599574	NA	NA	1	NA	NA	NA
GO:0005743	mitochondrial inner membrane	-0.374471	0.912503	5.82684e-07	-9.92632e-05	-1	-1	1	-0.353424	NA	0.0111705	8.70207e-39	-0.326889	-0.577436	1	-0.160421	-0.51507	-0.0518569
GO:0005744	mitochondrial inner membrane presequence translocase complex	NA	NA	0.243805	NA	NA	NA	NA	NA	NA	NA	0.105255	NA	NA	1	NA	NA	NA
GO:0005746	mitochondrial respiratory chain	NA	1	0.000320386	-0.0120347	NA	0.550888	-1	NA	NA	0.330818	1.8718e-19	-0.219367	-0.890477	1	-0.390914	-0.751	-0.219191
GO:0005747	mitochondrial respiratory chain complex I	NA	-1	0.00100576	NA	NA	NA	-1	NA	NA	0.355517	8.1169e-18	NA	-0.630669	1	-0.445664	NA	NA
GO:0005750	mitochondrial respiratory chain complex III	NA	NA	0.828946	NA	NA	NA	0.581301	NA	NA	NA	0.282499	NA	0.646614	-1	NA	NA	NA
GO:0005751	mitochondrial respiratory chain complex IV	NA	NA	NA	0.406618	NA	NA	NA	NA	NA	NA	NA	0.125743	NA	1	NA	NA	NA
GO:0005753	mitochondrial proton-transporting ATP synthase complex	NA	0.75859	0.436892	NA	NA	NA	NA	NA	NA	0.346169	0.00102022	NA	NA	1	NA	NA	NA
GO:0005754	mitochondrial proton-transporting ATP synthase, catalytic core	NA	NA	1	NA	NA	NA	NA	NA	NA	NA	0.282499	NA	NA	1	NA	NA	NA
GO:0005757	mitochondrial permeability transition pore complex	NA	NA	1	NA	NA	NA	NA	NA	NA	NA	0.412329	NA	NA	1	NA	NA	0.224154
GO:0005758	mitochondrial intermembrane space	0.198989	NA	1	-1	NA	NA	NA	NA	0.0390388	NA	0.0916191	0.40048	NA	1	0.406525	NA	-1
GO:0005759	mitochondrial matrix	-0.854934	-0.441275	5.2992e-06	-0.0029886	NA	NA	-0.955922	-1	0.551275	-1	3.89463e-35	-0.219395	-0.733377	1	-0.558744	-0.942962	-0.0492315
GO:0005760	gamma DNA polymerase complex	NA	NA	1	NA	NA	NA	NA	NA	NA	NA	0.282499	NA	NA	1	NA	NA	NA
GO:0005761	mitochondrial ribosome	NA	NA	6.06671e-06	NA	NA	NA	NA	NA	NA	NA	2.25715e-30	NA	-0.475312	0.671072	-0.45721	NA	NA
GO:0005762	mitochondrial large ribosomal subunit	NA	NA	0.103101	NA	NA	NA	NA	NA	NA	NA	2.26451e-07	NA	NA	1	-0.911558	NA	NA
GO:0005763	mitochondrial small ribosomal subunit	NA	NA	0.0727973	NA	NA	NA	NA	NA	NA	NA	4.75876e-08	NA	-1	1	-0.758283	NA	NA
GO:0005764	lysosome	0.409791	-0.753251	0.0297308	-0.0867802	NA	NA	1	-1	0.01539	0.154768	8.39932e-28	0.502409	-0.612816	1	-0.177441	-0.420679	0.861641
GO:0005765	lysosomal membrane	NA	NA	0.510291	-0.665737	NA	NA	NA	NA	NA	NA	6.39339e-05	0.643961	-1	1	NA	NA	0.307987
GO:0005768	endosome	-1	1	0.0351612	-0.0500295	NA	0.771596	-1	-1	0.207726	0.0462189	1.44784e-31	0.513758	-0.838336	1	0.671769	-0.51507	0.801646
GO:0005769	early endosome	NA	0.893199	0.18502	NA	NA	NA	NA	NA	NA	0.23131	1.7546e-07	NA	NA	1	0.462442	NA	0.130602
GO:0005770	late endosome	NA	NA	0.0527638	NA	NA	NA	NA	NA	NA	NA	2.36016e-05	NA	NA	1	0.45721	NA	NA
GO:0005771	multivesicular body	NA	NA	NA	NA	NA	NA	NA	NA	NA	NA	NA	NA	NA	NA	NA	NA	NA
GO:0005773	vacuole	0.504153	-0.629897	0.0143567	-0.124462	NA	NA	0.836691	-1	0.0252958	0.258758	1.90552e-26	0.373691	-0.673159	1	-0.14622	-0.468853	0.997748
GO:0005774	vacuolar membrane	NA	NA	0.762034	-1	NA	NA	0.782206	NA	NA	NA	0.00066316	0.194961	1	1	-0.758283	0.79572	0.544022
GO:0005775	vacuolar lumen	NA	NA	1	NA	NA	NA	NA	NA	NA	NA	0.282499	NA	0.475312	1	NA	NA	0.224154
GO:0005776	autophagic vacuole	NA	NA	0.828946	NA	NA	NA	NA	NA	NA	NA	0.171255	NA	NA	1	NA	NA	NA
GO:0005777	peroxisome	0.846491	-1	0.263422	-0.204819	NA	NA	0.796202	-1	0.234339	0.164397	1.81658e-11	0.922048	-0.665976	1	-0.911558	-1	-0.130537
GO:0005778	peroxisomal membrane	NA	-1	0.177513	-0.309111	NA	NA	0.812214	NA	NA	0.59165	6.63805e-05	-0.775854	-0.91807	1	NA	NA	-0.801382
GO:0005779	integral to peroxisomal membrane	NA	NA	0.436892	-0.837112	NA	NA	0.682931	NA	NA	NA	0.0549145	-1	-1	-1	NA	NA	1
GO:0005782	peroxisomal matrix	NA	NA	NA	0.406618	NA	NA	NA	NA	NA	NA	NA	0.125743	NA	1	NA	NA	NA
GO:0005783	endoplasmic reticulum	-0.769683	-0.973513	4.88682e-05	-0.0594839	-0.336359	-0.188982	0.816351	0.619284	0.059591	2.70949e-06	1.8187e-76	0.000258944	-0.916833	1	-0.551314	-0.680892	-0.224154
GO:0005784	translocon complex	NA	NA	0.828946	NA	NA	NA	NA	NA	NA	NA	0.0628736	NA	NA	1	NA	NA	NA
GO:0005785	signal recognition particle receptor complex	NA	NA	1	NA	NA	NA	NA	NA	NA	NA	0.599574	NA	NA	1	NA	NA	NA
GO:0005786	signal recognition particle, endoplasmic reticulum targeting	NA	NA	0.243805	NA	NA	NA	NA	NA	NA	NA	0.000915985	NA	NA	1	NA	NA	NA
GO:0005787	signal peptidase complex	NA	NA	0.828946	NA	NA	NA	0.581301	NA	NA	NA	0.392694	NA	0.646614	-1	NA	NA	NA
GO:0005788	endoplasmic reticulum lumen	NA	NA	0.193295	-0.65767	NA	NA	NA	NA	NA	NA	0.00202446	-1	NA	1	-1	NA	0.501433
GO:0005789	endoplasmic reticulum membrane	-1	-0.571583	0.0173592	-0.217906	NA	NA	0.670919	-0.828468	0.367328	0.835672	8.48066e-12	0.854237	-0.63839	1	-1	-0.907624	-0.421448
GO:0005790	smooth endoplasmic reticulum	NA	NA	-0.968827	0.0632181	NA	NA	NA	NA	NA	NA	0.184275	7.8146e-05	NA	1	0.49418	NA	NA
GO:0005791	rough endoplasmic reticulum	NA	NA	0.243805	NA	NA	NA	NA	NA	NA	NA	0.0331776	NA	NA	1	NA	NA	NA
GO:0005792	microsome	-1	0.783684	-0.0518402	0.0147381	0.641727	NA	0.682931	0.0165484	1	0.0233921	0.145578	2.1944e-07	0.426202	-1	1	0.643978	-1
GO:0005793	ER-Golgi intermediate compartment	NA	-1	0.141817	-0.25474	NA	NA	-1	NA	NA	0.572656	7.94408e-07	-1	-0.775391	1	0.943326	-1	NA
GO:0005794	Golgi apparatus	-0.385317	0.706202	2.62822e-05	-0.000391929	NA	0.142629	1	-1	0.31521	0.000339293	7.38908e-73	0.179127	1	-1	0.239579	1	-1
GO:0005795	Golgi stack	NA	-1	0.881701	-0.406618	NA	NA	NA	NA	NA	0.49337	0.00280496	-1	NA	1	-1	NA	0.799211
GO:0005796	Golgi lumen	NA	0.362252	NA	NA	NA	0.078624	NA	NA	NA	NA	NA	NA	0.475312	NA	NA	NA	NA
GO:0005797	Golgi medial cisterna	NA	NA	1	NA	NA	NA	NA	NA	NA	NA	0.282499	NA	NA	1	NA	NA	NA
GO:0005798	Golgi-associated vesicle	-1	0.188997	0.511879	-0.087788	NA	0.208769	-1	1	0.458045	0.0367729	1.77286e-05	-0.21428	-0.987966	1	0.537349	-1	-1
GO:0005801	cis-Golgi network	NA	0.706202	1	NA	NA	NA	NA	NA	NA	0.329459	0.229109	NA	NA	1	0.654302	NA	NA
GO:0005802	trans-Golgi network	NA	-1	0.95415	-0.566816	NA	NA	NA	0.490832	NA	0.459529	0.000105289	-1	-1	-1	0.654302	1	1
GO:0005811	lipid particle	NA	0.706202	1	NA	NA	NA	NA	NA	NA	0.274451	0.0213133	NA	NA	1	NA	NA	NA
GO:0005813	centrosome	NA	-0.441275	0.120877	-0.278647	NA	NA	0.782173	-1	NA	-1	6.82539e-13	0.852394	-0.883445	1	0.466843	-0.636645	0.224154
GO:0005814	centriole	NA	NA	0.243805	-1	NA	NA	0.618053	NA	NA	NA	0.0367496	0.502409	1	-1	NA	NA	NA
GO:0005815	microtubule organizing center	NA	-0.412135	0.247101	-0.189529	NA	NA	0.703382	-1	NA	-0.788284	1.14153e-10	0.980157	-1	1	0.432762	-0.788991	0.266423
GO:0005816	spindle pole body	NA	NA	-1	0.680167	NA	NA	NA	0.213164	NA	NA	0.51781	NA	0.646614	-1	NA	NA	NA
GO:0005818	aster	NA	NA	1	NA	NA	NA	NA	NA	NA	NA	0.282499	NA	NA	1	NA	NA	0.224154
GO:0005819	spindle	NA	NA	1	-0.0632181	NA	NA	0.928333	-1	NA	NA	5.70628e-06	-0.264663	-0.913188	1	-0.629316	NA	0.421448
GO:0005826	contractile ring	NA	NA	1	NA	NA	NA	NA	NA	NA	NA	0.0916191	NA	NA	1	0.573751	NA	NA
GO:0005827	polar microtubule	NA	NA	1	NA	NA	NA	NA	NA	NA	NA	0.0916191	NA	NA	1	NA	NA	NA
GO:0005828	kinetochore microtubule	NA	NA	1	NA	NA	NA	NA	NA	NA	NA	0.0628736	NA	NA	1	0.736016	NA	NA
GO:0005829	cytosol	-0.385317	-0.571583	7.35544e-06	-0.00550542	-0.856937	-0.871757	1	-0.966466	-1	0.20238	7.37365e-46	0.510987	-1	1	-1	-0.354959	0.352131
GO:0005830	cytosolic ribosome (sensu Eukaryota)	NA	NA	0.00132408	-0.0734174	NA	NA	NA	NA	NA	NA	1.42209e-07	-0.175919	0.577436	0.789817	NA	NA	NA
GO:0005832	chaperonin-containing T-complex	NA	NA	0.589483	NA	NA	NA	NA	NA	NA	NA	0.00462971	NA	NA	1	0.736016	NA	NA
GO:0005833	hemoglobin complex	NA	NA	-0.681149	0.255488	NA	NA	NA	NA	NA	NA	-0.210265	0.501742	NA	1	NA	NA	0.605417
GO:0005834	heterotrimeric G-protein complex	0.582644	0.477178	-0.190095	0.301133	0.243806	0.331395	0.799657	NA	NA	0.317505	-0.598367	0.0283285	0.775391	-1	0.77625	0.559731	0.587978
GO:0005838	proteasome regulatory particle (sensu Eukaryota)	NA	0.677569	0.828946	NA	NA	NA	NA	NA	NA	0.329459	0.0860508	NA	NA	1	-1	NA	0.653955
GO:0005839	proteasome core complex (sensu Eukaryota)	NA	NA	0.00896357	NA	NA	NA	NA	NA	NA	NA	0.000915985	NA	NA	1	-1	NA	NA
GO:0005840	ribosome	-0.582644	NA	5.43378e-12	-1.85417e-05	NA	NA	-0.743565	-0.515684	-0.243207	NA	-0.51812	-5.05637e-09	-0.974174	0.439003	-0.0057267	NA	-0.0167184
GO:0005842	cytosolic large ribosomal subunit (sensu Eukaryota)	NA	NA	0.240904	-0.406618	NA	NA	NA	NA	NA	NA	0.00364705	-0.585053	0.775391	1	NA	NA	NA
GO:0005843	cytosolic small ribosomal subunit (sensu Eukaryota)	NA	NA	0.0258873	NA	NA	NA	NA	NA	NA	NA	0.00139335	NA	0.475312	1	NA	NA	NA
GO:0005844	polysome	NA	NA	1	-1	NA	NA	0.618053	0.292612	NA	NA	0.283632	NA	0.475312	-0.980476	0.45721	0.620752	0.345537
GO:0005847	mRNA cleavage and polyadenylation specificity factor complex	NA	NA	1	NA	NA	NA	NA	NA	NA	NA	0.282499	NA	NA	1	NA	NA	NA
GO:0005849	mRNA cleavage factor complex	NA	NA	0.828946	NA	NA	NA	NA	NA	NA	NA	0.0219676	NA	NA	1	NA	NA	NA
GO:0005850	eukaryotic translation initiation factor 2 complex	NA	NA	1	NA	NA	NA	NA	NA	NA	NA	0.105255	NA	0.694852	1	NA	NA	NA
GO:0005851	eukaryotic translation initiation factor 2B complex	NA	NA	0.243805	NA	NA	NA	NA	NA	NA	NA	0.00017292	NA	NA	1	NA	NA	NA
GO:0005852	eukaryotic translation initiation factor 3 complex	NA	NA	1	NA	NA	NA	NA	NA	NA	NA	1	NA	NA	1	NA	NA	NA
GO:0005853	eukaryotic translation elongation factor 1 complex	NA	0.520148	1	NA	NA	NA	NA	NA	NA	0.471631	-0.665356	NA	NA	1	NA	NA	NA
GO:0005856	cytoskeleton	0.539382	0.441275	-0.0976993	0.789464	-0.914033	-0.340459	-0.544796	-0.310179	0.015725	3.3694e-06	1.62487e-09	4.33774e-08	-0.475312	1	0.294469	-0.688913	0.000488673
GO:0005858	axonemal dynein complex	NA	NA	-1	0.255488	NA	NA	NA	NA	NA	NA	-1	0.125743	-1	1	0.342071	0.669336	NA
GO:0005859	muscle myosin complex	NA	0.362252	-0.0670034	0.00437379	NA	NA	NA	NA	NA	0.0297361	-1	5.77705e-06	NA	1	-1	NA	0.0479733
GO:0005861	troponin complex	NA	0.629897	NA	0.0632181	NA	NA	NA	NA	NA	0.23131	NA	0.00131434	NA	1	NA	NA	NA
GO:0005862	muscle thin filament tropomyosin	NA	NA	1	NA	NA	NA	NA	NA	NA	NA	0.599574	NA	NA	1	NA	NA	NA
GO:0005863	striated muscle thick filament	NA	0.29686	-0.0871471	0.0147309	NA	NA	NA	NA	NA	0.00981306	-1	1.06286e-05	NA	1	-1	NA	0.0208274
GO:0005865	striated muscle thin filament	NA	0.706202	-0.292185	0.183517	NA	NA	NA	NA	NA	0.329459	-1	0.0146572	NA	1	NA	NA	NA
GO:0005868	cytoplasmic dynein complex	NA	0.677569	0.828946	NA	NA	0.195275	NA	NA	NA	NA	0.0104603	NA	0.775391	-1	1	0.549479	0.605417
GO:0005869	dynactin complex	NA	NA	0.150679	NA	NA	NA	NA	NA	NA	NA	0.0116564	NA	NA	1	NA	NA	NA
GO:0005871	kinesin complex	0.529049	NA	1	-0.879279	NA	NA	0.756838	NA	0.275125	NA	0.282499	0.760102	-1	1	-1	0.77178	0.00422055
GO:0005873	plus-end kinesin complex	NA	NA	1	NA	NA	NA	NA	NA	NA	NA	0.412329	NA	NA	1	NA	NA	0.224154
GO:0005874	microtubule	-1	-1	1	-0.129603	0.768753	-1	-1	-0.43328	0.52168	0.317922	8.93295e-07	0.715543	-0.596089	1	0.671769	-0.956049	0.000199739
GO:0005875	microtubule associated complex	-0.854934	-1	0.824905	-0.363873	NA	0.690442	0.714221	-1	-1	0.702413	0.105763	-0.667991	-0.995198	1	0.174907	0.420679	3.98174e-07
GO:0005876	spindle microtubule	NA	NA	1	NA	NA	NA	NA	NA	NA	NA	0.00202446	NA	NA	1	0.937636	NA	0.566176
GO:0005881	cytoplasmic microtubule	NA	NA	0.828946	-1	NA	NA	NA	NA	NA	NA	0.0213133	0.465835	NA	1	-1	NA	0.697418
GO:0005882	intermediate filament	0.397123	-1	-0.000107998	1.63356e-07	0.450164	NA	NA	NA	0.740371	-0.775685	-2.84299e-05	0.00192075	-0.407469	1	NA	NA	1
GO:0005883	neurofilament	0.00820553	NA	-0.446447	0.776407	0.139207	NA	NA	NA	0.0131442	NA	-1	0.128113	0.810704	-1	NA	NA	0.000131202
GO:0005884	actin filament	0.596083	0.860876	1	-0.499706	NA	0.340459	0.812214	NA	0.234339	0.49337	0.0104814	0.70683	0.646614	-1	0.45721	0.3535	0.605417
GO:0005885	Arp2/3 protein complex	NA	NA	0.150679	NA	NA	NA	0.643883	NA	NA	NA	0.000915985	NA	0.810704	-1	NA	NA	NA
GO:0005886	plasma membrane	6.40429e-05	0.00126134	-1.13172e-52	1.3154e-33	0.000393778	0.00257629	-0.544796	0.000518791	1.75413e-10	7.79103e-21	0.000416457	0	2.01878e-06	-5.68979e-08	0.00172883	4.44203e-11	1.84154e-44
GO:0005887	integral to plasma membrane	1.70148e-05	0.279306	-1.70789e-44	1.62996e-35	0.000244368	0.00375833	-0.581301	2.07954e-06	1.79964e-11	2.88513e-10	0.0370333	0	0.000123618	-2.18465e-06	0.162579	5.22885e-08	7.23852e-30
GO:0005889	hydrogen:potassium-exchanging ATPase complex	NA	NA	NA	0.406618	NA	NA	NA	NA	NA	NA	NA	0.125743	NA	1	NA	NA	NA
GO:0005890	sodium:potassium-exchanging ATPase complex	0.428643	0.441275	-0.175963	0.837112	NA	NA	NA	NA	0.128442	0.0693585	-1	0.157683	NA	1	-1	NA	NA
GO:0005891	voltage-gated calcium channel complex	0.545084	0.441275	-0.914835	0.883558	NA	0.307176	NA	NA	0.303777	0.30368	0.972846	0.3564	-1	1	-1	0.77178	0.00422055
GO:0005892	nicotinic acetylcholine-gated receptor-channel complex	NA	1	-0.0246921	0.00171335	NA	0.268054	NA	NA	NA	NA	-0.786625	3.17338e-08	-1	1	-1	0.713808	8.30058e-05
GO:0005895	interleukin-5 receptor complex	NA	NA	1	NA	NA	NA	NA	NA	NA	NA	0.412329	NA	NA	1	NA	NA	NA
GO:0005896	interleukin-6 receptor complex	NA	NA	1	NA	NA	NA	NA	NA	NA	NA	0.282499	NA	NA	1	NA	NA	NA
GO:0005898	interleukin-13 receptor complex	NA	NA	1	NA	NA	NA	NA	NA	NA	NA	0.282499	NA	NA	1	0.45721	NA	NA
GO:0005900	oncostatin-M receptor complex	NA	NA	1	NA	NA	NA	NA	NA	NA	NA	0.282499	NA	NA	1	0.45721	NA	NA
GO:0005901	caveola	NA	0.31676	-1	-0.837112	NA	0.23148	0.682931	NA	NA	0.164397	-1	-1	0.475312	-1	NA	NA	0.0504689
GO:0005902	microvillus	NA	-1	-1	0.680167	NA	NA	NA	NA	NA	0.418274	0.136621	0.0554808	0.892662	-1	-1	0.757389	-1
GO:0005903	brush border	NA	NA	-0.335861	0.0110386	NA	NA	NA	0.411185	NA	NA	-1	0.000606995	0.883445	-1	0.27175	0.420679	0.739397
GO:0005905	coated pit	NA	0.219059	0.581227	NA	NA	0.459267	-1	NA	NA	0.00438712	5.83875e-10	NA	-1	1	0.0592558	0.688913	1
GO:0005911	intercellular junction	0.863846	0.736892	-0.00861429	0.00619217	NA	0.419562	-0.97846	-0.830372	0.191423	0.116879	0.412329	1.84753e-12	0.892662	-1	-0.924174	-0.620752	0.0158149
GO:0005912	adherens junction	0.270175	0.92505	-1	0.837112	NA	NA	-1	NA	0.0362717	0.201126	0.05651	0.0134341	-0.741036	1	-1	0.892159	3.28412e-06
[truncated: 6,309 more rows]

## Sheet: A1
GO_ID	GO_term	A1	A2	B2	D	A1p	A2p	B2p	Dp	A1d	A2d	B2d	Dd	LAIRp	LAIRd	Long_AT_rich	LA_gene	neuronal
GO:0022836	gated channel activity	7.33324e-16	0.571583	-5.94351e-16	1.17667e-10	1.2242e-06	0.0369221	-1	0.104942	8.53136e-05	0.477835	-0.00126049	3.64653e-17	1.92842e-05	-1.18849e-06	0.0154605	8.93928e-13	1.6503e-25
GO:0022838	substrate specific channel activity	4.85079e-15	0.651153	-9.99589e-19	3.3582e-14	3.93526e-06	0.0151366	-0.748183	0.137135	5.53234e-05	0.867218	-4.33893e-05	1.46273e-19	0.000935396	-8.16108e-05	0.0898249	2.50616e-11	5.61621e-17
GO:0015267	channel activity	7.19774e-15	0.697034	-2.80776e-19	7.07413e-15	3.93526e-06	0.0155013	-0.822663	0.153597	5.87629e-05	0.898008	-2.85828e-05	4.91194e-21	0.000354174	-2.53017e-05	0.124483	4.44203e-11	2.35791e-16
GO:0022803	passive transmembrane transporter activity	7.19774e-15	0.697034	-2.80776e-19	7.07413e-15	3.93526e-06	0.0155013	-0.822663	0.153597	5.87629e-05	0.898008	-2.85828e-05	4.91194e-21	0.000354174	-2.53017e-05	0.124483	4.44203e-11	2.35791e-16
GO:0005216	ion channel activity	8.80018e-15	0.571583	-1.50788e-17	1.67968e-12	3.93526e-06	0.0137404	-0.772935	0.133074	0.000140411	0.835385	-4.41038e-05	2.19916e-16	0.000354174	-2.73634e-05	0.0522419	6.87628e-12	5.03422e-18
GO:0046873	metal ion transmembrane transporter activity	1.24206e-08	0.896504	-3.12028e-09	7.53204e-07	0.000350822	0.244139	-0.618053	0.400466	0.000219494	0.313476	-0.559852	2.98999e-16	0.448486	-0.364608	0.45721	0.000394314	5.96164e-19
GO:0005261	cation channel activity	1.8235e-08	0.91599	-1.14122e-11	3.23289e-10	9.82997e-05	0.175458	-0.682931	0.186619	0.00293349	0.592003	-0.0628736	4.30976e-18	0.323075	-0.212777	0.457395	0.000410259	4.72889e-26
GO:0006811	ion transport	2.16861e-08	0.0482771	-3.58924e-19	2.38113e-12	0.000264616	0.00154006	-0.645146	0.358177	5.12138e-06	0.020353	-0.0104814	4.28369e-22	0.0394034	-0.00606458	0.153019	8.82418e-08	1.79144e-05
GO:0015075	ion transmembrane transporter activity	2.16861e-08	0.362252	-1.079e-11	8.68839e-10	0.00013148	0.000390759	-0.631648	0.44934	2.0305e-05	0.309233	-0.251824	6.91775e-18	0.0473939	-0.00894807	0.197131	3.20605e-07	1.12071e-05
GO:0030001	metal ion transport	1.23643e-07	0.706202	-4.03329e-10	2.88835e-07	0.00828773	0.306208	-0.828525	0.423182	3.41148e-05	0.134814	-0.506908	1.39295e-17	0.475312	-0.477859	0.45721	0.00797799	1.11547e-12
GO:0022891	substrate-specific transmembrane transporter activity	2.67569e-07	0.11543	-1.62421e-11	2.13173e-09	0.000457225	0.000978184	-0.581301	0.595009	2.35849e-05	0.0544528	-0.415235	6.78203e-19	0.315363	-0.116498	0.458378	2.66388e-05	0.000588694
GO:0004888	transmembrane receptor activity	2.85505e-07	1	-5.65396e-48	9.57327e-37	0.000124562	0.216413	1	6.97937e-09	0.0427015	-0.274451	-5.30028e-39	6.6669e-14	2.43604e-07	-8.50315e-07	0.45721	6.97136e-08	4.55002e-39
GO:0007268	synaptic transmission	1.09797e-06	0.120463	-1.87022e-12	9.92632e-05	5.06633e-05	0.113102	1	0.0119783	0.00176383	4.04668e-08	0.416149	3.97812e-23	7.25592e-05	-5.66317e-06	0.0332452	1.50821e-08	1.93658e-56
GO:0022857	transmembrane transporter activity	1.9792e-06	0.116796	-1.83813e-12	5.01287e-11	0.00100657	0.00263389	-0.581301	0.664291	2.99565e-05	0.0254365	-0.528878	1.95971e-23	0.413627	-0.224525	0.45721	8.08563e-05	0.00204683
GO:0007186	G-protein coupled receptor protein signaling pathway	2.19417e-06	0.440154	-8.96495e-37	9.22975e-31	0.000725553	0.0427004	-1	2.5157e-13	0.0765753	-0.550853	-3.95747e-33	1.73061e-07	4.72616e-06	-7.19796e-05	-0.927242	0.0153466	1.45607e-20
GO:0030955	potassium ion binding	4.92237e-06	0.386165	-1.84585e-06	0.0895305	9.41655e-05	0.432184	-0.97846	0.238784	0.000147861	0.00443444	0.773685	5.11426e-09	0.418867	-0.44845	0.671769	0.010929	1.1284e-18
GO:0050877	neurological process	6.92866e-06	0.362252	-2.5061e-27	9.4258e-21	0.000803416	0.0427004	-0.682931	1.48793e-06	2.89121e-05	0.0164342	-0.0119696	2.99849e-36	0.000354174	-0.000898373	0.793145	0.000356082	3.57095e-69
GO:0044459	plasma membrane part	7.88693e-06	0.0106442	-2.63198e-51	2.68051e-36	8.87326e-05	0.00325822	-0.588486	0.000190083	1.75413e-10	6.91611e-15	0.229808	0	9.57677e-06	-5.57949e-08	0.000251898	1.3609e-11	4.39767e-38
GO:0022892	substrate-specific transporter activity	9.15404e-06	0.0595371	-3.18561e-09	3.57125e-08	0.0027979	0.00375833	-0.544796	0.842688	4.22514e-05	0.00573077	0.735127	9.07541e-20	0.675567	-1	0.736016	0.00556209	0.0228426
GO:0030594	neurotransmitter receptor activity	9.23046e-06	-0.93366	-3.08928e-16	1.46378e-11	5.06633e-05	0.0227311	-1	0.276926	0.00765048	NA	-1.70378e-05	1.55535e-23	1.17591e-05	-1.77132e-06	0.0623332	5.35789e-07	0.000546489
GO:0031226	intrinsic to plasma membrane	9.36029e-06	0.20249	-6.54663e-46	6.42592e-36	8.39936e-05	0.00235101	-0.581301	2.64412e-06	1.79964e-11	1.5409e-10	0.0603188	0	6.39612e-05	-9.36171e-07	0.15396	1.85057e-08	4.33294e-31
GO:0005244	voltage-gated ion channel activity	1.25418e-05	0.604378	-4.12433e-06	0.000630824	9.41655e-05	0.340459	-0.985293	0.310179	0.00684212	0.235794	-0.192009	7.97566e-07	0.475312	-0.671072	-1	0.0500374	4.2496e-21
GO:0022832	voltage-gated channel activity	1.25418e-05	0.604378	-4.12433e-06	0.000630824	9.41655e-05	0.340459	-0.985293	0.310179	0.00684212	0.235794	-0.192009	7.97566e-07	0.475312	-0.671072	-1	0.0500374	4.2496e-21
GO:0042165	neurotransmitter binding	1.25418e-05	-0.889634	-4.56453e-17	4.14365e-13	5.39174e-05	0.0265242	-1	0.175256	0.00840923	NA	-1.16795e-05	1.2965e-25	1.47363e-06	-8.84025e-07	0.0983273	8.80838e-07	0.00107212
GO:0006812	cation transport	1.3542e-05	0.75859	-1.35525e-06	3.77865e-06	0.0214708	0.439431	-0.934268	0.515684	2.57272e-05	0.192325	-0.870474	1.64439e-13	0.513932	-0.982058	0.654302	0.0278503	2.40535e-09
GO:0019226	transmission of nerve impulse	1.66609e-05	0.362252	-3.48561e-12	1.4579e-05	8.39936e-05	0.143809	-1	0.0153344	0.00380256	1.89757e-06	0.170303	8.99008e-29	0.00206755	-0.000266061	0.0261453	3.93647e-07	3.90883e-59
GO:0005887	integral to plasma membrane	1.70148e-05	0.279306	-1.70789e-44	1.62996e-35	0.000244368	0.00375833	-0.581301	2.07954e-06	1.79964e-11	2.88513e-10	0.0370333	0	0.000123618	-2.18465e-06	0.162579	5.22885e-08	7.23852e-30
GO:0031420	alkali metal ion binding	1.70148e-05	0.589087	-3.00583e-08	6.16594e-05	0.000197106	0.23148	-0.810143	0.271097	8.53136e-05	0.0137709	0.20269	2.94371e-26	0.418867	-0.395108	0.45721	0.0020497	4.38784e-14
GO:0031224	intrinsic to membrane	1.8238e-05	0.2022	-1.99508e-15	8.36029e-15	5.00739e-05	0.0564372	0.581301	0.00011237	1.88773e-06	3.43208e-08	5.45355e-08	3.42334e-48	5.1481e-08	-1.21246e-09	0.77625	2.43649e-10	1.13321e-26
GO:0044425	membrane part	1.89983e-05	0.0126345	-7.48019e-13	1.11047e-09	9.41655e-05	0.0167213	0.581301	0.013594	1.45478e-07	2.0333e-13	1.01748e-15	1.23738e-46	2.93099e-07	-4.86604e-09	0.211678	4.44203e-11	1.05276e-29
GO:0044456	synapse part	2.56882e-05	0.362252	-1.52879e-07	0.134342	0.000106737	0.00417066	0.61687	0.468474	0.00319236	0.216014	-0.282499	1.02572e-06	1.08545e-10	-2.11419e-12	1.25088e-09	8.18668e-25	1.0189e-06
GO:0016021	integral to membrane	2.60965e-05	0.225302	-7.31144e-15	1.29725e-14	8.39936e-05	0.078624	0.563235	9.0737e-05	1.76065e-06	3.99649e-08	3.74839e-08	1.61221e-47	5.1481e-08	-1.21246e-09	0.758283	2.43649e-10	5.08037e-26
GO:0004890	GABA-A receptor activity	2.71293e-05	0.871243	-0.00132408	0.406618	0.000170664	0.113102	0.618053	0.238784	0.0206337	NA	NA	0.154985	3.96422e-05	-2.80264e-05	0.000526251	1.89541e-06	-1
GO:0016917	GABA receptor activity	3.86837e-05	0.882855	-0.00379917	0.511853	0.000197443	0.113102	0.618053	0.238784	0.0266655	NA	-0.0916191	0.265292	0.000123618	-9.73081e-05	0.00153627	5.10737e-06	-1
GO:0045211	postsynaptic membrane	4.15575e-05	0.437608	-1.83482e-07	0.0295642	8.39936e-05	0.00306645	0.670919	0.447801	0.010349	0.506247	-0.192009	9.88564e-08	4.38699e-11	-8.42889e-13	2.62821e-07	1.28295e-12	0.000101736
GO:0008324	cation transmembrane transporter activity	6.30834e-05	0.54479	-3.62327e-07	2.51558e-07	0.00880193	0.113509	-0.588486	0.473573	0.000117469	0.105259	0.486513	6.50133e-19	0.577436	-1	0.82988	0.0645981	3.17472e-09
GO:0005886	plasma membrane	6.40429e-05	0.00126134	-1.13172e-52	1.3154e-33	0.000393778	0.00257629	-0.544796	0.000518791	1.75413e-10	7.79103e-21	0.000416457	0	2.01878e-06	-5.68979e-08	0.00172883	4.44203e-11	1.84154e-44
GO:0016020	membrane	9.09506e-05	8.31383e-05	-3.71935e-10	1.12809e-06	5.39174e-05	0.0131508	0.682931	0.0209832	3.28263e-06	2.20252e-18	2.09856e-21	5.06645e-40	1.47363e-06	-1.96709e-08	0.015523	6.65348e-12	5.21354e-36
GO:0030054	cell junction	0.000126057	0.29686	-5.162e-11	0.00486384	0.00617058	0.147535	0.732915	-0.887057	0.000169756	6.34617e-07	0.094032	5.05983e-28	1.25227e-05	-6.08961e-07	0.000161421	2.16013e-10	1.81518e-11
GO:0006813	potassium ion transport	0.000138537	0.50848	-4.08066e-06	0.0143939	0.000244368	0.509376	-1	0.215505	0.0183799	0.0751238	-0.282499	1.55683e-05	0.273206	-0.214438	0.611182	0.00556209	5.36269e-19
GO:0005215	transporter activity	0.000176501	0.0575779	-4.03329e-10	1.1438e-09	0.00231555	0.0029128	-0.581301	0.705424	0.00131859	0.0124689	-0.781834	1.09519e-19	0.646614	-1	0.736016	0.024539	0.126777
GO:0045202	synapse	0.000176501	0.0906409	-2.39375e-07	0.503141	2.14825e-05	0.0137404	0.544796	0.730103	0.0200955	0.000174095	0.672346	4.11402e-08	4.38699e-11	-4.35042e-13	6.21626e-10	4.3836e-24	1.08267e-08
GO:0005267	potassium channel activity	0.000247916	0.901462	-0.000267445	0.0217913	8.87326e-05	0.41942	-1	0.142772	0.0652427	0.455301	-0.282499	0.00186385	0.0836393	-0.050159	0.951144	0.0032459	3.14082e-23
GO:0043005	neuron projection	0.000291653	1	-0.272519	-0.400344	0.000898476	0.31231	0.949694	NA	0.00246896	0.16885	0.000298057	0.110817	0.0485905	-0.110677	0.19466	0.0150829	9.83087e-83
GO:0015276	ligand-gated ion channel activity	0.000387483	0.90372	-1.94688e-11	6.74827e-08	0.00231555	0.0277563	-1	0.182401	0.0138007	-1	-0.00230639	6.89912e-14	4.72616e-06	-6.78782e-07	1.64275e-05	2.90379e-08	0.00881664
GO:0022834	ligand-gated channel activity	0.000387483	0.90372	-1.94688e-11	6.74827e-08	0.00231555	0.0277563	-1	0.182401	0.0138007	-1	-0.00230639	6.89912e-14	4.72616e-06	-6.78782e-07	1.64275e-05	2.90379e-08	0.00881664
GO:0005509	calcium ion binding	0.000508725	1.27894e-09	-7.2311e-20	3.70808e-07	0.0581519	0.0106022	1	0.961139	0.000169756	7.83535e-14	-0.0048955	4.86067e-17	0.0296921	-0.014101	0.0132313	3.05258e-09	7.59992e-05
GO:0007214	gamma-aminobutyric acid signaling pathway	0.000710734	0.615722	-0.00809723	0.406618	8.39936e-05	0.078624	NA	0.175256	0.234339	NA	-0.282499	0.248376	0.000233119	-0.000221282	0.00172883	6.67291e-06	0.753908
GO:0030424	axon	0.000710734	-0.75859	-0.107283	-0.876297	0.000865274	NA	-1	NA	0.0170216	0.609213	0.176198	0.0508473	0.0743922	-0.240617	0.21343	0.00671932	2.09157e-24
GO:0015672	monovalent inorganic cation transport	0.000721609	0.981497	-7.03824e-05	3.43596e-05	0.00158681	0.466996	-1	0.175256	0.0505173	0.404019	-0.8096	1.66338e-09	0.231213	-0.212777	0.7531	0.00474653	6.81933e-11
GO:0005230	extracellular ligand-gated ion channel activity	0.000897852	0.441275	-2.27696e-09	0.000506384	0.000690496	0.0125694	0.939413	0.337041	0.059591	-1	-0.00084957	1.24084e-06	7.92182e-08	-5.20343e-09	0.000339176	2.25533e-09	0.00871424
GO:0022843	voltage-gated cation channel activity	0.00107592	0.968116	-0.000459458	0.00390735	0.00102724	0.25591	-1	0.354029	0.0460216	0.850137	-0.308059	4.18884e-05	0.426202	-0.474897	-1	0.0549436	8.99864e-23
GO:0001584	rhodopsin-like receptor activity	0.00122402	-0.566121	-1.39787e-26	1.871e-38	0.140623	0.317105	-1	1.49518e-08	0.291576	-0.00659607	-2.33254e-35	0.00110942	0.0158699	-0.0641636	-0.0513249	0.968572	2.48136e-20
GO:0043167	ion binding	0.00122402	0.0189228	-0.0331624	-0.600435	0.041692	0.545139	1	0.710592	0.000233337	2.25339e-07	1.41878e-05	0.01128	0.475312	-0.493311	1.33741e-06	2.66388e-05	0.370174
GO:0032501	multicellular organismal process	0.00143925	0.323919	-2.79152e-82	3.47219e-68	5.41445e-05	0.157185	-0.670919	2.95494e-06	1.12061e-09	1.58166e-23	1.98432e-10	0	1.47363e-06	-2.36764e-07	0.550118	2.54641e-06	0
GO:0004930	G-protein coupled receptor activity	0.00322215	-1	-1.53555e-29	1.14616e-33	0.041692	0.349302	1	2.12305e-15	0.57694	-0.0365444	-9.59744e-40	0.00798842	7.25592e-05	-0.00264592	-0.45721	0.215764	2.43678e-16
GO:0007267	cell-cell signaling	0.00541504	0.362252	-9.03774e-32	1.15334e-23	0.000725553	0.00263389	-0.764162	1.79658e-05	0.00146917	1.22238e-06	0.138113	0	0.000218048	-0.000117726	0.760383	0.0067065	5.27352e-54
GO:0005254	chloride channel activity	0.00551125	0.949964	-0.000107998	0.000175859	0.00265324	0.0890597	0.756838	0.256655	0.0672396	-1	-0.255293	7.05334e-07	0.00165788	-0.00625348	0.0155184	0.000223866	-0.816758
GO:0006954	inflammatory response	0.00608084	0.845367	-2.54436e-13	1.68526e-13	0.521119	0.314035	-0.581301	0.103242	2.35849e-05	0.0238755	0.51781	5.7305e-51	-1	1	-0.178531	-0.3535	0.134109
GO:0031404	chloride ion binding	0.00608084	0.953417	-0.00073428	0.00115249	0.002763	0.0930344	0.581301	0.267454	0.0390388	-1	-0.890468	8.17537e-09	0.000354174	-0.000120839	0.00639902	0.000272838	-1
GO:0043168	anion binding	0.00608084	0.953417	-0.00073428	0.00115249	0.002763	0.0930344	0.581301	0.267454	0.0390388	-1	-0.890468	8.17537e-09	0.000354174	-0.000120839	0.00639902	0.000272838	-1
GO:0005253	anion channel activity	0.00747324	1	-0.000881515	0.000748819	0.00313736	0.0994826	0.76401	0.272583	0.0915307	-0.788284	-0.282499	1.31976e-07	0.00471135	-0.00225529	0.0332386	0.000398959	-0.729988
GO:0007154	cell communication	0.00766568	0.120911	-5.35453e-37	4.40863e-15	0.096133	0.00170532	0.732915	0.00237219	1.88773e-06	7.3129e-08	0.0387661	5.62055e-55	1.30563e-05	-1.6822e-06	0.0080081	5.59052e-06	0
GO:0005883	neurofilament	0.00820553	NA	-0.446447	0.776407	0.139207	NA	NA	NA	0.0131442	NA	-1	0.128113	0.810704	-1	NA	NA	0.000131202
GO:0008503	benzodiazepine receptor activity	0.00820553	0.677569	-0.446447	NA	0.00013148	0.195275	NA	NA	NA	NA	-1	NA	0.00483893	-0.00651958	0.0895545	0.0033122	0.25934
GO:0043197	dendritic spine	0.00820553	NA	-0.446447	-1	0.00656248	NA	NA	NA	0.112905	NA	1	0.391155	0.540803	-1	0.338072	0.277843	0.0115606
GO:0004872	receptor activity	0.00866584	0.520148	-2.22614e-40	8.9418e-34	0.00231555	0.143809	0.643883	7.31076e-10	0.381617	-0.615384	-4.15096e-39	2.87596e-11	5.95904e-09	-3.38205e-09	0.144665	1.01733e-08	4.64041e-55
GO:0007166	cell surface receptor linked signal transduction	0.0116486	0.362252	-1.32804e-36	1.86974e-24	0.00671327	0.0541407	0.703382	5.80512e-10	0.0384604	0.0912084	-8.04102e-10	1.74634e-27	2.3795e-06	-8.29145e-06	0.573751	0.000601358	7.90758e-47
GO:0060053	neurofilament cytoskeleton	0.0133862	NA	-0.828946	0.805371	0.147969	NA	NA	NA	0.01539	NA	0.70992	0.157683	1	-1	NA	NA	0.000416074
GO:0007156	homophilic cell adhesion	0.0137106	-1	-0.000505953	0.406618	0.0405272	0.263212	0.676236	0.310179	0.118935	-0.44197	-0.000566984	0.766262	5.49126e-10	-2.0055e-11	0.00433809	1.01733e-08	2.62554e-20
GO:0048179	activin receptor complex	0.0150786	NA	NA	NA	NA	NA	NA	NA	0.00123988	NA	NA	NA	NA	1	0.211678	NA	0.337877
GO:0005249	voltage-gated potassium channel activity	0.0198	-1	-0.012149	0.0495034	0.00173142	0.348228	-1	0.175256	0.198897	0.848959	-0.66197	0.00399727	0.162153	-0.123759	-1	0.0913813	8.55737e-17
GO:0043169	cation binding	0.0218047	0.0761345	-0.0108618	0.951252	0.243806	1	-0.852852	0.565544	0.0047788	4.2032e-05	0.0896495	0.0308262	0.694852	-1	0.000214809	0.00405494	0.345537
GO:0008076	voltage-gated potassium channel complex	0.023426	-0.974817	-0.0942524	0.22501	0.00677247	0.296495	-0.785197	0.345287	0.138073	-1	0.937205	0.0138683	0.475312	-1	-1	0.288084	1.00943e-17
GO:0046872	metal ion binding	0.024623	0.0223551	-0.114478	-0.406618	0.211467	0.852245	-0.97846	0.961336	0.00210304	2.42e-07	9.93244e-06	0.0454572	0.646614	-1	2.4735e-05	0.00271963	0.327269
GO:0007165	signal transduction	0.0248284	0.323919	-7.78076e-31	1.82489e-11	0.237335	0.0131508	0.812214	0.00677512	1.98954e-05	1.24068e-05	0.196751	2.78262e-40	0.000329049	-7.19796e-05	0.00631048	7.96234e-05	1.34723e-60
GO:0009605	response to external stimulus	0.0350242	0.42835	-4.20914e-23	1.04554e-22	0.340204	0.157185	-0.530863	0.196548	6.17956e-05	2.90025e-06	0.0945762	0	-0.857182	1	-0.144988	-0.45109	3.3697e-06
GO:0042734	presynaptic membrane	0.0372928	0.783684	-0.534221	-0.839949	0.176599	NA	0.703382	0.373519	0.026517	0.346169	1	NA	0.398635	-0.671072	0.0100008	0.0406176	0.023057
GO:0006111	regulation of gluconeogenesis	0.0376949	NA	NA	0.680167	0.0846821	NA	NA	NA	0.0915307	NA	NA	0.299503	0.646614	-1	0.671769	0.420679	NA
GO:0016361	activin receptor activity, type I	0.0376949	NA	-1	NA	NA	NA	NA	NA	0.00491826	NA	0.599574	NA	NA	1	0.45721	NA	0.488555
GO:0016530	metallochaperone activity	0.0376949	NA	-1	NA	NA	NA	NA	NA	0.00491826	NA	0.599574	NA	NA	1	NA	NA	NA
GO:0016531	copper chaperone activity	0.0376949	NA	-1	NA	NA	NA	NA	NA	0.00491826	NA	0.599574	NA	NA	1	NA	NA	NA
GO:0016337	cell-cell adhesion	0.0617803	1	-0.000402128	0.556118	0.002763	0.331395	1	-1	0.264274	0.965029	-0.375999	0.0361295	2.33559e-07	-1.60088e-07	0.00130125	7.36043e-10	3.76021e-36
GO:0042692	muscle cell differentiation	0.064442	-0.664353	-0.00331689	0.0195615	NA	NA	-1	0.409231	0.000393542	-1	0.783042	8.00157e-07	-1	1	-0.999024	-0.895649	3.65503e-05
GO:0005025	transforming growth factor beta receptor activity, type I	0.0698124	NA	-0.914835	NA	NA	NA	NA	NA	0.00994031	NA	1	NA	NA	1	0.0895545	NA	0.605417
GO:0007601	visual perception	0.0762514	-1	-2.7856e-06	4.20841e-08	0.396334	0.772188	-1	0.096789	0.00221222	0.154768	0.420402	6.39187e-26	0.410497	-0.582283	0.973884	0.221687	0.66658
GO:0050953	sensory perception of light stimulus	0.0794198	-1	-1.94835e-06	1.90361e-08	0.399202	0.772188	-1	0.0991932	0.00224375	0.154768	0.433142	4.87315e-27	0.418867	-0.629062	0.998024	0.234927	0.687528
GO:0051239	regulation of multicellular organismal process	0.0805157	0.520148	-7.37805e-11	4.5386e-08	0.278137	-1	-0.933042	0.149487	0.00230833	1.26787e-05	0.392694	9.27863e-36	0.971179	-1	-0.991106	0.910992	2.85075e-10
GO:0008509	anion transmembrane transporter activity	0.0859598	1	-0.000229743	4.74123e-05	0.0317849	0.0534105	-1	0.833254	0.128442	-1	-0.559852	8.4819e-12	0.463077	-0.526181	0.0238483	0.0032459	-1
GO:0009611	response to wounding	0.0859598	0.441275	-1.83004e-15	1.22211e-14	0.836455	0.367269	-0.581301	0.133074	0.000107351	1.73191e-05	0.302269	8.51447e-57	-1	1	-0.0898249	-0.342114	0.041734
GO:0007015	actin filament organization	0.0953922	-0.90372	-1	-0.623449	NA	NA	NA	NA	0.00246896	0.646832	0.024056	0.371176	NA	1	0.824897	NA	0.000178754
GO:0008188	neuropeptide receptor activity	0.0953922	NA	-1.91214e-06	4.67588e-05	0.0675353	NA	-1	0.310179	0.112905	NA	NA	1.07205e-06	0.346392	-0.508113	0.973884	0.248133	0.50861
GO:0017002	activin receptor activity	0.0983563	NA	1	NA	NA	NA	0.588486	NA	0.00994031	NA	0.392694	NA	0.775391	-1	0.5723	NA	0.605417
GO:0030204	chondroitin sulfate metabolic process	0.0983563	NA	-0.681149	0.526726	NA	NA	0.588486	NA	0.0131442	NA	NA	0.128113	0.741036	-1	NA	NA	NA
GO:0030206	chondroitin sulfate biosynthetic process	0.0983563	NA	-0.681149	0.526726	NA	NA	0.588486	NA	0.0131442	NA	NA	0.128113	0.741036	-1	NA	NA	NA
GO:0045923	positive regulation of fatty acid metabolic process	0.0983563	NA	NA	0.255488	0.12373	NA	NA	NA	0.103181	NA	NA	0.00999827	0.741036	-1	0.77625	0.51507	0.548486
GO:0050650	chondroitin sulfate proteoglycan biosynthetic process	0.0983563	NA	-0.681149	0.526726	NA	NA	0.588486	NA	0.01539	NA	NA	0.157683	0.741036	-1	NA	NA	NA
GO:0031970	organelle envelope lumen	0.0988066	NA	-1	0.883558	NA	NA	NA	0.463174	0.00760401	NA	0.220529	0.248376	-1	1	0.379981	0.77178	-1
GO:0019222	regulation of metabolic process	-0.0931686	-2.41876e-07	0.335861	-0.406618	-0.237335	-0.038479	-0.544796	-1	-0.527951	-0.0462189	7.91403e-26	0.00216079	-0.345894	1	0.773656	-0.15678	0.00758887
GO:0006351	transcription, DNA-dependent	-0.0800385	-7.27451e-07	0.446447	-0.406618	-0.299916	-0.078624	-0.530863	-0.907066	-0.293159	-0.012296	9.41687e-17	0.0491044	-0.407469	1	0.861742	-0.290344	0.215986
GO:0019219	regulation of nucleobase, nucleoside, nucleotide and nucleic acid metabolic process	-0.0800385	-1.28307e-06	0.579226	-0.406618	-0.239748	-0.078624	-0.581301	-0.880604	-0.316857	-0.0149248	2.00962e-14	0.0663046	-0.483892	1	0.654302	-0.371463	0.178484
GO:0031323	regulation of cellular metabolic process	-0.0800385	-2.07643e-07	0.303796	-0.389158	-0.176599	-0.0541407	-0.544796	-0.855458	-0.491068	-0.0214858	2.93482e-22	0.0137501	-0.398411	1	0.834217	-0.221687	0.0444774
GO:0032774	RNA biosynthetic process	-0.0800385	-7.27451e-07	0.415923	-0.406618	-0.298555	-0.078624	-0.530863	-0.900209	-0.291576	-0.0118157	6.41437e-17	0.0527346	-0.398411	1	0.881459	-0.281841	0.224154
GO:0006350	transcription	-0.0663906	-7.27451e-07	0.135368	-0.196322	-0.23621	-0.113102	-0.544796	-0.705523	-0.287722	-0.00643561	1.94568e-16	0.194961	-0.475312	1	0.912147	-0.277843	0.25934
GO:0003677	DNA binding	-0.0661246	-2.91962e-07	0.681149	0.992265	-0.22352	-0.0307492	-0.581301	-0.628057	-0.178225	-0.000775032	1.83883e-05	0.0642309	-0.282416	1	1	-0.104813	1
GO:0044237	cellular metabolic process	-0.0579555	-3.50039e-06	9.49733e-20	-2.88466e-13	-0.00134435	-0.0227311	-0.761568	-0.175256	0.353302	-0.945881	0	0.700841	-7.8515e-05	0.000122679	0.573751	-0.00131563	-0.00169046
GO:0008152	metabolic process	-0.023362	-4.24456e-05	6.27093e-20	-2.18821e-11	-0.000244368	-0.0610257	-0.702342	-0.306962	0.530428	-0.808592	7.7006e-78	-1	-0.000149667	0.000142194	0.77625	-0.00250274	-4.86552e-06
GO:0044428	nuclear part	-0.0220438	-7.90388e-05	2.854e-24	-3.66581e-19	-0.269835	-0.146329	-0.817558	-0.046341	-0.343602	-0.558488	0	-0.0435459	-0.0396664	0.029347	-1	-0.0655672	-0.132746
GO:0044446	intracellular organelle part	-0.0168016	-0.000563894	2.4949e-31	-3.87565e-26	-0.134688	-0.078624	-0.682931	-2.28723e-05	-0.998992	0.369782	0	-0.292852	-1.00822e-05	2.42258e-06	-0.417348	-0.00017606	-0.110397
GO:0044422	organelle part	-0.016341	-0.000523727	1.21408e-31	-2.84289e-26	-0.133741	-0.078624	-0.673103	-2.2492e-05	-0.994758	0.375068	0	-0.284783	-9.05391e-06	2.18465e-06	-0.45721	-0.000162994	-0.118254
GO:0043283	biopolymer metabolic process	-0.011466	-4.23491e-09	6.60329e-18	-4.19763e-17	-0.0637053	-0.0137404	-0.886573	-0.0209832	-0.656069	-0.117597	1.02298e-79	-0.28605	-0.00289532	0.0161134	0.00151939	-0.0980166	0.692642
GO:0006139	nucleobase, nucleoside, nucleotide and nucleic acid metabolic process	-0.00675219	-9.96906e-09	2.57788e-14	-8.48562e-12	-0.0292034	-0.0427004	-0.585293	-0.143135	-0.360864	-0.00943459	1.64116e-50	-0.0879642	-0.00929304	0.0556075	-0.831571	-0.023696	-0.337877
GO:0016070	RNA metabolic process	-0.00647441	-8.55359e-11	1.30583e-10	-1.25366e-06	-0.137731	-0.0151366	-0.530863	-0.315298	-0.234339	-0.00247862	5.80361e-57	0.987391	-0.0217924	0.173125	-0.869126	-0.13866	-0.871506
GO:0044238	primary metabolic process	-0.00611907	-2.39284e-05	6.47131e-21	-8.11229e-13	-0.000457225	-0.143814	-0.682931	-0.199248	0.709249	-0.929257	0	0.621403	-0.000183101	0.000266061	0.40966	-0.00645669	-0.00722015
GO:0043170	macromolecule metabolic process	-0.00210793	-9.20112e-07	2.11875e-22	-2.79768e-16	-0.0142605	-0.143809	-0.581301	-0.0453269	-0.528415	-0.200963	6.66684e-81	-0.253687	-9.75857e-05	0.000243809	0.0974441	-0.0138827	-0.0988201
GO:0003676	nucleic acid binding	-0.00159525	-3.68468e-10	3.23008e-14	-5.99219e-08	-0.0472678	-0.00257629	-0.544796	-0.133074	-0.0141091	-1.24118e-08	0.000188791	-1.81529e-08	-0.0409743	0.127887	-0.932927	-0.00954322	-0.00130743
GO:0005634	nucleus	-5.06395e-05	-8.32654e-11	1.88646e-23	-2.12674e-27	-0.0317849	-0.0155013	-0.670919	-0.00438437	-0.329999	-0.316003	0	-0.490345	-0.00516873	0.0113528	0.760383	-0.000603134	-0.0461204
GO:0043226	organelle	-4.25588e-05	-2.93512e-06	2.83503e-54	-5.70567e-47	-9.41655e-05	-0.00417066	-0.756838	-2.96025e-06	0.128442	1.02593e-05	0	0.00577694	-2.25594e-06	8.28512e-07	-0.45721	-7.27061e-07	-1.17979e-05
GO:0043229	intracellular organelle	-4.25588e-05	-3.13249e-06	5.21453e-54	-7.04208e-47	-9.41655e-05	-0.00417066	-0.76401	-2.98383e-06	0.128442	9.9824e-06	0	0.00557531	-2.3795e-06	8.80703e-07	-0.45721	-7.43215e-07	-1.01085e-05
GO:0044424	intracellular part	-4.25588e-05	-0.00510429	5.21453e-54	-1.81383e-52	-0.000865274	-0.00464249	-1	-2.6114e-06	0.0390388	7.95696e-17	0	9.66896e-09	-1.82311e-05	1.76364e-05	-0.77625	-7.08477e-07	-2.82995e-08
GO:0005622	intracellular	-9.06261e-06	-0.00628329	3.40189e-61	-7.14925e-61	-0.00013148	-0.00711367	-1	-2.15368e-08	0.17527	2.87421e-11	0	0.0198072	-2.00987e-06	3.02564e-06	-0.983724	-1.07738e-07	-1.01408e-09
GO:0043227	membrane-bound organelle	-4.92237e-06	-2.46083e-08	2.37585e-62	-5.6654e-53	-0.000287328	-0.00599833	-1	-2.06831e-05	0.303777	0.000174095	0	0.0312296	-5.87244e-06	5.66317e-06	-0.344474	-7.27061e-07	-4.15784e-08
GO:0043231	intracellular membrane-bound organelle	-4.92237e-06	-2.4757e-08	3.19467e-62	-6.24061e-53	-0.000287328	-0.00599833	-1	-2.06831e-05	0.303777	0.000171126	0	0.0304238	-6.30488e-06	6.10798e-06	-0.338072	-7.43215e-07	-3.26016e-08

## Sheet: A2
GO_ID	GO_term	A1	A2	B2	D	A1p	A2p	B2p	Dp	A1d	A2d	B2d	Dd	LAIRp	LAIRd	LA	Long_AT_rich	neuronal
GO:0044420	extracellular matrix part	0.62391	2.84956e-21	-5.67467e-08	1	0.196623	0.0155013	-0.712167	0.394865	0.657644	3.14033e-13	-0.0916191	0.225014	0.475312	-0.618699	0.0737764	0.0201559	0.830565
GO:0005578	proteinaceous extracellular matrix	0.495042	2.17105e-13	-1.06018e-14	0.000783314	0.170033	0.078624	-0.934268	1	0.304246	1.0729e-26	-0.140613	1.57076e-14	0.962582	-1	0.573751	0.177351	0.133642
GO:0031012	extracellular matrix	0.498551	2.75566e-13	-1.23538e-14	0.000597322	0.172627	0.078624	-0.928333	1	0.314852	2.17984e-25	-0.0969898	5.43634e-14	0.903953	-1	0.5723	0.188819	0.110397
GO:0005201	extracellular matrix structural constituent	0.476836	1.14982e-12	-2.19494e-05	0.657841	0.499642	0.307176	-1	-1	0.294546	4.31854e-11	-0.282499	0.0173524	-0.959343	1	0.985659	0.9428	0.693881
GO:0044421	extracellular region part	0.396115	1.55201e-11	-4.81384e-48	1.78905e-40	0.553351	0.000118676	-0.544796	2.06691e-08	0.0047788	5.70383e-30	-0.0439034	0	0.116643	-1	-0.379981	0.549479	0.0482818
GO:0005509	calcium ion binding	0.000508725	1.27894e-09	-7.2311e-20	3.70808e-07	0.0581519	0.0106022	1	0.961139	0.000169756	7.83535e-14	-0.0048955	4.86067e-17	0.0296921	-0.014101	0.0132313	3.05258e-09	7.59992e-05
GO:0006817	phosphate transport	-1	6.34706e-09	-0.000113248	0.61015	0.499304	0.0541407	-0.785197	-1	NA	0.000153726	-0.0216542	0.347283	0.865451	-1	0.671769	0.55873	-0.224154
GO:0005604	basement membrane	0.518367	1.43616e-08	-0.00010205	0.566816	0.399202	0.210773	-1	0.22769	0.484134	6.72087e-11	-0.282499	0.125743	0.475312	-0.888452	0.26984	0.0676692	0.17238
GO:0005576	extracellular region	0.711639	9.97387e-08	-2.7223e-73	5.89801e-85	-0.946808	2.06189e-05	-0.530863	1.47231e-09	0.0644819	1.02089e-13	-3.66982e-11	0	0.303104	-1	-0.00317007	1	0.0735703
GO:0015698	inorganic anion transport	0.463371	1.15503e-06	-1.75352e-06	0.12931	0.041692	0.00257629	-0.765499	0.504505	-1	0.000435685	-0.02979	0.0181752	0.12815	-0.082272	0.0155184	0.000340505	-0.39779
GO:0005581	collagen	0.711707	1.2652e-06	-0.000207448	-0.566816	0.324777	0.0465665	NA	NA	NA	1.1558e-06	-0.271275	0.643961	0.706728	-1	0.139957	0.3535	-0.393333
GO:0031410	cytoplasmic vesicle	-1	1.06918e-05	-1	-0.219143	0.810635	0.0155013	0.65577	-0.322645	0.384703	1.88636e-16	2.14469e-14	0.00395254	0.801224	-1	0.134859	-1	0.14721
GO:0031982	vesicle	-1	2.00942e-05	-1	-0.183517	0.810635	0.0162885	0.676236	-0.310179	0.38913	5.23405e-16	1.01409e-15	0.00546777	0.875332	-1	0.0941774	-1	0.133642
GO:0006820	anion transport	0.428364	5.89169e-05	-1.48087e-06	0.0187665	0.0598627	0.00417066	-0.682931	0.310179	-1	0.00320623	-0.048019	0.00301328	0.295458	-0.227437	0.00679464	0.000504269	-0.364368
GO:0016020	membrane	9.09506e-05	8.31383e-05	-3.71935e-10	1.12809e-06	5.39174e-05	0.0131508	0.682931	0.0209832	3.28263e-06	2.20252e-18	2.09856e-21	5.06645e-40	1.47363e-06	-1.96709e-08	0.015523	6.65348e-12	5.21354e-36
GO:0005539	glycosaminoglycan binding	NA	9.72159e-05	-0.000492903	0.0901185	NA	0.326062	-1	0.398046	NA	8.81874e-07	0.979047	7.04089e-07	0.860863	-1	-0.895816	0.484325	0.0125843
GO:0030247	polysaccharide binding	NA	0.000188866	-0.000211262	0.036564	NA	0.331395	-1	0.411185	NA	1.53467e-06	-1	3.46467e-08	0.758187	-1	-0.984086	0.505529	0.0203963
GO:0008201	heparin binding	NA	0.000481947	-0.000587677	0.135219	NA	0.270695	0.935871	0.761839	NA	5.50455e-08	1	6.87015e-06	0.739555	-1	-0.736016	0.447203	0.118105
GO:0006096	glycolysis	0.711707	0.000523727	-0.0121575	-1	NA	0.419562	NA	0.310179	0.610906	0.00481238	-0.0184721	-0.359576	0.969844	-1	-0.375079	-1	-1
GO:0030136	clathrin-coated vesicle	0.385317	0.000757344	-0.817695	-0.397116	0.215024	0.170953	0.713753	-1	0.265962	7.39521e-06	0.00595867	0.400724	0.694852	-1	0.45721	0.804899	0.0244816
GO:0051234	establishment of localization	0.236069	0.000793438	-0.0438465	0.352764	0.12373	0.0500369	-0.588486	-0.292612	0.0156436	7.58845e-13	7.23526e-20	2.45061e-18	-0.735805	1	0.0351	0.330354	0.00739886
GO:0051179	localization	0.319435	0.00091109	-0.000587677	0.319262	0.176599	0.0307492	-0.618053	-0.229923	0.00840923	8.62759e-16	2.23005e-26	7.06755e-26	1	-1	0.0121582	0.273427	1.13672e-22
GO:0006810	transport	0.199205	0.000964738	-0.150682	0.526726	0.0958033	0.0797233	-0.581301	-0.175256	0.0179497	1.31608e-12	4.90938e-20	9.5758e-16	-0.694852	1	0.0155184	0.277843	0.0327412
GO:0001871	pattern binding	NA	0.00119924	-7.44388e-05	0.00773603	NA	0.355728	0.822663	0.581883	NA	5.32969e-06	-0.851587	1.02998e-10	0.694852	-1	-0.758283	0.733809	0.0726514
GO:0030135	coated vesicle	0.529049	0.00119924	-1	-0.13109	0.261674	0.214246	0.670919	-0.828856	0.3419	6.77989e-06	0.000145064	0.936173	0.867031	-1	0.441614	-1	0.0993476
GO:0005886	plasma membrane	6.40429e-05	0.00126134	-1.13172e-52	1.3154e-33	0.000393778	0.00257629	-0.544796	0.000518791	1.75413e-10	7.79103e-21	0.000416457	0	2.01878e-06	-5.68979e-08	0.00172883	4.44203e-11	1.84154e-44
GO:0006007	glucose catabolic process	0.495042	0.0014712	-0.175715	-0.643364	0.380516	0.486749	-1	0.397469	0.660144	0.00388684	-0.136621	-0.248376	0.686551	-1	-0.5723	-1	-0.720723
GO:0016023	cytoplasmic membrane-bound vesicle	0.645479	0.00241856	-1	-0.218583	0.459973	0.142629	0.713753	-0.583077	0.174133	1.24484e-11	3.43068e-09	0.090272	1	-1	0.573751	-0.925814	0.00445374
GO:0046164	alcohol catabolic process	0.558511	0.00246946	-0.335861	-0.709551	0.427144	0.535418	-1	0.464396	0.694056	0.00256038	-0.282499	-0.419985	0.775391	-1	-0.679998	0.917396	-0.447022
GO:0031988	membrane-bound vesicle	0.65099	0.00358629	-1	-0.183517	0.467268	0.143809	0.732915	-0.584425	0.176662	2.44908e-11	3.5297e-10	0.103389	-1	-1	0.45721	-0.895649	0.00320931
GO:0007155	cell adhesion	0.238985	0.00430267	-9.67944e-11	0.0711263	0.0196027	0.133801	-0.785197	-0.781223	0.264605	1.28512e-07	0.833873	7.81687e-11	0.000425918	-0.000475867	6.91827e-06	2.48433e-10	1.50071e-71
GO:0022610	biological adhesion	0.238985	0.00430267	-9.67944e-11	0.0711263	0.0196027	0.133801	-0.785197	-0.781223	0.264605	1.28512e-07	0.833873	7.81687e-11	0.000425918	-0.000475867	6.91827e-06	2.48433e-10	1.50071e-71
GO:0005605	basal lamina	0.611939	0.00435802	-0.0255849	0.406618	0.26364	0.113102	0.822663	0.238784	NA	0.00641308	-0.282499	0.28601	0.0279595	-0.0312746	0.432871	0.00517495	0.323233
GO:0019320	hexose catabolic process	0.536704	0.00482239	-0.250725	-0.852467	0.410379	0.517536	0.928333	0.445347	0.681984	0.00604805	-0.184046	-0.463714	0.715405	-1	-0.738271	0.90959	-0.494881
GO:0046365	monosaccharide catabolic process	0.545084	0.00596332	-0.335861	-0.808674	0.413891	0.522968	0.93132	0.449804	0.684242	0.00635421	-0.246294	-0.452266	0.741036	-1	-0.736016	0.911297	-0.488555
GO:0006006	glucose metabolic process	0.634472	0.00713844	-0.462067	-0.837112	0.207581	0.667866	-1	0.414399	-1	0.00119705	0.958328	0.991165	0.810704	1	-0.45721	-0.942962	1
GO:0006066	alcohol metabolic process	-0.518367	0.00990461	-1	-0.985	0.801388	-0.831216	0.785197	0.504505	-0.610906	5.95039e-11	2.56482e-06	0.0441725	1	1	-0.192809	-0.780153	-1
GO:0044459	plasma membrane part	7.88693e-06	0.0106442	-2.63198e-51	2.68051e-36	8.87326e-05	0.00325822	-0.588486	0.000190083	1.75413e-10	6.91611e-15	0.229808	0	9.57677e-06	-5.57949e-08	0.000251898	1.3609e-11	4.39767e-38
GO:0044425	membrane part	1.89983e-05	0.0126345	-7.48019e-13	1.11047e-09	9.41655e-05	0.0167213	0.581301	0.013594	1.45478e-07	2.0333e-13	1.01748e-15	1.23738e-46	2.93099e-07	-4.86604e-09	0.211678	4.44203e-11	1.05276e-29
GO:0030133	transport vesicle	-1	0.0150405	1	-0.0669314	NA	0.017555	0.748183	NA	0.429173	0.00643561	0.00108124	-0.510282	0.792944	-1	0.736016	-1	0.893952
GO:0005178	integrin binding	0.719521	0.0166824	-0.0610734	0.585582	NA	0.0500369	0.713753	NA	0.334517	0.00481238	0.942441	0.00525751	0.646614	-1	0.857245	0.3535	0.861877
GO:0003872	6-phosphofructokinase activity	NA	0.0186097	NA	NA	NA	0.142629	NA	NA	NA	0.164397	NA	NA	0.646614	-1	NA	NA	NA
GO:0005588	collagen type V	NA	0.0186097	NA	NA	NA	0.142629	NA	NA	NA	0.0148771	NA	NA	0.646614	-1	0.671769	0.420679	NA
GO:0005945	6-phosphofructokinase complex	NA	0.0186097	NA	NA	NA	0.142629	NA	NA	NA	0.164397	NA	NA	0.646614	-1	NA	NA	NA
GO:0016808	proprotein convertase activity	NA	0.0186097	NA	NA	NA	0.0106022	NA	NA	NA	0.154768	NA	NA	0.418867	-0.789817	NA	NA	0.421448
GO:0030935	sheet-forming collagen	NA	0.0186097	NA	NA	NA	0.142629	NA	NA	NA	0.0462189	NA	NA	0.694852	-1	0.14622	0.468853	NA
GO:0045931	positive regulation of progression through mitotic cell cycle	NA	0.0186097	NA	0.680167	NA	NA	NA	NA	NA	0.000838295	NA	0.299503	NA	1	NA	NA	0.178484
GO:0043167	ion binding	0.00122402	0.0189228	-0.0331624	-0.600435	0.041692	0.545139	1	0.710592	0.000233337	2.25339e-07	1.41878e-05	0.01128	0.475312	-0.493311	1.33741e-06	2.66388e-05	0.370174
GO:0030276	clathrin binding	NA	0.0190008	-1	NA	NA	NA	NA	NA	NA	0.000341942	0.70992	NA	NA	1	0.417348	NA	0.319594
GO:0048306	calcium-dependent protein binding	NA	0.0190008	NA	-1	NA	NA	NA	NA	NA	0.000177067	NA	0.431681	NA	1	NA	NA	0.605417
GO:0005624	membrane fraction	0.62391	0.0204146	-0.000564362	0.000814194	0.154293	1	-0.93016	0.0257764	0.0588948	2.15442e-25	2.70868e-30	1.5726e-41	0.577436	-1	0.45721	0.277843	7.31242e-08
GO:0016044	membrane organization and biogenesis	-0.582644	0.022041	1	-0.406618	-1	-1	0.998484	-0.622407	0.764375	5.53842e-17	2.2799e-22	0.000183666	-0.810704	1	0.298702	1	0.160471
GO:0046872	metal ion binding	0.024623	0.0223551	-0.114478	-0.406618	0.211467	0.852245	-0.97846	0.961336	0.00210304	2.42e-07	9.93244e-06	0.0454572	0.646614	-1	2.4735e-05	0.00271963	0.327269
GO:0006897	endocytosis	-0.754248	0.0233049	1	-0.319531	0.755639	0.772188	-1	-1	-1	7.96645e-08	9.54725e-18	0.0592988	-1	1	0.0285567	0.757389	0.801646
GO:0010324	membrane invagination	-0.754248	0.0233049	1	-0.319531	0.755639	0.772188	-1	-1	-1	7.96645e-08	9.54725e-18	0.0592988	-1	1	0.0285567	0.757389	0.801646
GO:0016052	carbohydrate catabolic process	0.476836	0.023891	-0.214352	1	0.499642	0.633922	-1	0.366413	0.429173	0.0104404	-0.486513	1	0.638431	-1	-1	0.79572	-0.224154
GO:0016192	vesicle-mediated transport	-0.386878	0.0260419	0.00181903	-8.81904e-07	-1	0.584582	1	-0.203106	-1	4.72096e-13	2.6854e-42	-0.663874	-0.75374	1	0.0671717	0.761759	-0.578485
GO:0005615	extracellular space	0.832339	0.0262103	-1.66453e-36	5.99497e-47	-0.858514	0.00987465	-0.530863	6.97878e-11	0.0205767	4.87838e-09	-0.282499	0	0.15053	-1	-0.00532415	-0.620752	0.084486
GO:0008021	synaptic vesicle	0.352432	0.0264545	-0.335861	-0.709551	0.136871	0.535418	0.544796	-1	0.469224	0.000128052	0.728774	0.300462	0.475312	-0.789817	0.63135	0.59405	0.00568394
GO:0044275	cellular carbohydrate catabolic process	0.461769	0.029624	-0.409606	-0.8929	0.494381	0.622919	-1	0.345287	0.414306	0.00797094	-0.595668	-0.706557	0.65229	-1	-1	0.66947	-0.229171
GO:0005516	calmodulin binding	0.463371	0.0296402	-0.0189603	-0.903372	0.684083	0.486749	-1	-0.6471	0.059591	5.39117e-07	0.000140954	4.46665e-05	0.810704	-1	0.0207313	0.277843	4.84977e-06
GO:0012510	trans-Golgi network transport vesicle membrane	NA	0.030887	-1	NA	NA	0.0668707	NA	NA	NA	0.0516679	0.27805	NA	0.87602	-1	0.702084	0.713808	-1
GO:0005520	insulin-like growth factor binding	0.352432	0.036608	-0.0327751	0.767867	NA	0.00384733	NA	0.563555	0.0918693	0.14397	-0.82169	0.0849378	0.475312	-1	NA	NA	0.0996131
GO:0051270	regulation of cell motility	-1	0.036608	-0.0103847	-1	NA	0.545139	-0.93132	NA	0.444445	5.62279e-05	0.51781	0.0299415	-1	1	-0.886571	-1	2.02772e-07
GO:0007269	neurotransmitter secretion	0.711707	0.0460236	-0.630875	-0.566816	0.324777	0.156726	0.530863	NA	NA	0.00210292	0.542149	0.3564	0.0936999	-0.117135	0.263237	0.0645981	7.82046e-06
GO:0006811	ion transport	2.16861e-08	0.0482771	-3.58924e-19	2.38113e-12	0.000264616	0.00154006	-0.645146	0.358177	5.12138e-06	0.020353	-0.0104814	4.28369e-22	0.0394034	-0.00606458	0.153019	8.82418e-08	1.79144e-05
GO:0040012	regulation of locomotion	-1	0.0498325	-0.00459787	1	NA	0.556486	-0.932676	NA	0.449731	7.23036e-05	0.569465	0.0053328	-0.989776	1	-1	-1	6.05581e-07
GO:0004645	phosphorylase activity	0.324018	0.054254	NA	NA	NA	0.157185	NA	NA	0.138073	0.0804535	NA	NA	0.694852	-1	NA	NA	NA
GO:0048731	system development	0.238985	0.0560325	-3.22118e-33	4.30356e-13	0.00607286	0.0146296	1	0.31021	0.000147861	7.11497e-25	2.31622e-22	0	4.72616e-06	-4.41733e-08	-0.969825	0.00778824	0
GO:0040011	locomotion	-1	0.056849	-0.00789117	1	NA	0.562672	-0.933042	NA	0.454094	8.01105e-05	0.427701	0.00594185	-0.96406	1	-1	-1	9.43762e-08
GO:0005215	transporter activity	0.000176501	0.0575779	-4.03329e-10	1.1438e-09	0.00231555	0.0029128	-0.581301	0.705424	0.00131859	0.0124689	-0.781834	1.09519e-19	0.646614	-1	0.736016	0.024539	0.126777
GO:0022892	substrate-specific transporter activity	9.15404e-06	0.0595371	-3.18561e-09	3.57125e-08	0.0027979	0.00375833	-0.544796	0.842688	4.22514e-05	0.00573077	0.735127	9.07541e-20	0.675567	-1	0.736016	0.00556209	0.0228426
GO:0000267	cell fraction	0.58479	0.0641177	-5.93296e-05	1.86996e-07	0.141458	0.960356	-1	0.00385004	0.0277091	3.8715e-26	1.17331e-40	1.8629e-68	0.55086	-1	-0.977495	0.899951	5.62173e-09
GO:0005518	collagen binding	0.51378	0.0646048	-0.0639602	1	NA	NA	NA	NA	0.213461	0.00088624	-0.831495	0.194961	NA	1	0.379981	NA	-1
GO:0043169	cation binding	0.0218047	0.0761345	-0.0108618	0.951252	0.243806	1	-0.852852	0.565544	0.0047788	4.2032e-05	0.0896495	0.0308262	0.694852	-1	0.000214809	0.00405494	0.345537
GO:0045202	synapse	0.000176501	0.0906409	-2.39375e-07	0.503141	2.14825e-05	0.0137404	0.544796	0.730103	0.0200955	0.000174095	0.672346	4.11402e-08	4.38699e-11	-4.35042e-13	6.21626e-10	4.3836e-24	1.08267e-08
GO:0004016	adenylate cyclase activity	NA	0.0915628	-1	NA	NA	0.23148	NA	NA	NA	0.0412456	0.299964	NA	-1	1	0.869126	0.669336	3.58402e-07
GO:0045055	regulated secretory pathway	0.754248	0.0928244	-1	-0.439584	0.347978	0.171558	0.544796	NA	NA	0.00682749	0.282499	0.597171	0.23428	-0.334936	0.45721	0.131466	0.00010021
GO:0031981	nuclear lumen	-0.175424	-0.0928522	1.73448e-12	-1.55958e-09	-0.684083	NA	-0.7815	-0.133074	-0.669903	0.59875	0	-0.437363	-0.204461	0.147516	-0.931728	-0.175284	-0.265034
GO:0022613	ribonucleoprotein complex biogenesis and assembly	-0.492725	-0.0923638	1.73448e-12	-8.51272e-07	NA	NA	1	NA	-1	-0.209598	2.74851e-34	-0.00648061	-0.646614	1	-0.417348	-0.26668	-0.215731
GO:0044267	cellular protein metabolic process	-0.441687	-0.0806457	2.42694e-12	-2.48312e-08	-0.444314	-0.536711	1	-0.133074	0.812999	-0.723363	4.55483e-38	-0.248376	-0.0561498	0.0612982	1.58613e-05	-0.290344	0.951584
GO:0006366	transcription from RNA polymerase II promoter	-0.321827	-0.0731225	0.250029	-0.406618	-1	-0.746252	-0.544796	-0.975543	-1	0.715281	5.57524e-67	1.14208e-08	-0.646614	1	0.77625	-0.420679	0.000584899
GO:0031325	positive regulation of cellular metabolic process	1	-0.069891	-1	0.680167	0.836455	NA	-0.592337	0.180978	0.103181	0.92262	4.97348e-27	2.21785e-09	-0.577436	1	0.821734	-0.277843	6.71147e-07
GO:0051301	cell division	-0.366355	-0.0664119	1	-0.00117679	NA	NA	-1	-0.345929	-1	-0.346169	5.96758e-16	-0.827613	-0.655751	1	-0.869126	-0.355954	-0.488555
GO:0016563	transcription activator activity	-0.730049	-0.0647593	0.659122	-0.566816	-1	NA	-0.785197	-0.562296	0.530325	-0.735312	1.01288e-30	1.4893e-05	-0.557392	1	0.19466	-0.636645	0.136214
GO:0043565	sequence-specific DNA binding	-0.618158	-0.0593675	-4.17127e-10	4.50634e-15	NA	-0.71313	-0.682931	0.0365319	1	-0.107881	-0.0628736	7.99382e-19	0.741036	-1	-0.28937	0.959605	0.000140932
GO:0009059	macromolecule biosynthetic process	-0.445729	-0.0557918	2.17123e-14	-5.88306e-06	-0.891391	-0.904026	1	-1	-0.43687	-0.0367729	1.1237e-10	-4.64821e-05	-0.810704	1	-0.211678	-0.468853	-0.00581215
GO:0009893	positive regulation of metabolic process	0.885983	-0.0371883	-1	0.623186	0.853125	NA	-0.631648	0.132344	0.059591	-1	3.59188e-28	2.39578e-10	-0.669119	1	0.905432	-0.298474	2.97531e-08
GO:0006397	mRNA processing	-0.323389	-0.0347026	4.03296e-12	-4.49469e-10	-1	NA	-0.900378	-0.292612	NA	-0.292822	2.23578e-59	NA	-0.475312	1	-0.5723	-0.669336	-0.290042
GO:0006412	translation	-0.175424	-0.0262103	3.54971e-16	-1.81524e-07	NA	-0.528204	-0.590142	-0.625141	-0.109643	-0.00682749	0.000109738	-1.46204e-08	-0.475312	0.0686087	-0.0155184	-0.0147495	-0.208337
GO:0031974	membrane-enclosed lumen	-0.321827	-0.0186097	6.07865e-18	-2.38113e-12	-0.534707	-0.23148	-0.636699	-0.133074	0.563602	0.81673	0	-0.29596	-0.138408	0.0428901	-0.77625	-0.144837	-0.0828674
GO:0043233	organelle lumen	-0.321827	-0.0186097	6.07865e-18	-2.38113e-12	-0.534707	-0.23148	-0.636699	-0.133074	0.563602	0.81673	0	-0.29596	-0.138408	0.0428901	-0.77625	-0.144837	-0.0828674
GO:0003723	RNA binding	-0.176808	-0.0150786	2.11875e-22	-9.72863e-17	-0.525337	NA	-0.715606	-0.133074	-0.369546	-0.328646	2.45947e-54	-4.05357e-07	-0.584299	1	-0.857245	-0.51507	-0.00010021
GO:0016071	mRNA metabolic process	-0.428643	-0.011235	1.03617e-14	-1.77602e-11	-1	NA	-0.844495	-0.404605	-0.791078	-0.186573	9.79618e-67	NA	-0.475312	1	-0.671769	-0.751659	-0.12691
GO:0005622	intracellular	-9.06261e-06	-0.00628329	3.40189e-61	-7.14925e-61	-0.00013148	-0.00711367	-1	-2.15368e-08	0.17527	2.87421e-11	0	0.0198072	-2.00987e-06	3.02564e-06	-0.983724	-1.07738e-07	-1.01408e-09
GO:0044424	intracellular part	-4.25588e-05	-0.00510429	5.21453e-54	-1.81383e-52	-0.000865274	-0.00464249	-1	-2.6114e-06	0.0390388	7.95696e-17	0	9.66896e-09	-1.82311e-05	1.76364e-05	-0.77625	-7.08477e-07	-2.82995e-08
GO:0003700	transcription factor activity	-0.428643	-0.00462091	-2.02824e-06	6.89253e-09	-0.733376	-0.296495	-0.588486	0.175256	-0.789024	-0.0841556	-0.991042	1.41736e-14	1	-1	-0.417348	-0.620752	0.00020652
GO:0006396	RNA processing	-0.299658	-0.00435802	2.34594e-21	-7.32968e-15	-0.856937	NA	-0.812214	-0.133074	-0.835285	-0.263992	8.61455e-86	-8.0923e-05	-0.189033	0.655271	-0.300584	-0.414401	-0.00557285
GO:0050794	regulation of cellular process	-0.267597	-0.00300308	-1	-0.0958314	-0.701284	-0.481775	-0.544796	-0.510266	0.492207	0.375632	1.49721e-60	2.84577e-11	-0.535481	1	0.585478	-0.213903	3.14426e-14
GO:0044446	intracellular organelle part	-0.0168016	-0.000563894	2.4949e-31	-3.87565e-26	-0.134688	-0.078624	-0.682931	-2.28723e-05	-0.998992	0.369782	0	-0.292852	-1.00822e-05	2.42258e-06	-0.417348	-0.00017606	-0.110397
GO:0044422	organelle part	-0.016341	-0.000523727	1.21408e-31	-2.84289e-26	-0.133741	-0.078624	-0.673103	-2.2492e-05	-0.994758	0.375068	0	-0.284783	-9.05391e-06	2.18465e-06	-0.45721	-0.000162994	-0.118254
GO:0030528	transcription regulator activity	-0.321827	-0.00047341	-0.828946	0.0264725	-0.467401	-0.157185	-0.581301	0.584713	-1	-0.154768	1.66309e-10	2.73927e-11	-0.646614	1	-0.573751	-0.377532	0.0111098
GO:0030529	ribonucleoprotein complex	-0.175424	-0.000412556	4.54195e-28	-1.91175e-14	NA	NA	-0.806612	-0.159883	-0.128442	-0.0004431	1.81658e-11	-1.61047e-12	-0.475312	0.0768695	-2.61971e-05	-0.0495271	-0.017092
GO:0044428	nuclear part	-0.0220438	-7.90388e-05	2.854e-24	-3.66581e-19	-0.269835	-0.146329	-0.817558	-0.046341	-0.343602	-0.558488	0	-0.0435459	-0.0396664	0.029347	-1	-0.0655672	-0.132746
GO:0008152	metabolic process	-0.023362	-4.24456e-05	6.27093e-20	-2.18821e-11	-0.000244368	-0.0610257	-0.702342	-0.306962	0.530428	-0.808592	7.7006e-78	-1	-0.000149667	0.000142194	0.77625	-0.00250274	-4.86552e-06
GO:0044238	primary metabolic process	-0.00611907	-2.39284e-05	6.47131e-21	-8.11229e-13	-0.000457225	-0.143814	-0.682931	-0.199248	0.709249	-0.929257	0	0.621403	-0.000183101	0.000266061	0.40966	-0.00645669	-0.00722015
GO:0044237	cellular metabolic process	-0.0579555	-3.50039e-06	9.49733e-20	-2.88466e-13	-0.00134435	-0.0227311	-0.761568	-0.175256	0.353302	-0.945881	0	0.700841	-7.8515e-05	0.000122679	0.573751	-0.00131563	-0.00169046
GO:0043229	intracellular organelle	-4.25588e-05	-3.13249e-06	5.21453e-54	-7.04208e-47	-9.41655e-05	-0.00417066	-0.76401	-2.98383e-06	0.128442	9.9824e-06	0	0.00557531	-2.3795e-06	8.80703e-07	-0.45721	-7.43215e-07	-1.01085e-05
GO:0043226	organelle	-4.25588e-05	-2.93512e-06	2.83503e-54	-5.70567e-47	-9.41655e-05	-0.00417066	-0.756838	-2.96025e-06	0.128442	1.02593e-05	0	0.00577694	-2.25594e-06	8.28512e-07	-0.45721	-7.27061e-07	-1.17979e-05
GO:0045449	regulation of transcription	-0.115773	-2.06806e-06	0.646228	-0.526726	-0.266953	-0.0930344	-0.564299	-0.887057	-0.345821	-0.011341	3.20985e-12	0.0780838	-0.475312	1	0.736016	-0.342563	0.22367
GO:0019219	regulation of nucleobase, nucleoside, nucleotide and nucleic acid metabolic process	-0.0800385	-1.28307e-06	0.579226	-0.406618	-0.239748	-0.078624	-0.581301	-0.880604	-0.316857	-0.0149248	2.00962e-14	0.0663046	-0.483892	1	0.654302	-0.371463	0.178484
GO:0006355	regulation of transcription, DNA-dependent	-0.115501	-1.01538e-06	0.828946	-0.680167	-0.324777	-0.0541407	-0.530863	-1	-0.323703	-0.0141338	2.08492e-13	0.0246594	-0.475312	1	0.736016	-0.3535	0.149706
GO:0043170	macromolecule metabolic process	-0.00210793	-9.20112e-07	2.11875e-22	-2.79768e-16	-0.0142605	-0.143809	-0.581301	-0.0453269	-0.528415	-0.200963	6.66684e-81	-0.253687	-9.75857e-05	0.000243809	0.0974441	-0.0138827	-0.0988201
GO:0006350	transcription	-0.0663906	-7.27451e-07	0.135368	-0.196322	-0.23621	-0.113102	-0.544796	-0.705523	-0.287722	-0.00643561	1.94568e-16	0.194961	-0.475312	1	0.912147	-0.277843	0.25934
GO:0006351	transcription, DNA-dependent	-0.0800385	-7.27451e-07	0.446447	-0.406618	-0.299916	-0.078624	-0.530863	-0.907066	-0.293159	-0.012296	9.41687e-17	0.0491044	-0.407469	1	0.861742	-0.290344	0.215986
GO:0032774	RNA biosynthetic process	-0.0800385	-7.27451e-07	0.415923	-0.406618	-0.298555	-0.078624	-0.530863	-0.900209	-0.291576	-0.0118157	6.41437e-17	0.0527346	-0.398411	1	0.881459	-0.281841	0.224154
GO:0003677	DNA binding	-0.0661246	-2.91962e-07	0.681149	0.992265	-0.22352	-0.0307492	-0.581301	-0.628057	-0.178225	-0.000775032	1.83883e-05	0.0642309	-0.282416	1	1	-0.104813	1
GO:0019222	regulation of metabolic process	-0.0931686	-2.41876e-07	0.335861	-0.406618	-0.237335	-0.038479	-0.544796	-1	-0.527951	-0.0462189	7.91403e-26	0.00216079	-0.345894	1	0.773656	-0.15678	0.00758887
GO:0031323	regulation of cellular metabolic process	-0.0800385	-2.07643e-07	0.303796	-0.389158	-0.176599	-0.0541407	-0.544796	-0.855458	-0.491068	-0.0214858	2.93482e-22	0.0137501	-0.398411	1	0.834217	-0.221687	0.0444774
GO:0043231	intracellular membrane-bound organelle	-4.92237e-06	-2.4757e-08	3.19467e-62	-6.24061e-53	-0.000287328	-0.00599833	-1	-2.06831e-05	0.303777	0.000171126	0	0.0304238	-6.30488e-06	6.10798e-06	-0.338072	-7.43215e-07	-3.26016e-08
GO:0043227	membrane-bound organelle	-4.92237e-06	-2.46083e-08	2.37585e-62	-5.6654e-53	-0.000287328	-0.00599833	-1	-2.06831e-05	0.303777	0.000174095	0	0.0312296	-5.87244e-06	5.66317e-06	-0.344474	-7.27061e-07	-4.15784e-08
GO:0006139	nucleobase, nucleoside, nucleotide and nucleic acid metabolic process	-0.00675219	-9.96906e-09	2.57788e-14	-8.48562e-12	-0.0292034	-0.0427004	-0.585293	-0.143135	-0.360864	-0.00943459	1.64116e-50	-0.0879642	-0.00929304	0.0556075	-0.831571	-0.023696	-0.337877
GO:0043283	biopolymer metabolic process	-0.011466	-4.23491e-09	6.60329e-18	-4.19763e-17	-0.0637053	-0.0137404	-0.886573	-0.0209832	-0.656069	-0.117597	1.02298e-79	-0.28605	-0.00289532	0.0161134	0.00151939	-0.0980166	0.692642
GO:0003676	nucleic acid binding	-0.00159525	-3.68468e-10	3.23008e-14	-5.99219e-08	-0.0472678	-0.00257629	-0.544796	-0.133074	-0.0141091	-1.24118e-08	0.000188791	-1.81529e-08	-0.0409743	0.127887	-0.932927	-0.00954322	-0.00130743
GO:0016070	RNA metabolic process	-0.00647441	-8.55359e-11	1.30583e-10	-1.25366e-06	-0.137731	-0.0151366	-0.530863	-0.315298	-0.234339	-0.00247862	5.80361e-57	0.987391	-0.0217924	0.173125	-0.869126	-0.13866	-0.871506
GO:0005634	nucleus	-5.06395e-05	-8.32654e-11	1.88646e-23	-2.12674e-27	-0.0317849	-0.0155013	-0.670919	-0.00438437	-0.329999	-0.316003	0	-0.490345	-0.00516873	0.0113528	0.760383	-0.000603134	-0.0461204

## Sheet: B2
GO_ID	GO_term	A1	A2	B2	D	A1p	A2p	B2p	Dp	A1d	A2d	B2d	Dd	LAIRp	LAIRd	Long_AT_rich	LA_gene	neuronal
GO:0043227	membrane-bound organelle	-4.92237e-06	-2.46083e-08	2.37585e-62	-5.6654e-53	-0.000287328	-0.00599833	-1	-2.06831e-05	0.303777	0.000174095	0	0.0312296	-5.87244e-06	5.66317e-06	-0.344474	-7.27061e-07	-4.15784e-08
GO:0043231	intracellular membrane-bound organelle	-4.92237e-06	-2.4757e-08	3.19467e-62	-6.24061e-53	-0.000287328	-0.00599833	-1	-2.06831e-05	0.303777	0.000171126	0	0.0304238	-6.30488e-06	6.10798e-06	-0.338072	-7.43215e-07	-3.26016e-08
GO:0005622	intracellular	-9.06261e-06	-0.00628329	3.40189e-61	-7.14925e-61	-0.00013148	-0.00711367	-1	-2.15368e-08	0.17527	2.87421e-11	0	0.0198072	-2.00987e-06	3.02564e-06	-0.983724	-1.07738e-07	-1.01408e-09
GO:0043226	organelle	-4.25588e-05	-2.93512e-06	2.83503e-54	-5.70567e-47	-9.41655e-05	-0.00417066	-0.756838	-2.96025e-06	0.128442	1.02593e-05	0	0.00577694	-2.25594e-06	8.28512e-07	-0.45721	-7.27061e-07	-1.17979e-05
GO:0043229	intracellular organelle	-4.25588e-05	-3.13249e-06	5.21453e-54	-7.04208e-47	-9.41655e-05	-0.00417066	-0.76401	-2.98383e-06	0.128442	9.9824e-06	0	0.00557531	-2.3795e-06	8.80703e-07	-0.45721	-7.43215e-07	-1.01085e-05
GO:0044424	intracellular part	-4.25588e-05	-0.00510429	5.21453e-54	-1.81383e-52	-0.000865274	-0.00464249	-1	-2.6114e-06	0.0390388	7.95696e-17	0	9.66896e-09	-1.82311e-05	1.76364e-05	-0.77625	-7.08477e-07	-2.82995e-08
GO:0044444	cytoplasmic part	-0.175424	0.74682	9.21384e-33	-1.57196e-20	-0.0544961	-0.703883	0.714221	-0.229637	0.0452231	6.84364e-18	0	0.0375611	-0.403153	0.276577	-0.0549036	-0.115452	-0.000687518
GO:0044422	organelle part	-0.016341	-0.000523727	1.21408e-31	-2.84289e-26	-0.133741	-0.078624	-0.673103	-2.2492e-05	-0.994758	0.375068	0	-0.284783	-9.05391e-06	2.18465e-06	-0.45721	-0.000162994	-0.118254
GO:0044446	intracellular organelle part	-0.0168016	-0.000563894	2.4949e-31	-3.87565e-26	-0.134688	-0.078624	-0.682931	-2.28723e-05	-0.998992	0.369782	0	-0.292852	-1.00822e-05	2.42258e-06	-0.417348	-0.00017606	-0.110397
GO:0030529	ribonucleoprotein complex	-0.175424	-0.000412556	4.54195e-28	-1.91175e-14	NA	NA	-0.806612	-0.159883	-0.128442	-0.0004431	1.81658e-11	-1.61047e-12	-0.475312	0.0768695	-2.61971e-05	-0.0495271	-0.017092
GO:0005737	cytoplasm	-0.366355	0.460772	3.6912e-27	-6.31133e-33	-0.0830118	-0.321532	0.902249	-0.0243526	7.299e-07	1.06763e-43	0	6.19086e-13	-0.113336	0.0896682	-0.940458	-0.0288515	-0.0735703
GO:0044428	nuclear part	-0.0220438	-7.90388e-05	2.854e-24	-3.66581e-19	-0.269835	-0.146329	-0.817558	-0.046341	-0.343602	-0.558488	0	-0.0435459	-0.0396664	0.029347	-1	-0.0655672	-0.132746
GO:0005739	mitochondrion	-0.175424	-0.816152	4.64603e-24	-2.07465e-15	-0.269835	-0.333408	0.812214	-0.0801376	1	6.77989e-06	0	-0.337517	-0.120879	0.209062	-4.83175e-05	-0.18053	-0.000405903
GO:0005634	nucleus	-5.06395e-05	-8.32654e-11	1.88646e-23	-2.12674e-27	-0.0317849	-0.0155013	-0.670919	-0.00438437	-0.329999	-0.316003	0	-0.490345	-0.00516873	0.0113528	0.760383	-0.000603134	-0.0461204
GO:0003723	RNA binding	-0.176808	-0.0150786	2.11875e-22	-9.72863e-17	-0.525337	NA	-0.715606	-0.133074	-0.369546	-0.328646	2.45947e-54	-4.05357e-07	-0.584299	1	-0.857245	-0.51507	-0.00010021
GO:0043170	macromolecule metabolic process	-0.00210793	-9.20112e-07	2.11875e-22	-2.79768e-16	-0.0142605	-0.143809	-0.581301	-0.0453269	-0.528415	-0.200963	6.66684e-81	-0.253687	-9.75857e-05	0.000243809	0.0974441	-0.0138827	-0.0988201
GO:0032991	macromolecular complex	-0.352432	-0.19038	6.04796e-22	-8.56938e-15	0.410379	-0.634553	-0.682931	-0.0463141	-0.220026	-0.816379	1.75965e-49	-0.000774372	-0.0677543	0.0634962	-0.914534	-0.468853	0.8246
GO:0006396	RNA processing	-0.299658	-0.00435802	2.34594e-21	-7.32968e-15	-0.856937	NA	-0.812214	-0.133074	-0.835285	-0.263992	8.61455e-86	-8.0923e-05	-0.189033	0.655271	-0.300584	-0.414401	-0.00557285
GO:0044238	primary metabolic process	-0.00611907	-2.39284e-05	6.47131e-21	-8.11229e-13	-0.000457225	-0.143814	-0.682931	-0.199248	0.709249	-0.929257	0	0.621403	-0.000183101	0.000266061	0.40966	-0.00645669	-0.00722015
GO:0008152	metabolic process	-0.023362	-4.24456e-05	6.27093e-20	-2.18821e-11	-0.000244368	-0.0610257	-0.702342	-0.306962	0.530428	-0.808592	7.7006e-78	-1	-0.000149667	0.000142194	0.77625	-0.00250274	-4.86552e-06
GO:0044237	cellular metabolic process	-0.0579555	-3.50039e-06	9.49733e-20	-2.88466e-13	-0.00134435	-0.0227311	-0.761568	-0.175256	0.353302	-0.945881	0	0.700841	-7.8515e-05	0.000122679	0.573751	-0.00131563	-0.00169046
GO:0031974	membrane-enclosed lumen	-0.321827	-0.0186097	6.07865e-18	-2.38113e-12	-0.534707	-0.23148	-0.636699	-0.133074	0.563602	0.81673	0	-0.29596	-0.138408	0.0428901	-0.77625	-0.144837	-0.0828674
GO:0043233	organelle lumen	-0.321827	-0.0186097	6.07865e-18	-2.38113e-12	-0.534707	-0.23148	-0.636699	-0.133074	0.563602	0.81673	0	-0.29596	-0.138408	0.0428901	-0.77625	-0.144837	-0.0828674
GO:0043283	biopolymer metabolic process	-0.011466	-4.23491e-09	6.60329e-18	-4.19763e-17	-0.0637053	-0.0137404	-0.886573	-0.0209832	-0.656069	-0.117597	1.02298e-79	-0.28605	-0.00289532	0.0161134	0.00151939	-0.0980166	0.692642
GO:0015031	protein transport	-0.176808	-0.703186	1.03764e-16	-2.46516e-14	-0.891391	0.968599	0.836691	-0.12628	-0.445605	0.154768	4.63069e-73	-0.00606886	-0.546299	1	0.211678	-0.742547	-0.0639498
GO:0006412	translation	-0.175424	-0.0262103	3.54971e-16	-1.81524e-07	NA	-0.528204	-0.590142	-0.625141	-0.109643	-0.00682749	0.000109738	-1.46204e-08	-0.475312	0.0686087	-0.0155184	-0.0147495	-0.208337
GO:0033036	macromolecule localization	-0.290222	-0.520148	6.39247e-16	-3.37288e-14	-0.733376	0.907807	1	-0.103582	-1	0.247266	2.81216e-78	-0.0365882	-0.475312	1	0.130365	-0.54947	-0.488555
GO:0045184	establishment of protein localization	-0.23629	-0.764067	8.23565e-15	-4.37665e-13	-0.892037	0.742365	0.851056	-0.133074	-0.610906	0.123366	3.31744e-70	-0.0336509	-0.530559	1	0.311323	-0.611815	-0.224154
GO:0016071	mRNA metabolic process	-0.428643	-0.011235	1.03617e-14	-1.77602e-11	-1	NA	-0.844495	-0.404605	-0.791078	-0.186573	9.79618e-67	NA	-0.475312	1	-0.671769	-0.751659	-0.12691
GO:0008104	protein localization	-0.324018	-0.624292	2.1381e-14	-5.6699e-13	-0.732548	0.832725	1	-0.130567	-0.983834	0.176406	4.50719e-75	-0.0755154	-0.475312	1	0.333686	-0.485593	-0.479939
GO:0009059	macromolecule biosynthetic process	-0.445729	-0.0557918	2.17123e-14	-5.88306e-06	-0.891391	-0.904026	1	-1	-0.43687	-0.0367729	1.1237e-10	-4.64821e-05	-0.810704	1	-0.211678	-0.468853	-0.00581215
GO:0006139	nucleobase, nucleoside, nucleotide and nucleic acid metabolic process	-0.00675219	-9.96906e-09	2.57788e-14	-8.48562e-12	-0.0292034	-0.0427004	-0.585293	-0.143135	-0.360864	-0.00943459	1.64116e-50	-0.0879642	-0.00929304	0.0556075	-0.831571	-0.023696	-0.337877
GO:0003676	nucleic acid binding	-0.00159525	-3.68468e-10	3.23008e-14	-5.99219e-08	-0.0472678	-0.00257629	-0.544796	-0.133074	-0.0141091	-1.24118e-08	0.000188791	-1.81529e-08	-0.0409743	0.127887	-0.932927	-0.00954322	-0.00130743
GO:0031090	organelle membrane	-0.198989	-1	6.00155e-14	-1.77602e-11	-0.528449	-0.62957	0.785197	-0.133074	-0.791635	0.00154841	8.41321e-75	-0.125743	-0.29397	0.934712	-0.910271	-0.3535	-0.334882
GO:0044429	mitochondrial part	-0.858824	-1	3.62321e-13	-1.24136e-09	-1	-0.522968	1	-0.175256	0.307459	0.0119794	2.558e-68	-0.0474785	-0.475312	0.846574	-0.0435439	-0.420679	-0.0092505
GO:0022613	ribonucleoprotein complex biogenesis and assembly	-0.492725	-0.0923638	1.73448e-12	-8.51272e-07	NA	NA	1	NA	-1	-0.209598	2.74851e-34	-0.00648061	-0.646614	1	-0.417348	-0.26668	-0.215731
GO:0031981	nuclear lumen	-0.175424	-0.0928522	1.73448e-12	-1.55958e-09	-0.684083	NA	-0.7815	-0.133074	-0.669903	0.59875	0	-0.437363	-0.204461	0.147516	-0.931728	-0.175284	-0.265034
GO:0019538	protein metabolic process	-0.352432	-0.29686	1.77632e-12	-2.09046e-08	-0.324871	-1	1	-0.136864	0.791616	0.790254	2.80786e-46	-0.560814	-0.0990694	0.107812	5.42161e-06	-0.420679	0.881669
GO:0046907	intracellular transport	-0.175424	-0.828759	2.09658e-12	-2.88933e-12	-0.525337	0.906557	-0.756838	-0.096789	-0.391823	0.23131	1.06597e-45	-0.00310919	-0.0731195	0.511665	0.0682233	-0.391346	0.147998
GO:0009058	biosynthetic process	-0.428643	-0.362252	2.26746e-12	-0.000202233	-0.310624	-0.495076	0.581301	0.267454	-0.983834	-0.790254	2.18662e-20	-0.0204524	0.926717	1	-0.130365	-0.51507	-0.0211048
GO:0044267	cellular protein metabolic process	-0.441687	-0.0806457	2.42694e-12	-2.48312e-08	-0.444314	-0.536711	1	-0.133074	0.812999	-0.723363	4.55483e-38	-0.248376	-0.0561498	0.0612982	1.58613e-05	-0.290344	0.951584
GO:0044260	cellular macromolecule metabolic process	-0.545084	-0.129703	2.6119e-12	-1.09277e-08	-0.410527	-0.488596	1	-0.133074	0.520233	-1	7.55107e-40	-0.255411	-0.0765864	0.0753648	1.08788e-05	-0.329407	-1
GO:0006397	mRNA processing	-0.323389	-0.0347026	4.03296e-12	-4.49469e-10	-1	NA	-0.900378	-0.292612	NA	-0.292822	2.23578e-59	NA	-0.475312	1	-0.5723	-0.669336	-0.290042
GO:0008380	RNA splicing	-0.366181	NA	5.19209e-12	NA	-1	NA	1	NA	NA	NA	9.86429e-60	NA	-0.475312	1	-0.332212	-0.553661	-0.685773
GO:0005840	ribosome	-0.582644	NA	5.43378e-12	-1.85417e-05	NA	NA	-0.743565	-0.515684	-0.243207	NA	-0.51812	-5.05637e-09	-0.974174	0.439003	-0.0057267	NA	-0.0167184
GO:0003735	structural constituent of ribosome	-0.708968	NA	7.98964e-12	-5.74176e-05	NA	NA	-0.682931	NA	-0.239066	NA	-0.275086	-1.01437e-08	-0.808227	0.240863	-0.0168428	NA	-0.00799401
GO:0006512	ubiquitin cycle	-0.516341	-0.429154	9.10562e-12	-6.34537e-08	-1	-0.419562	0.732915	-0.194429	-1	0.361598	6.46689e-58	-0.191144	-0.694852	1	1.3571e-06	-1	-0.405067
GO:0003824	catalytic activity	-0.731056	0.779775	1.00062e-11	-7.81227e-10	-0.207581	-0.343325	-1	-0.423554	0.337551	0.0336055	4.69776e-25	-0.00434633	-0.0853835	0.118638	0.00433809	-0.468853	-2.18478e-05
GO:0016874	ligase activity	-0.993108	-0.841871	1.28226e-10	-6.79312e-09	0.825877	-0.661519	0.588486	-0.603782	1	0.527814	4.64113e-18	-3.08343e-05	-0.775391	1	0.00124304	1	-0.488555
GO:0016070	RNA metabolic process	-0.00647441	-8.55359e-11	1.30583e-10	-1.25366e-06	-0.137731	-0.0151366	-0.530863	-0.315298	-0.234339	-0.00247862	5.80361e-57	0.987391	-0.0217924	0.173125	-0.869126	-0.13866	-0.871506
GO:0006886	intracellular protein transport	-0.26966	-0.686588	2.92059e-10	-2.70928e-09	NA	0.669953	-1	-0.175256	-0.664397	0.775685	1.1156e-34	-0.00488359	-0.475312	1	0.233805	-0.757389	-0.641781
GO:0031975	envelope	-0.707328	-0.847009	2.47868e-09	-2.0302e-09	-0.856937	-0.86934	-1	-0.292612	0.357575	0.0616056	5.47593e-57	-0.0407283	-0.475312	1	-0.933263	-0.549479	-0.0960929
GO:0031967	organelle envelope	-0.709521	-0.858788	3.18561e-09	-2.28919e-09	-0.856937	-0.86934	-1	-0.292612	0.354523	0.0579463	6.85748e-57	-0.0435298	-0.475312	1	-0.940458	-0.549479	-0.0994959
GO:0005681	spliceosome	NA	NA	4.82228e-09	NA	NA	NA	0.682931	NA	NA	NA	1.72608e-37	NA	-0.694852	1	-0.211678	-0.669336	-0.949219
GO:0044257	cellular protein catabolic process	-0.885851	-0.362252	1.49201e-08	-0.000103606	0.710232	NA	0.703382	-0.515684	-1	-0.672993	2.21592e-17	-0.0251498	-0.810704	1	0.0235467	-0.78751	-0.421448
GO:0051603	proteolysis involved in cellular protein catabolic process	-0.885851	-0.362252	2.10741e-08	-0.000119008	0.707696	NA	0.685934	-0.515684	-1	-0.676782	6.41437e-17	-0.0258287	-0.815586	1	0.0205808	-0.792379	-0.427081
GO:0019941	modification-dependent protein catabolic process	-0.885851	-0.362252	4.16561e-08	-0.000154131	0.701284	NA	0.682931	-0.515684	-1	-0.687027	5.33865e-16	-0.0269869	-0.858548	1	0.0155184	-0.81144	-0.460607
GO:0043632	modification-dependent macromolecule catabolic process	-0.885851	-0.362252	4.16561e-08	-0.000154131	0.701284	NA	0.682931	-0.515684	-1	-0.687027	5.33865e-16	-0.0269869	-0.858548	1	0.0155184	-0.81144	-0.460607
GO:0033279	ribosomal subunit	NA	NA	5.36726e-08	-0.00126155	NA	NA	-0.712167	NA	NA	NA	1.35383e-06	-0.0073012	0.976929	0.767409	-0.128448	NA	NA
GO:0043234	protein complex	-0.719521	-0.754527	5.36726e-08	-1.35857e-06	0.176599	-1	-0.729627	-0.133074	-0.610906	0.154768	7.23168e-41	-0.779846	-0.37431	0.764673	0.417348	-1	0.275785
GO:0051649	establishment of cellular localization	-0.300264	1	5.39382e-08	-5.44847e-10	-1	0.414263	-0.682931	-0.0669027	-0.5984	0.0769175	4.01626e-46	-0.172791	-0.129184	0.737288	0.0514796	-0.549479	0.00226345
GO:0006511	ubiquitin-dependent protein catabolic process	-0.885851	-0.371224	5.67467e-08	-0.000174484	0.70112	NA	0.670919	-0.515684	-1	-0.692327	1.52464e-15	-0.0277847	-0.874311	1	0.0139419	-0.827131	-0.478397
GO:0005740	mitochondrial envelope	-1	0.741452	2.3224e-07	-1.22019e-06	-1	-0.829824	1	-0.256065	0.384703	0.00112935	6.62834e-40	-0.125743	-0.475312	1	-0.156724	-0.51507	-0.104879
GO:0019866	organelle inner membrane	-0.323389	1	2.49236e-07	-3.333e-05	-1	-1	1	-0.292612	NA	0.0172295	2.82143e-42	-0.272207	-0.475312	1	-0.151006	-0.468535	-0.0994959
GO:0051641	cellular localization	-0.290222	1	2.90225e-07	-5.28635e-09	-1	0.445226	-0.712167	-0.0562153	-0.566295	0.0686945	1.06597e-45	-0.347283	-0.106478	0.65621	0.0667179	-0.491072	0.0041977
GO:0031966	mitochondrial membrane	-0.328283	0.54127	4.39455e-07	-6.40528e-06	-1	-0.828797	0.860095	-0.238784	NA	0.000123661	3.46681e-37	-0.151644	-0.586193	1	-0.234922	-0.636645	-0.138024
GO:0005623	cell	0.854934	-0.770153	4.43689e-07	-1.11706e-10	0.247207	0.632662	1	-0.0209832	5.9131e-05	1.3221e-17	0	1.32455e-33	1	-1	0.326788	0.3535	8.62021e-10
GO:0044464	cell part	0.854934	-0.770153	4.43689e-07	-1.11706e-10	0.247207	0.632662	1	-0.0209832	5.9131e-05	1.3221e-17	0	1.31098e-33	1	-1	0.326788	0.3535	8.62021e-10
GO:0000166	nucleotide binding	0.826218	-0.362252	4.88104e-07	-9.90961e-15	-0.733376	-0.169213	-0.98787	-0.0621388	0.327545	-0.582482	1.14624e-08	-1.47245e-08	-0.0853835	0.322013	2.47154e-05	-1	0.110397
GO:0005743	mitochondrial inner membrane	-0.374471	0.912503	5.82684e-07	-9.92632e-05	-1	-1	1	-0.353424	NA	0.0111705	8.70207e-39	-0.326889	-0.577436	1	-0.160421	-0.51507	-0.0518569
GO:0005730	nucleolus	-0.708368	-0.180397	9.31872e-07	-0.000180574	NA	NA	-1	NA	1	-0.383502	2.57276e-35	-0.178549	-0.646614	1	-0.45721	-0.277843	-0.337877
GO:0016779	nucleotidyltransferase activity	-0.859495	-0.452973	9.95637e-07	-0.00409406	NA	NA	-0.823414	NA	-1	-0.498997	3.45775e-07	-0.0369127	-0.475312	0.879532	-0.654302	NA	-0.0467282
GO:0022618	protein-RNA complex assembly	NA	-0.381771	1.26292e-06	-0.00143344	NA	NA	-0.785197	NA	NA	-0.481497	1.63197e-15	-0.0506751	-0.475312	0.767409	-0.978049	-0.468853	-0.536721
GO:0043412	biopolymer modification	-0.663863	-0.441275	2.11687e-06	-1.18824e-08	-1	-0.500407	0.581301	-0.0524521	0.479295	0.151118	2.82947e-45	1	-0.475312	1	1.63304e-13	-1	0.0141507
GO:0044451	nucleoplasm part	-0.330466	-0.441275	2.26223e-06	-2.63408e-06	-1	NA	-0.687027	-0.309739	-0.602746	0.269763	3.75665e-49	-0.277638	-0.475312	1	0.760383	-0.418432	-0.605417
GO:0006399	tRNA metabolic process	-0.854934	-0.351457	2.27479e-06	-0.0188573	NA	NA	0.962171	NA	-1	-0.253613	7.37296e-09	-0.160414	-0.54744	1	-0.379981	-0.3535	-0.0291077
GO:0005654	nucleoplasm	-0.238985	-0.362252	2.30143e-06	-3.00063e-06	-1	NA	-0.785197	-0.215505	-0.469224	0.369782	2.7699e-56	-0.700136	-0.399704	0.879532	0.671769	-0.309474	-0.75998
GO:0044455	mitochondrial membrane part	NA	0.995016	2.30143e-06	-0.000430716	NA	0.675189	-1	NA	NA	0.220158	1.08285e-26	-0.0882904	-0.65229	1	-0.310648	-0.468853	-0.334881
GO:0006457	protein folding	NA	1	3.4274e-06	-4.6335e-05	NA	NA	-0.732915	NA	NA	0.530925	6.14217e-08	-0.00320681	-0.0534696	0.198792	-0.869126	-0.277843	-0.406806
GO:0006119	oxidative phosphorylation	NA	-0.976768	3.54323e-06	-0.00212654	NA	0.627759	0.703382	NA	NA	0.850101	5.06965e-06	-0.0153767	-0.949823	1	-0.296786	-0.78751	-0.0972771
GO:0000375	RNA splicing, via transesterification reactions	NA	NA	4.39636e-06	NA	NA	NA	0.764162	NA	NA	NA	1.00451e-23	NA	-0.646614	1	-0.544701	-0.636645	0.866556
GO:0000377	RNA splicing, via transesterification reactions with bulged adenosine as nucleophile	NA	NA	4.39636e-06	NA	NA	NA	0.764162	NA	NA	NA	1.00451e-23	NA	-0.646614	1	-0.544701	-0.636645	0.866556
GO:0000398	nuclear mRNA splicing, via spliceosome	NA	NA	4.39636e-06	NA	NA	NA	0.764162	NA	NA	NA	1.00451e-23	NA	-0.646614	1	-0.544701	-0.636645	0.866556
GO:0005759	mitochondrial matrix	-0.854934	-0.441275	5.2992e-06	-0.0029886	NA	NA	-0.955922	-1	0.551275	-1	3.89463e-35	-0.219395	-0.733377	1	-0.558744	-0.942962	-0.0492315
GO:0031980	mitochondrial lumen	-0.854934	-0.441275	5.2992e-06	-0.0029886	NA	NA	-0.955922	-1	0.551275	-1	3.89463e-35	-0.219395	-0.733377	1	-0.558744	-0.942962	-0.0492315
GO:0000313	organellar ribosome	NA	NA	6.06671e-06	NA	NA	NA	NA	NA	NA	NA	2.25715e-30	NA	-0.475312	0.671072	-0.45721	NA	NA
GO:0005761	mitochondrial ribosome	NA	NA	6.06671e-06	NA	NA	NA	NA	NA	NA	NA	2.25715e-30	NA	-0.475312	0.671072	-0.45721	NA	NA
GO:0005829	cytosol	-0.385317	-0.571583	7.35544e-06	-0.00550542	-0.856937	-0.871757	1	-0.966466	-1	0.20238	7.37365e-46	0.510987	-1	1	-1	-0.354959	0.352131
GO:0016462	pyrophosphatase activity	-0.711707	1	8.76906e-06	-1.58347e-06	-0.684704	-0.744501	-0.554795	-0.197404	0.83175	0.178039	2.21231e-18	-0.0311081	-0.36892	0.384032	0.45721	-0.63092	-0.498892
GO:0016818	hydrolase activity, acting on acid anhydrides, in phosphorus-containing anhydrides	-0.711707	1	8.76906e-06	-1.58347e-06	-0.684704	-0.744501	-0.554795	-0.197404	0.846578	0.183306	7.74852e-18	-0.0269869	-0.418867	0.511665	0.45721	-0.622059	-0.48896
GO:0016043	cellular component organization and biogenesis	-0.750512	0.968116	9.8011e-06	-9.36467e-13	0.644406	0.706064	-0.563235	-0.00332643	0.153441	5.42234e-09	0	0.00272674	-0.475312	1	8.61558e-07	-0.907624	9.37284e-23
GO:0030163	protein catabolic process	-0.545084	-0.391514	1.06321e-05	-0.0195615	-1	NA	0.617143	-0.583295	-0.791078	-0.946292	7.32216e-19	-0.945428	-1	1	0.248131	-0.910992	0.474429
GO:0017111	nucleoside-triphosphatase activity	-0.63621	1	1.18746e-05	-7.01585e-06	-0.684329	-0.898186	-0.544796	-0.217276	1	0.23131	5.42526e-17	-0.0394701	-0.288596	0.255895	0.45721	-0.729849	-0.697418
GO:0016817	hydrolase activity, acting on acid anhydrides	-0.711707	0.991848	1.1936e-05	-1.42896e-06	-0.684704	-0.744501	-0.549327	-0.197404	0.863068	0.154768	2.57532e-17	-0.0239203	-0.418867	0.498851	0.45721	-0.620752	-0.488555
GO:0042254	ribosome biogenesis and assembly	-1	NA	1.23674e-05	-0.00212654	NA	NA	0.703382	NA	0.565634	NA	9.33737e-18	-0.1234	-1	1	-0.278931	NA	-0.0913041
GO:0000502	proteasome complex (sensu Eukaryota)	NA	-0.664353	1.28293e-05	NA	NA	NA	-1	NA	NA	-1	1.32817e-13	NA	-0.511241	1	-0.779492	NA	-0.246769
GO:0043285	biopolymer catabolic process	-0.96161	-0.323919	1.67079e-05	-0.0109447	-1	NA	0.712167	-0.345183	0.301117	-0.971489	1.51706e-25	0.783329	-0.862376	1	0.379981	-0.620752	0.738377
GO:0006996	organelle organization and biogenesis	-1	-0.126255	1.68284e-05	-3.17071e-09	-1	-0.171558	-0.764162	-0.00894715	0.178355	0.418274	2.28366e-53	-1	-0.227407	0.497983	0.0187106	-0.51507	0.000111889
GO:0045182	translation regulator activity	NA	-0.629897	2.02581e-05	-0.00506363	NA	NA	NA	NA	NA	-0.707821	2.14627e-06	-0.0328836	-0.475312	0.577187	-0.573751	NA	NA
GO:0006464	protein modification process	-0.795322	-0.441275	2.06598e-05	-4.73081e-08	-1	-0.571012	0.581301	-0.0506377	0.384703	0.154768	8.47506e-42	0.963072	-0.475312	1	1.63304e-13	1	0.00209064
GO:0005794	Golgi apparatus	-0.385317	0.706202	2.62822e-05	-0.000391929	NA	0.142629	1	-1	0.31521	0.000339293	7.38908e-73	0.179127	1	-1	0.239579	1	-1
GO:0017076	purine nucleotide binding	-1	-0.441275	2.69445e-05	-6.74627e-10	-0.729286	-0.255024	-1	-0.096789	0.676311	-0.962854	3.05222e-08	-7.84347e-05	-0.0224346	0.11136	0.000339176	-0.690893	0.00881664
GO:0016881	acid-amino acid ligase activity	-1	-0.850336	4.75081e-05	-1.63774e-05	0.341269	-1	1	-0.515684	-1	1	1.01365e-09	-0.00229347	-0.962026	1	0.00455073	-1	1
GO:0005783	endoplasmic reticulum	-0.769683	-0.973513	4.88682e-05	-0.0594839	-0.336359	-0.188982	0.816351	0.619284	0.059591	2.70949e-06	1.8187e-76	0.000258944	-0.916833	1	-0.551314	-0.680892	-0.224154
GO:0016568	chromatin modification	-0.428643	-0.445463	5.40277e-05	-1.76069e-05	1	NA	-1	NA	NA	0.363576	4.51223e-40	-0.25415	-0.64424	1	0.00129965	1	-0.548486
GO:0044265	cellular macromolecule catabolic process	0.976434	-1	6.61118e-05	-0.000347993	0.801015	-0.831216	1	-0.805925	0.633653	0.249302	2.29415e-15	-0.0879273	-0.903953	1	0.19466	-0.77178	-0.0694088
GO:0004386	helicase activity	NA	-0.250064	7.23747e-05	-0.00461278	NA	NA	-0.97846	NA	NA	-0.142976	0.000777371	-0.0234716	-0.394295	1	0.13323	-0.636645	-0.110397
GO:0004812	aminoacyl-tRNA ligase activity	NA	-0.659631	8.24258e-05	NA	NA	NA	0.900378	NA	NA	-0.611075	0.00403292	NA	-0.659496	1	0.999024	-0.895649	-0.250847
GO:0006418	tRNA aminoacylation for protein translation	NA	-0.659631	8.24258e-05	NA	NA	NA	0.618053	NA	NA	-0.609213	0.00451504	NA	-0.865451	1	0.999024	-0.895649	-0.250847
GO:0016655	oxidoreductase activity, acting on NADH or NADPH, quinone or similar compound as acceptor	NA	-0.934436	8.24258e-05	NA	NA	NA	-1	NA	NA	0.749727	6.2595e-12	NA	-0.65435	0.792096	-0.379981	NA	-0.548486
GO:0016875	ligase activity, forming carbon-oxygen bonds	NA	-0.659631	8.24258e-05	NA	NA	NA	0.900378	NA	NA	-0.611075	0.00403292	NA	-0.659496	1	0.999024	-0.895649	-0.250847
GO:0016876	ligase activity, forming aminoacyl-tRNA and related compounds	NA	-0.659631	8.24258e-05	NA	NA	NA	0.900378	NA	NA	-0.611075	0.00403292	NA	-0.659496	1	0.999024	-0.895649	-0.250847
GO:0019787	small conjugating protein ligase activity	-0.885851	-0.8144	8.24258e-05	-7.21658e-05	0.314069	-1	0.764162	-0.646075	NA	0.932918	4.92132e-13	-0.0133263	1	1	0.000594122	1	1
GO:0043038	amino acid activation	NA	-0.659631	8.24258e-05	NA	NA	NA	0.618053	NA	NA	-0.609213	0.00451504	NA	-0.865451	1	0.999024	-0.895649	-0.250847
GO:0043039	tRNA aminoacylation	NA	-0.659631	8.24258e-05	NA	NA	NA	0.618053	NA	NA	-0.609213	0.00451504	NA	-0.865451	1	0.999024	-0.895649	-0.250847
GO:0006164	purine nucleotide biosynthetic process	NA	-0.706202	0.000164088	-0.0580318	NA	NA	0.544796	-1	NA	-0.675501	0.0574289	-0.0358945	1	-1	-0.45721	-0.924515	-0.371085
GO:0008026	ATP-dependent helicase activity	NA	NA	0.000182204	-0.0177234	NA	NA	-0.785197	NA	NA	NA	0.000323748	-0.0548888	-0.475312	1	0.671769	-0.549479	NA
GO:0065003	macromolecular complex assembly	-0.570536	0.868853	0.000188186	-4.62621e-05	-0.8585	0.555252	-0.712167	-0.324622	0.872422	0.123366	7.27058e-22	-0.199459	-0.475312	1	0.119182	-0.667172	0.935491
GO:0006364	rRNA processing	-1	NA	0.000189835	-0.015439	NA	NA	-1	NA	0.436751	NA	9.77498e-21	-0.270295	-0.674749	1	NA	NA	-0.193497
GO:0009152	purine ribonucleotide biosynthetic process	NA	-0.48879	0.000189835	-0.0867802	NA	NA	0.581301	-1	NA	-0.389822	0.0688059	-0.0431443	-1	1	-0.544701	-1	-0.169027
GO:0016879	ligase activity, forming carbon-nitrogen bonds	0.758309	-0.889634	0.000190412	-3.43731e-05	0.410527	-1	0.592337	-1	0.581554	0.878604	2.63821e-08	-0.00165922	0.944321	-1	0.0147323	1	-1
GO:0006605	protein targeting	-0.495042	-0.5748	0.000212568	-0.000156663	NA	0.767115	-0.544796	-0.422454	-1	0.867267	8.16722e-30	-0.175446	-0.584299	1	0.338072	-1	0.24113
GO:0008135	translation factor activity, nucleic acid binding	NA	-0.836365	0.000247907	-0.00786962	NA	NA	NA	NA	NA	-0.854479	0.000755591	-0.0240205	-0.560977	0.909442	-0.773656	NA	NA
GO:0015935	small ribosomal subunit	NA	NA	0.000247907	NA	NA	NA	NA	NA	NA	NA	0.00726985	NA	0.741036	1	-0.455323	NA	NA
GO:0051188	cofactor biosynthetic process	-0.854934	-1	0.000269021	-0.00664316	NA	NA	0.530863	0.816838	-1	0.954983	0.0293571	-0.0055833	0.694852	-1	-0.64305	0.808379	-0.391036
GO:0006163	purine nucleotide metabolic process	NA	-0.62742	0.000306748	-0.0643743	NA	NA	0.573487	-1	NA	-0.543643	0.0311547	-0.0548888	-1	1	-0.45721	-0.925265	-0.319594
GO:0005746	mitochondrial respiratory chain	NA	1	0.000320386	-0.0120347	NA	0.550888	-1	NA	NA	0.330818	1.8718e-19	-0.219367	-0.890477	1	-0.390914	-0.751	-0.219191
GO:0003954	NADH dehydrogenase activity	NA	-1	0.000358394	NA	NA	NA	-1	NA	NA	0.739542	2.33062e-09	NA	-0.741036	1	-0.45721	NA	-0.319594
GO:0008137	NADH dehydrogenase (ubiquinone) activity	NA	-1	0.000358394	NA	NA	NA	-1	NA	NA	0.739542	2.33062e-09	NA	-0.741036	1	-0.45721	NA	-0.319594
GO:0050136	NADH dehydrogenase (quinone) activity	NA	-1	0.000358394	NA	NA	NA	-1	NA	NA	0.739542	2.33062e-09	NA	-0.741036	1	-0.45721	NA	-0.319594
GO:0016591	DNA-directed RNA polymerase II, holoenzyme	-1	-0.741452	0.000377794	-0.00611348	0.495874	NA	0.941035	NA	NA	0.79521	1.90908e-14	-0.167411	-0.926717	1	0.646187	-0.78751	-0.277681
GO:0016072	rRNA metabolic process	-1	NA	0.000442168	-0.0137226	NA	NA	-1	NA	0.448205	NA	3.26193e-19	-0.211366	-0.646614	1	NA	NA	-0.178484
GO:0009150	purine ribonucleotide metabolic process	NA	-0.441275	0.000510553	-0.117047	NA	NA	0.670919	-1	NA	-0.316003	0.0574289	-0.0687136	-1	1	-0.45721	-0.924515	-0.135678
GO:0051082	unfolded protein binding	NA	-1	0.00051859	-0.00155767	NA	NA	-0.822663	NA	NA	0.553158	2.93967e-07	-0.0367708	-0.248419	0.724433	-0.654611	NA	-0.319594
GO:0012505	endomembrane system	-0.582644	-0.982259	0.000529776	-1.2738e-05	NA	-1	-1	-0.310179	0.486297	0.123366	1.80021e-31	-0.36507	-0.547988	1	0.309658	-0.652173	0.836247
GO:0016740	transferase activity	-0.704335	-0.8144	0.000565817	-1.25679e-05	-0.413891	-0.580266	1	-0.71927	0.711462	0.464827	4.61792e-11	-0.0210733	-0.577436	1	0.0425722	-0.726574	0.892787
GO:0009260	ribonucleotide biosynthetic process	-1	-0.624313	0.00057571	-0.0409581	NA	NA	0.544796	-1	-1	-0.676782	0.0248752	-0.0337179	1	1	-0.573751	-0.925265	-0.112879
GO:0008270	zinc ion binding	-0.462696	-0.521363	0.000612393	-5.30862e-07	-0.978141	-0.0889465	-0.764162	-0.863481	-0.324445	-0.803609	0.0128656	-6.67633e-07	-0.577436	1	0.00461492	1	-0.0213018
GO:0009259	ribonucleotide metabolic process	-1	-0.54127	0.000697944	-0.0457426	NA	NA	0.588486	-1	-1	-0.544554	0.00822255	-0.0501962	-1	1	-0.45721	-0.78751	-0.085896
GO:0008168	methyltransferase activity	-0.704335	-0.629897	0.000710669	-0.0377265	NA	NA	0.756838	-0.643099	-1	-0.921218	3.99101e-05	-0.15025	-0.949423	1	0.940458	-0.587722	-0.0746526
GO:0008639	small protein conjugating enzyme activity	-1	-0.988053	0.000710669	-0.000310562	0.286826	-1	-1	-0.643099	NA	0.277361	9.88116e-24	-0.111315	-0.964178	1	0.000234602	1	0.762764
GO:0005525	GTP binding	-1	0.69262	0.000744412	-0.000644179	-1	-1	0.920287	-0.310179	0.872219	0.383608	0.00859998	-0.00685333	-0.797257	1	-0.453884	-0.434729	0.398189
GO:0006259	DNA metabolic process	-0.326362	-0.174345	0.000744412	-1.67267e-07	-0.532437	-0.38588	-0.785197	-0.0669027	-0.686478	-0.477835	3.07742e-14	-0.0299644	-0.0712477	0.152978	0.054726	-0.248133	-0.110397
GO:0009108	coenzyme biosynthetic process	-1	-1	0.000782112	-0.0218912	NA	NA	0.544796	0.785251	-1	0.864372	0.0549567	-0.0111232	0.792944	-1	-0.671769	0.934045	-0.364368
GO:0048193	Golgi vesicle transport	NA	-1	0.000863903	NA	NA	NA	0.935871	NA	NA	0.244643	1.60103e-15	NA	-0.577436	1	-0.869126	NA	-0.760191
GO:0016741	transferase activity, transferring one-carbon groups	-0.706092	-0.619661	0.000903655	-0.0551561	NA	NA	0.756838	-1	-1	-0.895115	3.55534e-05	-0.13625	-1	1	0.855091	-0.753962	-0.0684935
GO:0008565	protein transporter activity	NA	0.893199	0.000915493	-0.00138387	NA	0.368256	-0.822663	NA	NA	0.895115	0.000178004	-0.0153767	-0.475312	1	1	-0.523639	-0.246436
GO:0005747	mitochondrial respiratory chain complex I	NA	-1	0.00100576	NA	NA	NA	-1	NA	NA	0.355517	8.1169e-18	NA	-0.630669	1	-0.445664	NA	NA
GO:0030964	NADH dehydrogenase complex (quinone)	NA	-1	0.00100576	NA	NA	NA	-1	NA	NA	0.355517	8.1169e-18	NA	-0.630669	1	-0.445664	NA	NA
GO:0045271	respiratory chain complex I	NA	-1	0.00100576	NA	NA	NA	-1	NA	NA	0.355517	8.1169e-18	NA	-0.630669	1	-0.445664	NA	NA
GO:0004842	ubiquitin-protein ligase activity	-1	-1	0.00119733	-0.000403982	0.278449	-1	-1	-0.832261	NA	0.274451	1.05392e-22	-0.122114	-1	1	0.000151881	1	0.713593
GO:0051186	cofactor metabolic process	-0.428643	0.402002	0.00124908	-0.00234959	NA	NA	0.530863	-0.865176	-0.791635	0.0131786	2.09938e-05	-0.0475404	0.810704	-1	-0.420885	-1	-0.224154
GO:0005830	cytosolic ribosome (sensu Eukaryota)	NA	NA	0.00132408	-0.0734174	NA	NA	NA	NA	NA	NA	1.42209e-07	-0.175919	0.577436	0.789817	NA	NA	NA
GO:0009145	purine nucleoside triphosphate biosynthetic process	NA	-0.75859	0.00132408	-0.170807	NA	NA	0.588486	0.687569	NA	-0.481497	0.282949	-0.0455355	0.979392	1	-0.770322	-1	-0.250847
GO:0009206	purine ribonucleoside triphosphate biosynthetic process	NA	-0.75859	0.00132408	-0.170807	NA	NA	0.588486	0.687569	NA	-0.481497	0.282949	-0.0455355	0.979392	1	-0.770322	-1	-0.250847
GO:0042773	ATP synthesis coupled electron transport	NA	0.92505	0.00132408	NA	NA	NA	-1	NA	NA	0.338943	8.57146e-08	NA	-0.577436	1	-0.375079	NA	NA
GO:0042775	organelle ATP synthesis coupled electron transport	NA	0.92505	0.00132408	NA	NA	NA	-1	NA	NA	0.326539	1.72112e-08	NA	-0.577436	1	-0.375079	NA	NA
GO:0003899	DNA-directed RNA polymerase activity	NA	NA	0.00144128	NA	NA	NA	NA	NA	NA	NA	2.33933e-06	NA	-0.577436	1	-0.455323	NA	NA
GO:0006120	mitochondrial electron transport, NADH to ubiquinone	NA	-1	0.00144128	NA	NA	NA	-1	NA	NA	0.427555	2.16863e-11	NA	-0.626905	1	-0.45721	NA	NA
GO:0016192	vesicle-mediated transport	-0.386878	0.0260419	0.00181903	-8.81904e-07	-1	0.584582	1	-0.203106	-1	4.72096e-13	2.6854e-42	-0.663874	-0.75374	1	0.0671717	0.761759	-0.578485
GO:0022607	cellular component assembly	-0.611939	0.741452	0.00184899	-0.000597322	-1	0.722258	-0.618053	-0.269058	-0.910609	0.0462189	2.96855e-22	-0.683639	-0.475312	1	0.130365	-0.518627	0.770011
GO:0006413	translational initiation	NA	-0.655493	0.00236594	-0.0631535	NA	NA	NA	NA	NA	-0.788284	5.59496e-05	-0.135461	-0.65435	0.792096	-0.822195	NA	-0.243272
GO:0015934	large ribosomal subunit	NA	NA	0.00236594	-0.0631535	NA	NA	-1	NA	NA	NA	0.000556634	-0.125743	-1	1	-0.406525	NA	NA
GO:0032446	protein modification by small protein conjugation	-1	0.97116	0.00252162	NA	0.484066	NA	0.939194	NA	NA	0.0949495	7.69961e-24	NA	-0.999255	1	0.379981	0.78751	0.273663
GO:0043687	post-translational protein modification	-0.626502	-0.441275	0.0026526	-1.56014e-05	-1	-0.373123	0.836691	-0.0331225	0.627666	0.145169	6.62556e-39	0.248376	-0.346392	0.724433	1.36683e-15	-1	1.21863e-05
GO:0009144	purine nucleoside triphosphate metabolic process	NA	-0.664353	0.00280317	-0.183517	NA	NA	0.631648	0.730103	NA	-0.487007	0.252204	-0.0726738	-1	1	-0.671769	-1	-0.224154
GO:0044452	nucleolar part	NA	NA	0.00300825	-0.155674	NA	NA	NA	NA	NA	NA	5.22726e-17	-0.779178	NA	1	NA	NA	-0.488555
GO:0044432	endoplasmic reticulum part	-1	-0.506559	0.00321128	-0.169063	NA	NA	0.756838	-0.643099	0.409619	0.850101	1.07027e-14	0.885948	-0.540803	1	-0.869126	-0.77721	-0.548486
GO:0006732	coenzyme metabolic process	-0.578811	0.353148	0.00325812	-0.00611348	NA	NA	0.539714	-1	-1	0.00682749	0.000224076	-0.0493002	0.746465	-1	-0.469146	1	-0.136917
GO:0009142	nucleoside triphosphate biosynthetic process	NA	-0.655493	0.00329224	-0.15596	NA	NA	0.588486	0.696981	NA	-0.482397	0.392694	-0.0377862	0.983167	1	-0.742933	-1	-0.224154
GO:0009201	ribonucleoside triphosphate biosynthetic process	NA	-0.655493	0.00329224	-0.15596	NA	NA	0.588486	0.696981	NA	-0.481497	0.299964	-0.0441983	0.983167	1	-0.742933	-1	-0.224154
GO:0051028	mRNA transport	NA	NA	0.00353602	-0.0195615	NA	NA	0.754327	NA	NA	NA	2.09376e-09	-0.128953	-1	1	0.00855189	-1	-0.330709
GO:0005524	ATP binding	-0.640971	-0.441275	0.00384356	-1.14524e-06	-0.666688	-0.308932	-0.85355	-0.130567	-1	-0.735329	2.47415e-05	-0.00278478	-0.00666614	0.0603592	3.4252e-07	-0.850134	0.0136461
GO:0009205	purine ribonucleoside triphosphate metabolic process	NA	-0.659631	0.00387032	-0.202901	NA	NA	0.618053	0.722403	NA	-0.485959	0.282499	-0.0751242	-0.998383	1	-0.677562	-1	-0.224154
GO:0008654	phospholipid biosynthetic process	-1	-0.706202	0.00413536	-0.117047	NA	NA	-1	NA	0.520233	0.786148	1.13899e-11	-0.730255	-0.475312	1	1	-0.636645	-0.144506
GO:0003743	translation initiation factor activity	NA	-0.75859	0.00465126	-0.0734174	NA	NA	NA	NA	NA	-0.609213	0.0219676	-0.0937912	-0.741036	1	-0.917169	NA	NA
GO:0006260	DNA replication	NA	-0.362252	0.00485478	-0.0022549	NA	0.765419	1	NA	NA	-0.153775	3.15449e-05	-0.0726778	-0.598122	1	1	-0.781143	-0.840522
GO:0009057	macromolecule catabolic process	1	-0.987308	0.00487443	-0.0410039	0.845822	-0.522968	0.764162	-0.709933	0.381617	0.154768	4.22984e-16	0.835594	-1	1	0.573751	-0.739468	-0.968987
GO:0030554	adenyl nucleotide binding	-1	-0.362252	0.00527374	-3.56771e-07	-0.825877	-0.245111	-0.952384	-0.160971	0.714916	-0.735329	2.28618e-06	-0.00233925	-0.00924271	0.0951036	1.3571e-06	-0.874236	0.0274527
GO:0051276	chromosome organization and biogenesis	-0.428643	-0.229118	0.00545279	-0.000185831	-1	NA	-0.739786	-0.182401	-0.838069	-0.775685	6.05031e-18	-0.328568	-0.398635	0.789817	0.0105096	-0.651361	-0.178484
GO:0016651	oxidoreductase activity, acting on NADH or NADPH	-1	-0.706202	0.0059325	-0.0192533	NA	NA	-0.933042	-1	0.585957	-1	3.98623e-09	-0.0994958	-0.775391	1	-0.513656	-1	-0.421448
GO:0019001	guanyl nucleotide binding	1	0.74682	0.00604057	-0.0055371	-1	-1	0.959387	-0.302212	0.568717	0.434408	0.02304	-0.0358305	-0.911693	1	-0.469599	-0.620752	0.39779
GO:0006325	establishment and/or maintenance of chromatin architecture	-0.629438	-0.421424	0.00610468	-8.21791e-05	-1	NA	-0.936925	-0.240057	-1	-1	3.38839e-12	-0.0773	-0.505707	1	0.00455218	-0.995899	-0.224154
GO:0016567	protein ubiquitination	-1	0.965505	0.00610468	NA	0.471512	NA	0.935871	NA	NA	0.086662	8.90817e-22	NA	-1	1	0.45721	0.772855	0.352131
GO:0031202	RNA splicing factor activity, transesterification mechanism	NA	NA	0.00625671	NA	NA	NA	NA	NA	NA	NA	1.25014e-09	NA	NA	1	-1	NA	0.548486
GO:0006753	nucleoside phosphate metabolic process	NA	-0.904659	0.00773925	-0.266495	NA	NA	0.581301	0.637135	NA	-0.790122	0.207278	-0.1234	0.723606	-1	-0.638004	0.87383	NA
GO:0006754	ATP biosynthetic process	NA	-0.904659	0.00773925	-0.266495	NA	NA	0.581301	0.637135	NA	-0.790122	0.207278	-0.1234	0.723606	-1	-0.638004	0.87383	NA
GO:0008134	transcription factor binding	-1	-0.224689	0.00773925	-0.000404083	0.853904	-0.86934	-0.618053	-0.468474	0.298242	0.932918	6.22502e-52	0.469911	-0.646614	1	0.081497	-0.925265	0.0973786
GO:0004518	nuclease activity	-1	-0.410655	0.00814006	-0.0413242	NA	NA	-0.581301	NA	0.735668	-0.547319	8.03264e-08	-0.351828	-0.0908381	0.30342	-1	-0.277843	-0.023057
GO:0006281	DNA repair	-0.324018	-0.481233	0.00840847	-0.000102186	NA	NA	-0.618053	NA	-0.603213	0.973484	6.01161e-12	-0.0984385	-0.0473939	0.118268	0.45721	-0.131483	-0.25934
GO:0009199	ribonucleoside triphosphate metabolic process	NA	-0.664353	0.0084087	-0.183517	NA	NA	0.631648	0.730103	NA	-0.487007	0.282499	-0.0726738	-1	1	-0.671769	-1	-0.224154
GO:0000245	spliceosome assembly	NA	NA	0.00861429	NA	NA	NA	-1	NA	NA	NA	2.62533e-10	NA	-0.694852	1	0.961069	-1	0.625398
GO:0006446	regulation of translational initiation	NA	-0.901462	0.00861429	-0.192464	NA	NA	NA	NA	NA	-1	1.12351e-06	-0.452238	NA	1	1	NA	-0.488555
GO:0007001	chromosome organization and biogenesis (sensu Eukaryota)	-0.44685	-0.196295	0.00861429	-0.000430716	-1	NA	-0.764162	-0.197404	-0.835285	-0.663489	2.57532e-17	-0.419859	-0.465224	0.997036	0.00742745	-0.706483	-0.167068
GO:0015985	energy coupled proton transport, down electrochemical gradient	NA	-0.901462	0.00861429	-0.192464	NA	NA	0.564299	NA	NA	-0.788284	0.38978	-0.125743	0.810704	-1	-0.724409	0.850134	NA
GO:0015986	ATP synthesis coupled proton transport	NA	-0.901462	0.00861429	-0.192464	NA	NA	0.564299	NA	NA	-0.788284	0.38978	-0.125743	0.810704	-1	-0.724409	0.850134	NA
GO:0046961	hydrogen ion transporting ATPase activity, rotational mechanism	NA	-0.901462	0.00861429	-0.192464	NA	NA	0.564299	NA	NA	-0.788284	0.293133	-0.128113	0.810704	-1	-0.724409	0.850134	NA
GO:0004298	threonine endopeptidase activity	NA	NA	0.00896357	NA	NA	NA	NA	NA	NA	NA	0.000596361	NA	NA	1	0.921612	NA	NA
GO:0005839	proteasome core complex (sensu Eukaryota)	NA	NA	0.00896357	NA	NA	NA	NA	NA	NA	NA	0.000915985	NA	NA	1	-1	NA	NA
GO:0009141	nucleoside triphosphate metabolic process	-1	-0.570922	0.00902301	-0.150779	NA	NA	0.748183	-1	-1	-0.388989	0.345029	-0.0467549	-1	1	-0.591522	-1	-0.219191
GO:0016604	nuclear body	NA	-0.75859	0.00902301	-0.190548	NA	NA	0.879123	NA	NA	0.685101	2.40487e-13	-1	-0.741036	1	-0.736016	NA	0.0197783
GO:0046914	transition metal ion binding	-0.915645	-0.623108	0.0097522	-0.000296416	-0.564685	-0.078624	-1	0.906961	0.784103	0.7482	0.000314467	-0.00353257	-0.577436	1	0.0297553	-1	-0.00974829
GO:0016787	hydrolase activity	-0.806326	1	0.00981715	-0.275774	-0.341269	-1	-0.581301	-0.490832	0.460391	0.185563	1.06061e-11	0.43732	-0.475312	1	0.103284	-0.926612	-8.61021e-06
GO:0006323	DNA packaging	-0.603608	-0.382227	0.0101373	-0.000406855	-1	NA	-0.905349	-0.24479	-1	-1	1.80361e-12	-0.177952	-0.475312	1	0.00772158	-0.940564	-0.224154
GO:0045454	cell redox homeostasis	NA	NA	0.0102332	-0.0642244	NA	NA	0.889539	NA	NA	NA	0.0128137	-0.125743	-0.741036	1	-0.48001	NA	-1
GO:0006403	RNA localization	NA	NA	0.0103527	-0.00925181	NA	NA	0.764162	NA	NA	NA	1.63453e-09	-0.149864	-1	1	0.00583428	-1	-0.578973
GO:0050657	nucleic acid transport	NA	NA	0.0103527	-0.00925181	NA	NA	0.764162	NA	NA	NA	9.67883e-10	-0.154963	-0.938028	1	0.0135546	-0.924515	-0.406361
GO:0050658	RNA transport	NA	NA	0.0103527	-0.00925181	NA	NA	0.764162	NA	NA	NA	9.67883e-10	-0.154963	-0.938028	1	0.0135546	-0.924515	-0.406361
GO:0051236	establishment of RNA localization	NA	NA	0.0103527	-0.00925181	NA	NA	0.764162	NA	NA	NA	9.67883e-10	-0.154963	-0.938028	1	0.0135546	-0.924515	-0.406361
GO:0016126	sterol biosynthetic process	NA	-0.90372	0.010529	-0.155674	NA	NA	-1	NA	NA	0.601191	1.54686e-16	-0.775854	-0.95162	1	-0.45721	NA	-0.488555
GO:0016469	proton-transporting two-sector ATPase complex	NA	-0.90372	0.010529	-0.30213	NA	NA	0.581301	NA	NA	-0.790122	0.282499	-0.194961	0.958327	1	-0.629316	0.869159	NA
GO:0031965	nuclear membrane	NA	-0.367623	0.0107357	-0.00945158	NA	NA	0.952384	-1	NA	-0.794383	5.73996e-13	-0.172933	-0.577436	1	0.0367311	-1	-0.758567
GO:0003924	GTPase activity	1	0.571583	0.0110076	-0.000836991	NA	0.775722	-0.748183	-0.703629	0.220026	0.035465	8.26429e-15	-0.142466	-0.760473	1	-0.742933	-0.468853	0.031483
GO:0046933	hydrogen ion transporting ATP synthase activity, rotational mechanism	NA	-0.901462	0.0121416	-0.222242	NA	NA	0.544796	NA	NA	-0.788284	0.396766	-0.130711	0.801224	-1	-0.72138	0.845648	NA
GO:0016853	isomerase activity	NA	1	0.0126769	-0.0500295	NA	-1	-1	NA	NA	1	0.0213133	-0.125743	-0.577436	1	-0.522935	-0.468853	-0.346341
GO:0006752	group transfer coenzyme metabolic process	-1	-0.571583	0.0129184	-0.123942	NA	NA	0.581301	-1	-1	-0.383796	0.282499	-0.0554808	1	-1	-0.469037	-1	-0.544022
GO:0019783	small conjugating protein-specific protease activity	-1	-0.571583	0.0129184	-0.123942	NA	NA	0.748183	NA	0.664397	-0.481497	0.0916191	-0.149571	-1	1	0.162579	-1	-0.330709
GO:0044445	cytosolic part	NA	-1	0.0136384	-0.102009	NA	0.664876	-1	0.799456	NA	-1	0.00105302	-0.125743	0.586193	1	-0.895816	-0.943174	-0.173671
GO:0005773	vacuole	0.504153	-0.629897	0.0143567	-0.124462	NA	NA	0.836691	-1	0.0252958	0.258758	1.90552e-26	0.373691	-0.673159	1	-0.14622	-0.468853	0.997748
GO:0042175	nuclear envelope-endoplasmic reticulum network	-1	-0.520148	0.0158857	-0.312236	NA	NA	0.682931	-1	0.38412	0.840744	2.96328e-13	0.72687	-0.655579	1	-1	-1	-0.346341
GO:0004843	ubiquitin-specific protease activity	-1	-0.571583	0.0173592	-0.135713	NA	NA	0.748183	NA	0.662621	-0.481497	0.11857	-0.1543	-1	1	0.139882	-1	-0.337877
GO:0005789	endoplasmic reticulum membrane	-1	-0.571583	0.0173592	-0.217906	NA	NA	0.670919	-0.828468	0.367328	0.835672	8.48066e-12	0.854237	-0.63839	1	-1	-0.907624	-0.421448
GO:0006650	glycerophospholipid metabolic process	-1	-0.797998	0.0179321	-0.183517	NA	NA	0.756838	-1	0.530403	-1	6.13993e-07	-0.424865	-0.775391	1	0.639243	-1	-0.269427
GO:0008033	tRNA processing	-1	NA	0.0179321	-0.406618	NA	NA	-0.93132	NA	0.526747	NA	5.36295e-08	1	-0.577436	1	-0.211678	NA	NA
GO:0006974	response to DNA damage stimulus	-0.385317	-0.520148	0.0179777	-1.9005e-05	NA	NA	-0.588486	NA	-1	0.692327	1.19e-16	-0.132073	-0.0369908	0.060228	0.307951	-0.098476	-0.595266
GO:0046467	membrane lipid biosynthetic process	0.832339	-0.706202	0.018136	-0.112375	NA	NA	0.946713	NA	0.255209	0.603054	8.54382e-12	-0.994458	-0.577436	1	1	-0.792379	-0.138015
GO:0000184	mRNA catabolic process, nonsense-mediated decay	NA	NA	0.0184118	NA	NA	NA	NA	NA	NA	NA	3.38465e-07	NA	NA	1	0.573751	NA	NA
GO:0006626	protein targeting to mitochondrion	NA	NA	0.0184118	NA	NA	NA	NA	NA	NA	NA	8.74191e-07	NA	NA	1	NA	NA	-1
GO:0000151	ubiquitin ligase complex	-1	-0.706202	0.0184908	-0.0506106	0.45561	NA	0.670919	-1	NA	0.732725	4.09003e-17	-0.513616	1	-1	0.481633	0.757389	-0.426469
GO:0044453	nuclear membrane part	NA	NA	0.0184908	-0.0249949	NA	NA	-1	-1	NA	NA	8.97026e-11	-0.194966	-0.577436	1	0.0490646	-0.925265	-0.488555
GO:0006612	protein targeting to membrane	NA	NA	0.0185544	-0.309111	NA	NA	NA	NA	NA	NA	2.78332e-06	-0.779178	NA	1	0.937636	NA	NA
GO:0046034	ATP metabolic process	NA	-0.75859	0.0191192	-0.35074	NA	NA	0.588486	0.67683	NA	-0.609213	0.19168	-0.162217	0.841347	-1	-0.547456	0.895649	NA
GO:0003712	transcription cofactor activity	-0.9415	-0.225302	0.0211464	-0.00464549	-1	-1	-0.670919	-0.779378	0.234287	-0.986675	1.09736e-44	0.444112	-0.741036	1	0.14622	-1	0.353697
GO:0030176	integral to endoplasmic reticulum membrane	0.711707	-0.904659	0.0234863	-0.139107	NA	NA	0.530863	NA	0.421693	-1	0.00202446	-0.264663	0.962026	-1	-1	0.51507	0.853468
GO:0030117	membrane coat	NA	0.362252	0.0237602	NA	NA	0.545139	-1	NA	NA	0.086662	0.00195121	NA	-0.642256	1	0.165583	-1	-0.620921
GO:0030880	RNA polymerase complex	0.638073	NA	0.0237602	NA	0.278449	NA	NA	NA	NA	NA	8.91645e-10	NA	-0.775391	1	-1	-1	NA
GO:0048475	coated membrane	NA	0.362252	0.0237602	NA	NA	0.545139	-1	NA	NA	0.086662	0.00195121	NA	-0.642256	1	0.165583	-1	-0.620921
GO:0016747	transferase activity, transferring groups other than amino-acyl groups	-0.582644	-0.706202	0.0256566	-0.450216	NA	-1	-0.743565	-0.863481	-1	1	2.74003e-11	0.465835	-0.741036	1	0.946114	-0.720404	-0.0717821
GO:0030384	phosphoinositide metabolic process	NA	-0.75859	0.0256871	-0.190548	NA	NA	0.581301	0.667499	NA	-1	0.00131037	-0.17659	-1	1	0.566317	-1	-0.548486
GO:0005843	cytosolic small ribosomal subunit (sensu Eukaryota)	NA	NA	0.0258873	NA	NA	NA	NA	NA	NA	NA	0.00139335	NA	0.475312	1	NA	NA	NA
GO:0016746	transferase activity, transferring acyl groups	-0.491361	-0.674817	0.0277837	-0.450218	NA	-1	-0.713753	-0.863481	-1	-0.967141	1.2413e-08	0.682582	-0.766509	1	1	-0.67144	-0.0534533
GO:0006352	transcription initiation	0.769683	0.931534	0.0278141	-0.0642244	0.363209	NA	-1	NA	NA	0.542777	0.00109531	-0.162554	-0.865451	1	0.717121	-0.895649	-1
GO:0003755	peptidyl-prolyl cis-trans isomerase activity	NA	-0.901462	0.0283173	NA	NA	NA	NA	NA	NA	-1	0.105255	NA	NA	1	-0.724409	NA	0.645885
GO:0016859	cis-trans isomerase activity	NA	-0.901462	0.0283173	NA	NA	NA	NA	NA	NA	-1	0.118447	NA	NA	1	-0.724409	NA	0.645885
GO:0000323	lytic vacuole	0.409791	-0.753251	0.0297308	-0.0867802	NA	NA	1	-1	0.0159736	0.158695	6.93135e-27	0.536048	-0.612816	1	-0.177441	-0.420679	0.861641
GO:0005764	lysosome	0.409791	-0.753251	0.0297308	-0.0867802	NA	NA	1	-1	0.01539	0.154768	8.39932e-28	0.502409	-0.612816	1	-0.177441	-0.420679	0.861641
GO:0004221	ubiquitin thiolesterase activity	-1	-0.569481	0.0304184	-0.16311	NA	NA	0.743565	NA	0.656069	-0.481497	0.214369	-0.165383	-1	1	0.0974305	-1	-0.351872
GO:0004527	exonuclease activity	-1	-0.571583	0.0310656	-0.0222702	NA	NA	NA	NA	0.473349	-1	5.4755e-11	-0.175919	NA	0.497983	0.759252	NA	-0.224154
GO:0005643	nuclear pore	NA	NA	0.0310656	-0.0222702	NA	NA	0.93132	NA	NA	NA	1.74744e-06	-0.162554	-0.577436	1	0.0155184	-0.751	-0.337877
GO:0008415	acyltransferase activity	-0.582644	-0.723027	0.0314121	-0.481874	NA	-1	-0.748183	-1	-1	1	5.07489e-11	0.45048	-0.741036	1	0.912147	-0.739468	-0.077748
GO:0046474	glycerophospholipid biosynthetic process	NA	NA	0.0321459	-0.30213	NA	NA	NA	NA	NA	NA	6.38228e-10	-1	NA	1	-1	NA	-0.397017
GO:0000428	DNA-directed RNA polymerase complex	0.625753	NA	0.0330669	NA	0.269835	NA	NA	NA	NA	NA	5.88389e-09	NA	-0.775391	1	-1	-1	NA
GO:0006402	mRNA catabolic process	0.625753	NA	0.0330669	NA	NA	NA	NA	NA	0.269234	NA	4.6143e-08	NA	-0.775391	1	0.77625	NA	NA
GO:0055029	nuclear DNA-directed RNA polymerase complex	0.625753	NA	0.0330669	NA	0.269835	NA	NA	NA	NA	NA	5.88389e-09	NA	-0.775391	1	-1	-1	NA
GO:0016887	ATPase activity	-0.523128	-0.934436	0.0330904	-0.0403315	-1	-0.831216	-0.588486	-0.238784	-0.530403	0.962854	0.000915985	-0.21968	-0.418867	0.846574	0.104257	1	-0.0260208
GO:0008175	tRNA methyltransferase activity	NA	NA	0.0347993	NA	NA	NA	NA	NA	NA	NA	0.00202446	NA	NA	1	NA	NA	NA
GO:0016569	covalent chromatin modification	0.731546	-1	0.0349176	NA	0.336359	NA	-1	NA	NA	0.427555	3.1547e-08	NA	1	-1	0.296786	0.680892	0.867004
GO:0005768	endosome	-1	1	0.0351612	-0.0500295	NA	0.771596	-1	-1	0.207726	0.0462189	1.44784e-31	0.513758	-0.838336	1	0.671769	-0.51507	0.801646
GO:0004659	prenyltransferase activity	NA	NA	0.0353063	NA	NA	NA	0.713753	NA	NA	NA	0.00328467	NA	0.694852	1	-1	0.688913	NA
GO:0006613	cotranslational protein targeting to membrane	NA	NA	0.0353063	NA	NA	NA	NA	NA	NA	NA	0.0059863	NA	NA	1	NA	NA	NA
GO:0006643	membrane lipid metabolic process	-1	-0.75859	0.0353063	-0.357592	NA	NA	0.581301	-0.52155	0.31521	0.485856	1.5589e-10	0.357733	-0.964178	1	0.879846	-1	-0.352131
GO:0006518	peptide metabolic process	NA	NA	0.0367453	-0.399423	NA	NA	0.530863	0.490832	NA	NA	0.00390629	NA	0.577436	-1	0.768717	0.3535	-0.801382
GO:0008173	RNA methyltransferase activity	NA	-1	0.0367453	NA	NA	NA	0.785197	NA	NA	0.582482	0.000259499	NA	-0.91807	1	NA	NA	NA
GO:0030532	small nuclear ribonucleoprotein complex	NA	NA	0.0367453	NA	NA	NA	0.785197	NA	NA	NA	9.29259e-06	NA	-0.91807	1	-0.671769	-1	-1
GO:0000049	tRNA binding	NA	NA	0.0371168	NA	NA	NA	0.748183	NA	NA	NA	5.168e-05	NA	-1	1	-0.911558	NA	NA
GO:0009055	electron carrier activity	0.724886	-1	0.0372747	-0.190156	NA	NA	1	-1	0.137386	0.154768	4.79046e-13	0.831342	-0.577436	1	-0.45721	-0.850554	-0.218374
GO:0015931	nucleobase, nucleoside, nucleotide and nucleic acid transport	NA	-0.362252	0.0372747	-0.0403315	NA	NA	0.939413	NA	NA	-0.788284	1.81658e-11	-0.566506	-0.75716	1	0.0973242	-0.78751	-0.277681
GO:0051427	hormone receptor binding	-1	-0.934436	0.0384037	-0.124248	0.37283	NA	-1	NA	NA	0.418274	5.57947e-13	-0.821158	-0.974376	1	0.0332452	-1	-0.871003
GO:0006888	ER to Golgi vesicle-mediated transport	NA	-0.901462	0.0385129	NA	NA	NA	0.669786	NA	NA	0.670695	4.79502e-06	NA	-1	1	0.953454	NA	-0.617893
GO:0031301	integral to organelle membrane	0.642767	-0.758404	0.0388349	-0.123942	NA	NA	0.530863	NA	0.174434	0.665637	1.32153e-05	-0.786337	-1	-1	-0.736016	-1	0.680106
GO:0044248	cellular catabolic process	0.784896	0.74682	0.0395844	-0.131623	-1	-0.58637	0.581301	0.750757	0.11182	0.00445829	1.85171e-16	0.504721	1	-1	0.573751	0.959605	-0.123788
GO:0003684	damaged DNA binding	NA	-1	0.0428373	-0.17091	NA	NA	NA	NA	NA	0.398612	1.65422e-07	-0.445813	-0.630669	1	-1	-1	-0.673949
GO:0006644	phospholipid metabolic process	-1	-0.571583	0.0442153	-0.439588	NA	NA	0.833231	-0.828468	0.449731	-1	4.09258e-07	0.72687	-0.646614	1	0.839095	-0.620752	-0.224154
GO:0016570	histone modification	0.719521	-1	0.0468247	NA	0.331516	NA	-1	NA	NA	0.418274	1.40635e-07	NA	0.969844	-1	0.233805	0.673614	0.861877
GO:0035257	nuclear hormone receptor binding	1	-1	0.0515174	-0.140674	0.366202	NA	-1	NA	NA	0.41297	3.43462e-12	-0.821024	-0.973601	1	0.0248355	1	-0.870534
GO:0016796	exonuclease activity, active with either ribo- or deoxyribonucleic acids and producing 5'-phosphomonoesters	NA	NA	0.0518402	NA	NA	NA	NA	NA	NA	NA	9.29259e-06	NA	NA	1	-1	NA	NA
GO:0022406	membrane docking	NA	NA	0.0518402	NA	NA	NA	0.581301	NA	NA	NA	0.0916191	NA	-1	-1	0.307951	1	1
GO:0048278	vesicle docking	NA	NA	0.0518402	NA	NA	NA	0.581301	NA	NA	NA	0.0916191	NA	-1	-1	0.307951	1	1
GO:0004532	exoribonuclease activity	NA	NA	0.0527638	NA	NA	NA	NA	NA	NA	NA	5.168e-05	NA	NA	1	0.905432	NA	NA
GO:0005770	late endosome	NA	NA	0.0527638	NA	NA	NA	NA	NA	NA	NA	2.36016e-05	NA	NA	1	0.45721	NA	NA
GO:0016896	exoribonuclease activity, producing 5'-phosphomonoesters	NA	NA	0.0527638	NA	NA	NA	NA	NA	NA	NA	5.168e-05	NA	NA	1	0.905432	NA	NA
GO:0045047	protein targeting to ER	NA	NA	0.0527638	NA	NA	NA	NA	NA	NA	NA	0.00233781	NA	NA	1	-1	NA	NA
GO:0000175	3'-5'-exoribonuclease activity	NA	NA	0.0573195	NA	NA	NA	NA	NA	NA	NA	0.00212551	NA	NA	1	NA	NA	NA
GO:0006013	mannose metabolic process	NA	NA	0.0573195	NA	NA	NA	NA	NA	NA	NA	0.0245871	NA	NA	1	-1	NA	NA
GO:0030515	snoRNA binding	NA	NA	0.0573195	NA	NA	NA	NA	NA	NA	NA	9.48733e-07	NA	NA	1	NA	NA	NA
GO:0008234	cysteine-type peptidase activity	0.863846	-0.696235	0.0599062	-0.100358	NA	NA	0.838036	-0.830566	0.522136	-0.791954	0.0825839	-0.149571	-1	1	0.73267	-0.620752	-0.460375
GO:0043228	non-membrane-bound organelle	-0.695196	-0.362252	0.0619854	-0.00140731	-0.314069	-0.0947515	-0.530863	-0.0381494	0.419272	0.558555	3.12521e-18	0.72687	-0.0444828	0.00936672	1	-0.038529	0.735175
GO:0043232	intracellular non-membrane-bound organelle	-0.695196	-0.362252	0.0619854	-0.00140731	-0.314069	-0.0947515	-0.530863	-0.0381494	0.419272	0.558555	3.12521e-18	0.72687	-0.0444828	0.00936672	1	-0.038529	0.735175
GO:0008408	3'-5' exonuclease activity	NA	NA	0.0639353	-0.309111	NA	NA	NA	NA	NA	NA	9.86736e-06	-1	NA	1	-0.940458	NA	-0.804651
GO:0005635	nuclear envelope	-0.704335	-0.506559	0.0639602	-0.00448938	NA	-1	-0.97846	-1	-1	-1	5.62255e-17	-0.248376	-0.655579	1	0.0836363	-1	-1
GO:0045045	secretory pathway	-0.909318	0.828631	0.0693187	-0.0220145	0.413613	0.36054	1	NA	-1	0.103029	2.55754e-17	0.784563	-0.91807	1	0.573751	0.895649	0.339961
GO:0000314	organellar small ribosomal subunit	NA	NA	0.0727973	NA	NA	NA	NA	NA	NA	NA	4.75876e-08	NA	-1	1	-0.758283	NA	NA
GO:0005763	mitochondrial small ribosomal subunit	NA	NA	0.0727973	NA	NA	NA	NA	NA	NA	NA	4.75876e-08	NA	-1	1	-0.758283	NA	NA
GO:0006904	vesicle docking during exocytosis	NA	NA	0.0727973	NA	NA	NA	0.581301	NA	NA	NA	0.056973	NA	1	-1	0.256948	0.79572	0.799211
GO:0006695	cholesterol biosynthetic process	NA	-1	0.0729006	-0.238292	NA	NA	NA	NA	NA	0.519533	9.05744e-10	-1	-0.775391	1	-0.573751	NA	-0.608492
GO:0015078	hydrogen ion transmembrane transporter activity	0.854934	-1	0.0748428	-0.559909	NA	0.667866	0.636699	-1	0.444145	-1	0.00939693	-0.971999	1	-1	-0.671769	-0.942962	-0.0504689
GO:0008757	S-adenosylmethionine-dependent methyltransferase activity	-1	-0.706202	0.0844738	-0.237317	NA	NA	-1	NA	0.510359	0.777771	2.83621e-08	-0.966095	-0.674749	1	0.893122	NA	-0.729988
GO:0044431	Golgi apparatus part	-1	0.516748	0.0871471	-0.00591175	NA	0.321603	-0.703382	-0.863481	0.303777	0.0462189	6.49738e-14	-0.325205	-0.750047	1	0.839757	-0.51507	-0.799211
GO:0031300	intrinsic to organelle membrane	0.669678	-0.677569	0.0912574	-0.183517	NA	NA	0.564299	-0.828468	0.188256	0.840744	8.22279e-06	-0.87369	-1	-1	-0.573751	-1	0.695898
GO:0016564	transcription repressor activity	0.765451	-0.95868	0.0922337	-0.0889365	-1	0.782205	-1	-0.345287	0.128416	0.14501	6.57808e-29	0.125743	-1	-1	0.573751	0.680892	0.799211
GO:0009165	nucleotide biosynthetic process	-0.70313	0.496991	0.0932995	-0.183517	NA	-1	0.530863	0.643099	-1	0.154768	0.0628736	-0.194961	0.741036	-1	1	0.671503	0.25934
GO:0000178	exosome (RNase complex)	NA	NA	0.0941227	NA	NA	NA	NA	NA	NA	NA	0.000431016	NA	NA	1	NA	NA	NA
GO:0006465	signal peptide processing	NA	NA	0.0941227	NA	NA	NA	0.530863	NA	NA	NA	0.105255	NA	0.584299	-1	-1	0.620752	NA
GO:0008093	cytoskeletal adaptor activity	NA	NA	0.0941227	NA	NA	NA	0.670919	NA	NA	NA	0.000188791	NA	1	-1	0.45721	NA	0.148572
GO:0008180	signalosome	NA	NA	0.0941227	NA	NA	NA	NA	NA	NA	NA	3.7754e-05	NA	NA	1	NA	NA	NA
GO:0016272	prefoldin complex	NA	NA	0.0941227	NA	NA	NA	NA	NA	NA	NA	0.0906561	NA	NA	1	0.45721	NA	NA
GO:0042162	telomeric DNA binding	NA	NA	0.0941227	NA	NA	NA	0.670919	NA	NA	NA	0.0187116	NA	-1	-1	-1	0.636645	0.39779
GO:0042826	histone deacetylase binding	NA	NA	0.0941227	NA	NA	NA	NA	NA	NA	NA	0.00102022	NA	-1	1	0.49418	0.669336	-1
GO:0043631	RNA polyadenylation	NA	NA	0.0941227	NA	NA	NA	NA	NA	NA	NA	0.00102022	NA	NA	1	0.857245	NA	NA
GO:0048754	branching morphogenesis of a tube	0.238985	-1	-0.0996991	0.903372	NA	0.158197	-1	0.333242	0.0184065	NA	0.350303	0.0626734	0.475312	-0.669953	0.654302	0.673614	1.24947e-05
GO:0005856	cytoskeleton	0.539382	0.441275	-0.0976993	0.789464	-0.914033	-0.340459	-0.544796	-0.310179	0.015725	3.3694e-06	1.62487e-09	4.33774e-08	-0.475312	1	0.294469	-0.688913	0.000488673
GO:0001709	cell fate determination	0.638073	0.893199	-0.0963684	0.181302	NA	NA	NA	0.563555	0.275125	0.253202	0.708157	0.00204671	0.785503	-1	-0.485041	-1	0.00635173
GO:0007422	peripheral nervous system development	0.638073	-1	-0.0963684	0.357592	NA	NA	NA	0.563555	0.247943	0.519533	0.412329	0.00330339	0.659767	-1	-1	0.620752	1.91676e-07
GO:0031667	response to nutrient levels	0.352432	0.412203	-0.0963684	0.767867	0.0521437	0.365718	NA	NA	NA	0.101021	0.708157	0.0320962	0.947173	-1	-1	-1	0.149067
GO:0048469	cell maturation	0.324018	-0.79375	-0.0958813	0.0498613	NA	NA	-1	NA	0.0377853	0.41297	0.135886	5.80949e-08	-0.596089	1	-0.677562	-0.898944	4.30092e-09
GO:0008076	voltage-gated potassium channel complex	0.023426	-0.974817	-0.0942524	0.22501	0.00677247	0.296495	-0.785197	0.345287	0.138073	-1	0.937205	0.0138683	0.475312	-1	-1	0.288084	1.00943e-17
GO:0051093	negative regulation of developmental process	0.44685	0.741452	-0.0929155	0.183517	0.484066	0.610553	-1	0.767076	0.17527	0.0884546	0.0315284	3.72649e-06	0.872488	-1	0.915466	0.926612	3.50767e-19
GO:0009187	cyclic nucleotide metabolic process	0.711707	0.288735	-0.0915413	0.238292	NA	0.419562	0.703505	0.637135	0.384703	0.0458072	-0.754669	0.00709796	0.694852	-1	0.54348	0.216244	7.53096e-05
GO:0007160	cell-matrix adhesion	0.812297	0.111829	-0.0905835	1	NA	0.270695	-1	NA	0.233125	0.00498398	0.466277	0.0273426	-1	-1	0.417348	0.78751	0.000261759
GO:0001505	regulation of neurotransmitter levels	0.808415	0.177144	-0.0876445	0.625428	0.467401	0.263212	0.530863	0.175256	0.449731	0.00246805	0.412329	0.0146572	0.00790467	-0.00395493	0.45721	0.144837	4.72224e-16
GO:0001637	G-protein chemoattractant receptor activity	NA	NA	-0.0871471	5.45255e-05	NA	NA	0.581301	0.0782044	NA	NA	-0.192009	0.00106288	0.659767	-1	-0.796347	-1	0.110397
GO:0004950	chemokine receptor activity	NA	NA	-0.0871471	5.45255e-05	NA	NA	0.581301	0.0782044	NA	NA	-0.192009	0.00106288	0.659767	-1	-0.796347	-1	0.110397
GO:0005863	striated muscle thick filament	NA	0.29686	-0.0871471	0.0147309	NA	NA	NA	NA	NA	0.00981306	-1	1.06286e-05	NA	1	-1	NA	0.0208274
GO:0006641	triacylglycerol metabolic process	NA	-1	-0.0871471	0.0541643	NA	NA	NA	0.463174	NA	0.404019	0.8096	0.000179869	0.903953	-1	-0.911884	NA	-1
GO:0007223	Wnt receptor signaling pathway, calcium modulating pathway	NA	-1	-0.0871471	0.00306468	NA	NA	NA	NA	NA	0.663489	-0.344998	0.000782645	NA	1	NA	NA	0.421448
GO:0008067	metabotropic glutamate, GABA-B-like receptor activity	0.261134	0.29686	-0.0871471	0.883558	0.0317849	0.307176	0.764162	0.463174	NA	0.235794	-0.070043	-1	0.36892	-1	0.233805	0.0144981	-1
GO:0008207	C21-steroid hormone metabolic process	NA	-1	-0.0871471	0.0147309	NA	NA	NA	0.463174	NA	0.418274	0.822292	2.69295e-05	0.916303	-1	-1	NA	0.530863
GO:0031672	A band	NA	0.29686	-0.0871471	0.0147309	NA	NA	NA	NA	NA	0.00981306	-1	1.06286e-05	NA	1	-1	NA	0.0208274
GO:0032982	myosin filament	NA	0.29686	-0.0871471	0.0147309	NA	NA	NA	NA	NA	0.00981306	-1	1.06286e-05	NA	1	-1	NA	0.0208274
GO:0043408	regulation of MAPKKK cascade	0.545084	0.629897	-0.0871471	0.357592	NA	NA	0.764162	0.463174	0.188256	0.123366	0.798762	0.00760228	0.903953	1	-1	NA	0.0719121
GO:0042598	vesicular fraction	-1	0.812174	-0.0869964	0.0215527	0.645055	NA	0.756838	0.0188408	-1	0.0265412	0.0916191	4.9467e-07	0.475312	-1	0.977993	0.671503	1
GO:0042803	protein homodimerization activity	0.708968	0.741452	-0.0869964	0.0969943	0.663469	0.466809	-0.860296	0.346329	0.149103	0.0320183	5.11814e-05	3.70054e-11	0.997402	-1	0.986443	0.757389	1.78552e-05
GO:0048667	neuron morphogenesis during differentiation	0.558511	1	-0.0869964	0.712871	0.0317849	-1	-1	0.464396	NA	0.0472445	0.000144886	2.27895e-05	0.0396664	-0.0178643	0.45721	0.0945401	0
GO:0048812	neurite morphogenesis	0.558511	1	-0.0869964	0.712871	0.0317849	-1	-1	0.464396	NA	0.0472445	0.000144886	2.27895e-05	0.0396664	-0.0178643	0.45721	0.0945401	0
GO:0031175	neurite development	0.711707	-1	-0.0869087	0.680342	0.041692	-1	-1	0.357289	NA	0.0726424	9.90713e-06	1.26626e-05	0.0371032	-0.0153175	0.45721	0.0924162	0
GO:0048589	developmental growth	0.611939	-1	-0.0835782	0.130182	NA	NA	NA	NA	0.275125	0.572656	0.878111	0.000392795	-1	1	0.943326	-1	1.69588e-05
GO:0008277	regulation of G-protein coupled receptor protein signaling pathway	0.409791	0.362252	-0.0830183	0.658037	0.312313	0.409676	0.682931	0.619284	0.303777	0.0508681	0.972846	0.0219162	0.545379	-1	0.964977	-1	-1
GO:0019897	extrinsic to plasma membrane	0.700592	0.571583	-0.0830183	0.0632181	0.312313	0.409676	-1	NA	NA	0.201126	-0.915267	0.000276991	-1	1	0.54348	0.861929	0.488555
GO:0051260	protein homooligomerization	0.700592	0.362252	-0.0830183	0.436408	NA	0.409676	-1	0.619284	0.321217	0.0648187	1	0.0116817	0.598122	-1	0.824897	0.468853	0.237167
GO:0042995	cell projection	0.101411	-0.75859	-0.0727973	0.456647	0.0720316	0.651088	-0.894371	-0.345183	0.00994031	0.123366	4.30474e-15	5.43022e-18	0.323517	-0.493311	0.0170533	0.0113116	4.04164e-40
GO:0048511	rhythmic process	0.176808	0.444141	-0.0670818	0.235238	NA	NA	NA	0.238784	0.0136944	0.0292174	0.34379	0.00383138	-1	-1	-0.827896	0.920422	0.944832
GO:0005326	neurotransmitter transporter activity	NA	0.477178	-0.0670034	0.0177741	NA	0.331395	0.799657	0.504505	NA	0.41297	-0.205907	0.01511	0.741036	-1	-0.760383	1	1
GO:0005859	muscle myosin complex	NA	0.362252	-0.0670034	0.00437379	NA	NA	NA	NA	NA	0.0297361	-1	5.77705e-06	NA	1	-1	NA	0.0479733
GO:0030551	cyclic nucleotide binding	0.141597	-1	-0.0670034	0.177913	0.243806	NA	NA	0.504505	0.0518883	0.49337	0.850331	0.00200891	0.577436	-1	0.352525	0.3535	-1
GO:0051969	regulation of transmission of nerve impulse	0.141597	0.178133	-0.0670034	-0.567383	0.041692	NA	NA	NA	0.230711	0.00175042	0.843109	0.465835	0.741036	-1	0.929958	0.319966	4.80326e-07
GO:0030097	hemopoiesis	-0.495042	-1	-0.0649588	0.000347993	NA	NA	0.953849	0.304805	-1	0.0396869	6.98694e-06	4.48189e-25	1	1	-0.271947	-0.507431	0.0347544
GO:0005518	collagen binding	0.51378	0.0646048	-0.0639602	1	NA	NA	NA	NA	0.213461	0.00088624	-0.831495	0.194961	NA	1	0.379981	NA	-1
GO:0014032	neural crest cell development	0.51378	NA	-0.0639602	0.183517	NA	NA	NA	0.175256	0.194327	NA	-1	0.046442	0.475312	-1	-1	0.757389	8.21514e-13
GO:0014033	neural crest cell differentiation	0.51378	NA	-0.0639602	0.183517	NA	NA	NA	0.175256	0.194327	NA	-1	0.046442	0.475312	-1	-1	0.757389	8.21514e-13
GO:0030574	collagen catabolic process	NA	0.571583	-0.0639602	0.00407245	NA	NA	0.748183	NA	NA	0.164397	-0.380791	1.06286e-05	1	1	-1	0.79572	0.799211
GO:0044254	multicellular organismal protein catabolic process	NA	0.571583	-0.0639602	0.00407245	NA	NA	0.748183	NA	NA	0.164397	-0.380791	1.06286e-05	1	1	-1	0.79572	0.799211
GO:0044256	protein digestion	NA	0.571583	-0.0639602	0.00407245	NA	NA	0.748183	NA	NA	0.164397	-0.380791	1.06286e-05	1	1	-1	0.79572	0.799211
GO:0044259	multicellular organismal macromolecule metabolic process	NA	0.571583	-0.0639602	0.00407245	NA	NA	0.748183	NA	NA	0.164397	-0.380791	1.06286e-05	1	1	-1	0.79572	0.799211
GO:0044266	multicellular organismal macromolecule catabolic process	NA	0.571583	-0.0639602	0.00407245	NA	NA	0.748183	NA	NA	0.164397	-0.380791	1.06286e-05	1	1	-1	0.79572	0.799211
GO:0044268	multicellular organismal protein metabolic process	NA	0.571583	-0.0639602	0.00407245	NA	NA	0.748183	NA	NA	0.164397	-0.380791	1.06286e-05	1	1	-1	0.79572	0.799211
GO:0048628	myoblast maturation	0.51378	-1	-0.0639602	0.0200753	NA	NA	NA	NA	0.188256	0.389822	-1	8.8974e-06	NA	1	-1	NA	0.0145433
GO:0005178	integrin binding	0.719521	0.0166824	-0.0610734	0.585582	NA	0.0500369	0.713753	NA	0.334517	0.00481238	0.942441	0.00525751	0.646614	-1	0.857245	0.3535	0.861877
GO:0005372	water transporter activity	0.176808	0.783684	-0.0610734	0.0632181	NA	NA	NA	NA	0.0234011	0.329459	-1	0.000153164	NA	1	NA	NA	-1
GO:0005391	sodium:potassium-exchanging ATPase activity	0.463371	0.362252	-0.0610734	0.653207	NA	NA	NA	NA	0.198897	0.0412456	-0.599574	0.157683	NA	1	NA	NA	-1
GO:0006833	water transport	0.463371	0.783684	-0.0610734	0.0144471	NA	NA	NA	NA	0.157649	0.329459	-1	8.8974e-06	NA	1	NA	NA	0.426998
GO:0007405	neuroblast proliferation	NA	0.783684	-0.0610734	0.653207	NA	NA	NA	0.373519	NA	0.363576	-0.788225	0.264663	0.87602	-1	0.905432	0.713808	0.000853568
GO:0016010	dystrophin-associated glycoprotein complex	0.463371	0.115655	-0.0610734	0.439584	0.176599	0.243504	NA	0.133074	NA	0.0726424	-0.282499	0.70683	0.00913247	-0.0110082	0.104257	0.000941933	NA
GO:0030234	enzyme regulator activity	-0.796761	0.441275	-0.0610734	-0.680167	-0.428342	0.53893	0.618053	-0.160313	0.482082	0.0213324	0.0934281	0.0109289	0.892653	-1	0.0019899	0.636645	0.265092
GO:0030900	forebrain development	NA	NA	-0.0610734	0.0200753	NA	NA	-1	0.0809993	NA	NA	0.542149	0.000318982	0.475312	-1	0.978049	0.876506	1.61768e-07
GO:0042044	fluid transport	0.463371	0.783684	-0.0610734	0.0144471	NA	NA	NA	NA	0.157649	0.329459	-1	8.8974e-06	NA	1	NA	NA	0.426998
GO:0043269	regulation of ion transport	NA	0.50848	-0.0610734	0.0144471	NA	NA	0.703382	0.373519	NA	0.113331	NA	0.000466904	0.65229	-1	0.869126	0.669336	-1
GO:0046851	negative regulation of bone remodeling	NA	0.50848	-0.0610734	0.0144471	NA	NA	0.703382	0.373519	NA	0.113331	NA	0.000466904	0.65229	-1	0.869126	0.3535	-1
GO:0006821	chloride transport	0.175424	0.441275	-0.0599062	0.215333	0.0193032	0.0155013	-1	0.213164	0.496353	0.767569	-0.882334	0.0412198	0.00913247	-0.00851098	0.000588411	0.00016294	0.443009
GO:0051259	protein oligomerization	-1	0.323919	-0.0599062	0.374867	NA	0.488596	-1	0.730103	0.40524	0.0163397	0.539865	0.00115102	0.985792	-1	1	0.733976	0.0109774
GO:0050793	regulation of developmental process	0.17892	0.555221	-0.0559194	0.600435	0.114528	0.157185	0.783019	-1	0.033956	0.00728436	2.65619e-08	3.7086e-11	0.475312	-0.789817	1	0.3535	3.10079e-39
GO:0042446	hormone biosynthetic process	NA	-0.90372	-0.0538997	4.67588e-05	NA	NA	-1	0.628057	NA	0.676782	0.990898	1.87814e-08	0.954173	-1	-0.846558	-1	0.663052
GO:0021700	developmental maturation	0.377858	-1	-0.0534224	0.0900416	NA	NA	-0.93132	NA	0.0390388	0.243826	0.0930949	7.37574e-08	-0.65229	1	-0.717121	-0.757389	5.75041e-19
GO:0019956	chemokine binding	NA	-1	-0.0527638	0.000156418	NA	0.318231	0.581301	0.0874125	NA	NA	-0.16539	0.00155436	0.577436	-1	-0.796347	-1	0.0504689
GO:0046883	regulation of hormone secretion	0.558511	-1	-0.0527638	0.0245197	NA	NA	0.581301	0.197404	0.198897	0.418274	-0.599574	0.000279439	0.475312	-1	-1	0.78751	0.530863
GO:0005792	microsome	-1	0.783684	-0.0518402	0.0147381	0.641727	NA	0.682931	0.0165484	1	0.0233921	0.145578	2.1944e-07	0.426202	-1	1	0.643978	-1
GO:0005575	cellular_component	1	0.544904	-0.0516696	0.0651171	0.429618	0.149313	-0.742644	0.515684	2.0305e-05	2.15442e-25	0	4.12337e-85	0.741036	-1	-0.506976	0.943174	1.05542e-13
GO:0007605	sensory perception of sound	0.863846	1	-0.0511451	0.406618	0.628578	0.220375	-0.749937	0.449883	0.304246	0.331825	0.00250667	1.81052e-06	0.394295	-0.365747	0.895816	0.439608	0.000368297
GO:0051046	regulation of secretion	0.469084	0.931534	-0.0505372	0.0418175	NA	NA	0.889539	0.191011	0.112905	0.186543	0.826299	3.69381e-05	0.977782	1	0.943648	-0.895649	0.00182258
GO:0031589	cell-substrate adhesion	0.818193	0.12111	-0.0480619	0.805039	NA	0.283948	-1	NA	0.237741	0.0059776	0.530594	0.0038447	-1	-1	0.45721	0.92734	0.000478668
GO:0007242	intracellular signaling cascade	1	0.677758	-0.0473468	-0.952647	-1	0.66098	0.940411	0.44756	0.0671	7.81086e-05	1.65626e-17	6.0408e-08	0.775391	-1	0.000234602	0.3535	1.7219e-13
GO:0051234	establishment of localization	0.236069	0.000793438	-0.0438465	0.352764	0.12373	0.0500369	-0.588486	-0.292612	0.0156436	7.58845e-13	7.23526e-20	2.45061e-18	-0.735805	1	0.0351	0.330354	0.00739886
GO:0005044	scavenger receptor activity	NA	0.362252	-0.0409285	0.183883	NA	NA	0.812214	NA	NA	0.123366	-0.113756	0.0755154	-0.949823	1	0.814651	-1	NA
GO:0006662	glycerol ether metabolic process	NA	-1	-0.0409285	0.114883	NA	NA	NA	0.515684	NA	0.49337	0.850331	0.000318959	-1	1	0.77625	NA	-0.801646
GO:0016247	channel regulator activity	0.319435	0.860876	-0.0409285	0.406618	0.042123	0.109593	NA	NA	NA	NA	-0.789589	0.0146572	0.577436	-1	0.45721	0.277843	0.000710142
GO:0016460	myosin II complex	0.596083	0.362252	-0.0409285	0.00761042	NA	NA	NA	NA	0.275125	0.0321741	-1	8.40983e-06	NA	1	-1	NA	0.017092
GO:0031281	positive regulation of cyclase activity	0.319435	0.860876	-0.0409285	0.0272096	NA	NA	NA	0.225792	0.0588948	0.209016	-1	0.000594688	-1	-1	0.937636	-1	0.279244
GO:0045762	positive regulation of adenylate cyclase activity	0.319435	0.860876	-0.0409285	0.0272096	NA	NA	NA	0.225792	0.0588948	0.209016	-1	0.000594688	-1	-1	0.937636	-1	0.279244
GO:0051349	positive regulation of lyase activity	0.319435	0.860876	-0.0409285	0.0272096	NA	NA	NA	0.225792	0.0588948	0.209016	-1	0.000594688	-1	-1	0.937636	-1	0.279244
GO:0008307	structural constituent of muscle	0.438003	0.911407	-0.0397208	0.00208064	0.336359	NA	0.719766	0.333242	0.330393	0.154768	0.990898	1.15368e-06	0.706728	-1	0.304748	0.3535	0.0642801
GO:0044463	cell projection part	0.122905	NA	-0.0397208	0.0089536	0.0804738	NA	NA	0.655915	0.111912	NA	0.735196	3.8805e-06	0.577436	-1	0.0435439	0.0683272	0.0385106
GO:0004907	interleukin receptor activity	0.663863	1	-0.0391311	0.000726857	NA	0.381909	NA	NA	0.294546	0.609213	1	5.77008e-08	-0.818046	1	-0.846558	0.861929	-1
GO:0007338	single fertilization	NA	-0.901462	-0.0391311	9.92632e-05	NA	0.381909	NA	NA	NA	NA	-0.51781	7.08979e-06	-0.741036	1	-0.712705	-1	-0.870534
GO:0009566	fertilization	NA	-0.901462	-0.0391311	9.92632e-05	NA	0.381909	NA	NA	NA	NA	-0.499245	8.8974e-06	-0.741036	1	-0.712705	-1	-0.870534
GO:0014031	mesenchymal cell development	0.663863	0.706202	-0.0391311	0.357592	NA	0.381909	NA	0.133074	0.258849	0.227661	0.537478	0.0202918	0.475312	-0.923426	-1	0.636645	2.37848e-11
GO:0048762	mesenchymal cell differentiation	0.663863	0.706202	-0.0391311	0.357592	NA	0.381909	NA	0.133074	0.264274	0.23131	0.550133	0.0240893	0.475312	-1	-1	0.840739	6.81933e-11
GO:0050954	sensory perception of mechanical stimulus	0.863846	1	-0.0385413	0.334195	0.63223	0.220375	-0.751267	0.45329	0.307358	0.335224	0.00299415	3.37333e-07	0.407469	-0.388535	0.911558	0.453666	0.000447884
GO:0019953	sexual reproduction	-0.545084	-0.38018	-0.0385129	0.00260281	NA	-1	-1	-0.884341	1	-0.949571	0.0412317	9.1503e-15	-0.646614	1	0.565425	-0.97591	-0.361276
GO:0033500	carbohydrate homeostasis	0.238985	-1	-0.0378877	0.0349471	0.215024	NA	NA	0.44934	0.206584	0.433132	-0.831218	0.000420033	0.596089	-1	-1	0.77178	0.768042
GO:0042593	glucose homeostasis	0.238985	-1	-0.0378877	0.0349471	0.215024	NA	NA	0.44934	0.206584	0.433132	-0.831218	0.000420033	0.596089	-1	-1	0.77178	0.768042
GO:0044243	multicellular organismal catabolic process	NA	0.615722	-0.0378877	0.00140731	NA	NA	0.756838	NA	NA	0.176406	-0.380791	1.55808e-06	-1	1	-1	1	1
GO:0048627	myoblast development	0.238985	-1	-0.0378877	0.0349471	NA	NA	NA	NA	0.0390388	0.404019	-1	1.57433e-05	NA	1	-1	NA	0.0208274
GO:0002443	leukocyte mediated immunity	0.582644	-0.706202	-0.0376553	0.11329	NA	NA	-1	0.272583	0.184493	0.754716	0.636084	0.000481582	-0.865451	1	-0.869126	-1	0.224154
GO:0048741	skeletal muscle fiber development	0.299658	-1	-0.0372747	0.0925334	NA	0.486749	-1	0.722403	0.0288305	0.371328	0.308059	2.9247e-06	0.750047	-1	0.45721	0.454987	0.000166481
GO:0048747	muscle fiber development	0.299658	-1	-0.0372747	0.0925334	NA	0.486749	-1	0.722403	0.0288305	0.371328	0.308059	2.9247e-06	0.750047	-1	0.45721	0.454987	0.000166481
GO:0009617	response to bacterium	NA	-0.655493	-0.0338074	5.97593e-05	NA	NA	-1	NA	NA	-0.791806	-0.204762	2.05629e-06	-0.475312	1	-0.260873	NA	-0.843041
GO:0007507	heart development	0.651027	1	-0.0331624	0.366969	NA	0.172841	-0.643883	0.819719	0.0915307	0.278085	0.00319391	1.13211e-08	0.949823	-1	0.779979	0.947259	1.7553e-19
GO:0043167	ion binding	0.00122402	0.0189228	-0.0331624	-0.600435	0.041692	0.545139	1	0.710592	0.000233337	2.25339e-07	1.41878e-05	0.01128	0.475312	-0.493311	1.33741e-06	2.66388e-05	0.370174
GO:0004713	protein-tyrosine kinase activity	0.593346	-0.777344	-0.0330904	0.673415	0.724942	0.540677	-1	0.67683	0.234287	-0.986675	1	0.0988637	-1	-1	0.45721	0.704524	6.82899e-28
GO:0006968	cellular defense response	NA	-0.571583	-0.0330669	9.1258e-09	NA	NA	1	0.133074	NA	-1	0.831421	5.32929e-11	-1	1	-0.334615	NA	0.557474
GO:0005520	insulin-like growth factor binding	0.352432	0.036608	-0.0327751	0.767867	NA	0.00384733	NA	0.563555	0.0918693	0.14397	-0.82169	0.0849378	0.475312	-1	NA	NA	0.0996131
GO:0015457	auxiliary transport protein activity	0.352432	0.703186	-0.0327751	0.526726	0.0521437	0.117516	NA	NA	NA	0.62748	-0.972846	0.0219162	0.577436	-1	0.573751	0.277843	0.0020613
GO:0031644	regulation of neurological process	0.175424	0.29686	-0.0327751	-0.925821	0.0521437	NA	NA	NA	0.258849	0.00418216	0.862617	0.154978	0.926717	-1	0.671769	0.363465	9.46097e-06
GO:0005328	neurotransmitter:sodium symporter activity	NA	0.441275	-0.0320327	0.0107919	NA	0.326062	NA	0.490832	NA	0.398612	-0.239233	0.0118585	1	-1	-0.758283	0.79572	0.799211
GO:0006638	neutral lipid metabolic process	NA	-1	-0.0320327	0.0387651	NA	NA	NA	0.490832	NA	0.471631	-1	0.000156245	-1	-1	0.929958	NA	-0.801382
GO:0006639	acylglycerol metabolic process	NA	-1	-0.0320327	0.0387651	NA	NA	NA	0.490832	NA	0.471631	-1	0.000156245	-1	-1	0.929958	NA	-0.801382
GO:0044236	multicellular organismal metabolic process	NA	0.844356	-0.0320327	0.000391929	NA	NA	0.785197	0.490832	NA	0.201267	-0.521598	6.26341e-07	0.923091	1	-0.940458	-1	-1
GO:0030182	neuron differentiation	0.647232	1	-0.0319732	0.655484	0.0980874	-1	0.714208	0.71927	0.480708	0.00990725	5.18595e-07	1.42692e-09	0.00471135	-0.00264592	0.573751	0.0308091	0
GO:0007409	axonogenesis	0.536704	0.907126	-0.029499	0.680086	0.0275559	1	-1	0.449883	NA	0.0395637	0.00403292	4.10729e-05	0.0156021	-0.00651958	0.45721	0.0549436	0
GO:0035091	phosphoinositide binding	0.300899	0.845367	-0.0256566	0.198324	0.157946	0.307176	0.544796	0.670238	0.157649	0.253613	0.569465	1.0512e-05	0.475312	-0.580968	0.338072	0.02026	0.00181929
GO:0005605	basal lamina	0.611939	0.00435802	-0.0255849	0.406618	0.26364	0.113102	0.822663	0.238784	NA	0.00641308	-0.282499	0.28601	0.0279595	-0.0312746	0.432871	0.00517495	0.323233
GO:0006958	complement activation, classical pathway	0.611939	-1	-0.0255849	0.0407221	NA	NA	NA	0.238784	0.264274	0.553158	-1	0.00133765	-1	1	1	-1	-1
GO:0043235	receptor complex	0.822622	0.629897	-0.0248939	0.00228753	NA	0.296495	-1	-1	0.248257	0.183306	0.633791	6.34258e-12	-0.949823	1	0.744846	-1	0.000355885
GO:0001633	secretin-like receptor activity	NA	0.566121	-0.0246921	0.406618	NA	NA	NA	0.411185	NA	0.317505	-0.136621	0.371176	0.55086	-1	0.702084	0.24069	-1
GO:0002449	lymphocyte mediated immunity	0.570536	-0.706202	-0.0246921	0.0900416	NA	NA	-1	0.269058	0.174434	0.741881	0.668285	0.000224488	-0.91807	1	-0.940458	-1	0.193962
GO:0005892	nicotinic acetylcholine-gated receptor-channel complex	NA	1	-0.0246921	0.00171335	NA	0.268054	NA	NA	NA	NA	-0.786625	3.17338e-08	-1	1	-1	0.713808	8.30058e-05
GO:0005922	connexon complex	NA	0.566121	-0.0246921	0.0110386	NA	0.268054	NA	NA	NA	0.530925	-0.282499	0.000790062	0.883445	-1	NA	NA	-1
GO:0006940	regulation of smooth muscle contraction	0.495042	0.566121	-0.0246921	0.14973	0.198449	NA	NA	0.411185	NA	0.143078	-0.599574	0.0129346	0.883445	-1	0.724409	0.739468	0.307987
GO:0016338	calcium-independent cell-cell adhesion	NA	1	-0.0246921	0.0110386	NA	NA	NA	NA	NA	0.481497	-0.3879	0.000224488	0.916303	-1	NA	NA	0.78528
GO:0004175	endopeptidase activity	0.572275	1	-0.0237602	1.76107e-05	-1	0.244139	-0.98787	0.593178	0.265962	-0.78699	-0.0515839	0.000323022	-1	1	1	-0.78751	-0.498892
GO:0009968	negative regulation of signal transduction	0.238985	0.441275	-0.0231392	0.566816	0.212307	0.078624	0.530863	0.267578	0.0969704	0.0922776	0.51781	0.000808602	0.0147665	-0.0069958	0.736016	0.3535	0.356106
GO:0007411	axon guidance	-1	0.70336	-0.0227583	0.58042	0.427144	0.535418	NA	-1	NA	0.129734	0.282499	0.00197838	0.475312	-1	0.104257	0.0924162	0
GO:0008016	regulation of heart contraction	0.487413	0.765631	-0.0226594	0.0281649	NA	NA	NA	0.714624	0.102323	0.072593	0.282499	1.55622e-07	-0.865451	1	-0.822195	-1	0.110397
GO:0007519	striated muscle development	0.352432	1	-0.0213031	0.183517	NA	0.66098	-0.953849	0.796143	0.0238888	0.123366	0.0223427	9.64979e-11	0.96406	-1	0.646187	0.801222	3.03477e-05
GO:0008285	negative regulation of cell proliferation	-1	0.422021	-0.0204427	0.406618	1	0.113509	-0.894919	0.159883	0.23769	0.00690656	2.94849e-06	2.11093e-07	0.646614	-1	-0.45721	-0.553661	0.000218815
GO:0007169	transmembrane receptor protein tyrosine kinase signaling pathway	-0.754188	-1	-0.0203801	0.456451	0.748495	0.772188	0.682931	0.311886	-1	0.127378	0.00364705	8.62793e-07	0.475312	-0.671072	0.00596242	0.152084	3.24366e-23
GO:0001764	neuron migration	NA	-1	-0.0200277	0.657841	NA	NA	0.544796	0.574822	NA	0.582482	-0.355341	0.0367708	0.173411	-0.229986	-0.961918	0.845648	4.40495e-25
GO:0002541	activation of plasma proteins during acute inflammatory response	0.352432	-1	-0.0200277	0.0460806	NA	NA	NA	0.133074	0.0954192	0.663489	-0.779486	0.0116817	0.938028	1	0.946845	-1	-1
GO:0004434	inositol or phosphatidylinositol phosphodiesterase activity	0.352432	0.901462	-0.0200277	0.282238	0.286826	0.373399	-1	0.574822	0.382624	-1	-0.282499	0.0473017	0.577436	-1	0.0846033	0.113216	-1
GO:0004435	phosphoinositide phospholipase C activity	0.352432	0.901462	-0.0200277	0.282238	0.286826	0.373399	-1	0.574822	0.382624	-1	-0.282499	0.0473017	0.577436	-1	0.0846033	0.113216	-1
GO:0006956	complement activation	0.352432	-1	-0.0200277	0.0460806	NA	NA	NA	0.133074	0.0954192	0.663489	-0.779486	0.0116817	0.938028	1	0.946845	-1	-1
GO:0019898	extrinsic to membrane	0.804339	0.331297	-0.0196328	0.406618	0.459973	0.577258	-0.933042	NA	0.563602	0.0193019	1	0.00113214	-0.73921	1	0.573751	-0.924515	0.00442389
GO:0001755	neural crest cell migration	0.483253	NA	-0.0194701	0.102292	NA	NA	NA	0.14664	0.174434	NA	-0.788225	0.0251498	0.43704	-0.789817	0.905432	0.713808	6.59694e-11
GO:0005212	structural constituent of eye lens	NA	0.812174	-0.0194701	0.000602737	NA	NA	NA	NA	NA	0.471631	-0.380791	1.71563e-05	NA	1	NA	NA	NA
GO:0006706	steroid catabolic process	NA	0.520148	-0.0194701	0.00517981	NA	NA	NA	0.00392636	NA	0.113331	-0.788225	0.0251498	0.398635	-1	0.886571	0.688913	0.478655
GO:0007193	G-protein signaling, adenylate cyclase inhibiting pathway	NA	0.362252	-0.0194701	0.102292	NA	NA	0.713753	0.397469	NA	0.0362081	NA	0.00999827	0.43704	-0.789817	-1	0.713808	0.112879
GO:0018149	peptide cross-linking	NA	0.812174	-0.0194701	0.000602737	NA	0.25591	NA	NA	NA	NA	-0.282499	4.01822e-05	0.87602	1	-1	NA	NA
GO:0022600	digestive process	NA	NA	-0.0194701	0.00517981	NA	NA	NA	NA	NA	NA	-0.380791	0.000107523	NA	1	NA	NA	0.739397
GO:0040018	positive regulation of body size	0.483253	0.520148	-0.0194701	0.0279971	NA	NA	NA	0.14664	0.157649	0.0892015	-1	0.00183136	0.694852	-1	-1	NA	0.224154
GO:0016324	apical plasma membrane	0.708968	-1	-0.0193495	0.000325806	NA	NA	NA	0.628057	0.294546	0.284247	0.70992	5.73447e-09	-0.818046	1	0.736016	-1	0.663052
GO:0046486	glycerolipid metabolic process	NA	-1	-0.0191192	0.0570094	NA	NA	NA	0.504505	NA	0.481497	-1	0.000224488	-1	-1	0.768717	NA	-0.801382
GO:0005516	calmodulin binding	0.463371	0.0296402	-0.0189603	-0.903372	0.684083	0.486749	-1	-0.6471	0.059591	5.39117e-07	0.000140954	4.46665e-05	0.810704	-1	0.0207313	0.277843	4.84977e-06
GO:0015370	solute:sodium symporter activity	NA	-1	-0.0189603	0.000418875	NA	0.509376	NA	0.238784	NA	0.777771	-0.96906	5.07862e-07	-1	1	-0.573751	-1	0.361276
GO:0002521	leukocyte differentiation	-0.854934	0.80836	-0.0176345	9.30374e-05	NA	NA	0.818561	0.175256	0.560917	0.0183552	0.105255	1.1909e-18	1	-1	-0.489174	-0.82864	0.0193154
GO:0016705	oxidoreductase activity, acting on paired donors, with incorporation or reduction of molecular oxygen	-0.854934	-0.93366	-0.0176345	1.7881e-06	NA	NA	0.818561	0.0040248	-1	0.676782	-0.595668	5.80386e-07	0.547814	-1	-1	0.3535	-0.951584
GO:0060047	heart contraction	0.51378	0.783684	-0.0171192	0.0272096	NA	NA	NA	1	0.111912	0.086662	0.254646	8.11212e-08	-1	1	-0.736016	-1	0.0848473
GO:0019838	growth factor binding	0.290222	0.131512	-0.0170057	0.665737	NA	0.00282508	0.939413	-1	0.0283941	0.139659	0.543066	0.000126516	0.475312	-1	-0.943648	-1	0.00482992
GO:0002520	immune system development	-0.428643	-1	-0.0164173	8.29597e-05	NA	NA	1	0.435382	-1	0.0154534	4.04108e-06	9.78972e-30	-0.91807	1	-0.11054	-0.404287	0.00890669
GO:0048534	hemopoietic or lymphoid organ development	-0.428643	1	-0.0162913	0.000142974	NA	NA	1	0.322645	-1	0.0111705	2.13512e-05	1.19683e-27	-1	1	-0.168455	-0.433672	0.00718998
GO:0004629	phospholipase C activity	0.390621	-1	-0.0158857	0.25577	0.308199	0.402277	-1	0.608162	0.441346	-1	-0.221563	0.0616597	0.530334	-1	0.0382167	0.0645981	-0.84497
GO:0030098	lymphocyte differentiation	-1	0.533996	-0.0158857	0.000216184	NA	NA	0.936925	0.191011	0.458045	0.0111705	0.282499	3.73716e-10	0.892662	-1	-0.576412	-0.78751	0.118105
GO:0030183	B cell differentiation	NA	0.20249	-0.0158857	0.0462271	NA	NA	-1	0.292612	NA	0.00158166	-1	0.00019028	0.706728	-1	-0.629316	-1	0.849895
GO:0045445	myoblast differentiation	0.1926	-0.901462	-0.0158857	0.00276608	NA	NA	-1	0.608162	0.0147107	0.582482	1	1.53434e-07	-1	-1	-0.961918	-1	0.0137027
GO:0046879	hormone secretion	0.690792	-1	-0.0158857	0.000484821	NA	NA	0.682931	0.292612	0.281425	0.256932	-0.878896	1.53434e-07	0.801224	-1	-0.961918	-1	0.634748
GO:0002455	humoral immune response mediated by circulating immunoglobulin	0.625753	-1	-0.0158303	0.0782861	NA	NA	NA	0.238784	0.275125	0.572656	-1	0.00204671	-1	1	-1	-1	-1
GO:0048468	cell development	0.885851	-0.75859	-0.0155418	0.805371	-1	-1	0.953849	1	0.00210304	6.77989e-06	3.45277e-47	3.09143e-28	0.562538	-1	-0.910577	1	0
GO:0050817	coagulation	NA	0.441275	-0.0148872	0.00115249	NA	NA	0.935871	0.543889	NA	0.0213783	-0.969096	1.05761e-09	-1	-1	-0.573751	-0.78751	-0.39779
GO:0045761	regulation of adenylate cyclase activity	0.238985	0.911407	-0.0148558	0.0302828	0.336359	NA	0.719766	0.0887062	0.122083	0.209016	-0.599574	0.00553708	0.475312	-0.879718	0.736016	0.3535	0.0257933
GO:0048518	positive regulation of biological process	-1	-0.11257	-0.0143902	0.295965	0.926194	-0.747383	-0.860296	0.269058	0.0390388	0.099662	1.16744e-51	8.15212e-34	-0.75716	1	-0.569199	-0.248133	1.52412e-31
GO:0007423	sensory organ development	-1	-0.879429	-0.0141674	0.00208064	NA	0.647902	-0.712167	0.786813	0.530403	0.554899	0.118469	3.066e-16	1	-1	-0.911884	-0.943174	1.24108e-13
GO:0003001	generation of a signal involved in cell-cell signaling	0.806326	0.346266	-0.0137738	0.149579	0.465224	0.257633	0.544796	0.524681	0.436751	0.00728436	0.615654	3.28996e-06	0.34646	-0.384032	0.671769	0.329576	6.94126e-05
GO:0016042	lipid catabolic process	-0.854934	-0.847009	-0.0137513	5.97593e-05	NA	0.710167	-1	0.133074	0.669903	0.639619	0.428575	8.44785e-12	0.694852	-1	-1	0.962508	0.799211
GO:0006950	response to stress	0.648418	-1	-0.0135742	0.312236	-0.770379	0.742365	-0.530863	-1	0.00118046	0.00104906	1.97499e-26	1.33875e-22	-0.337471	0.365747	-0.713202	-0.0520401	0.020214
GO:0006096	glycolysis	0.711707	0.000523727	-0.0121575	-1	NA	0.419562	NA	0.310179	0.610906	0.00481238	-0.0184721	-0.359576	0.969844	-1	-0.375079	-1	-1
GO:0005249	voltage-gated potassium channel activity	0.0198	-1	-0.012149	0.0495034	0.00173142	0.348228	-1	0.175256	0.198897	0.848959	-0.66197	0.00399727	0.162153	-0.123759	-1	0.0913813	8.55737e-17
GO:0004620	phospholipase activity	0.385317	-0.95868	-0.011504	0.0298579	0.445593	0.556486	-1	-1	0.291842	-1	-0.289527	0.000392795	0.75716	-1	0.45721	0.277843	-0.760191
GO:0043169	cation binding	0.0218047	0.0761345	-0.0108618	0.951252	0.243806	1	-0.852852	0.565544	0.0047788	4.2032e-05	0.0896495	0.0308262	0.694852	-1	0.000214809	0.00405494	0.345537
GO:0051270	regulation of cell motility	-1	0.036608	-0.0103847	-1	NA	0.545139	-0.93132	NA	0.444445	5.62279e-05	0.51781	0.0299415	-1	1	-0.886571	-1	2.02772e-07
GO:0019725	cellular homeostasis	1	0.970509	-0.00987726	0.000818551	-1	-1	1	0.403719	0.157649	0.0551491	0.0141744	2.95673e-16	-0.775391	1	-0.5723	-0.79572	1.0189e-06
GO:0019965	interleukin binding	0.700592	0.741452	-0.0097522	0.000154131	NA	0.143809	NA	0.619284	0.316857	0.655716	-0.981113	4.99028e-08	0.741036	-1	-0.978975	0.673614	0.861877
GO:0007596	blood coagulation	NA	0.367835	-0.00934071	0.000758766	NA	NA	-1	0.534161	NA	0.0193019	-1	5.03959e-10	-0.916975	1	-0.45721	-0.549479	-0.416731
GO:0007606	sensory perception of chemical stimulus	0.638073	0.893199	-0.00933071	8.29597e-05	NA	0.365718	1	0.00547644	-0.602746	-0.0776695	-3.97389e-15	-0.0317468	0.638431	1	-0.294469	-0.942962	2.0167e-35
GO:0031279	regulation of cyclase activity	0.241111	0.91599	-0.00929513	0.0138088	0.341269	NA	0.879123	0.0963985	0.123603	0.215097	-0.569479	0.00186385	0.475312	-0.980476	0.736016	0.3535	0.030727
GO:0051339	regulation of lyase activity	0.241111	0.91599	-0.00929513	0.0138088	0.341269	NA	0.879123	0.0963985	0.123603	0.215097	-0.569479	0.00186385	0.475312	-0.980476	0.736016	0.3535	0.030727
GO:0065007	biological regulation	-0.854934	-0.114764	-0.00911514	0.875023	0.645055	-1	-0.581301	-1	0.0672396	0.00996768	1.49596e-65	9.09978e-31	-0.750404	1	0.45721	-0.549479	8.93319e-24
GO:0005911	intercellular junction	0.863846	0.736892	-0.00861429	0.00619217	NA	0.419562	-0.97846	-0.830372	0.191423	0.116879	0.412329	1.84753e-12	0.892662	-1	-0.924174	-0.620752	0.0158149
GO:0051707	response to other organism	-0.700592	-0.548026	-0.00861429	1.63774e-05	NA	NA	-0.749937	0.000767215	-1	-1	0.850283	2.90647e-06	0.775391	1	-0.0864996	-0.277843	0.994539
GO:0007214	gamma-aminobutyric acid signaling pathway	0.000710734	0.615722	-0.00809723	0.406618	8.39936e-05	0.078624	NA	0.175256	0.234339	NA	-0.282499	0.248376	0.000233119	-0.000221282	0.00172883	6.67291e-06	0.753908
GO:0019861	flagellum	NA	NA	-0.00809723	1.5333e-05	NA	NA	NA	0.44934	NA	NA	-0.200327	2.24114e-05	0.785503	-1	0.702084	0.277843	-0.617893
GO:0008284	positive regulation of cell proliferation	-0.784896	1	-0.00798248	0.00771298	-1	0.419098	0.714208	0.133074	0.491909	0.0565827	5.18374e-06	1.85488e-18	0.599739	-1	-0.574571	-1	1.18893e-12
GO:0040011	locomotion	-1	0.056849	-0.00789117	1	NA	0.562672	-0.933042	NA	0.454094	8.01105e-05	0.427701	0.00594185	-0.96406	1	-1	-1	9.43762e-08
GO:0005543	phospholipid binding	0.441585	0.398921	-0.0078887	0.229308	0.212307	0.231189	0.581301	0.881769	0.23942	0.0258607	0.549001	4.44891e-06	0.577436	-1	0.45721	0.129683	0.00859723
GO:0006941	striated muscle contraction	0.719521	0.594658	-0.00773925	0.00117679	0.331516	NA	NA	0.643901	NA	0.072593	0.990898	1.55622e-07	-1	1	0.736016	0.87383	0.219315
GO:0007189	G-protein signaling, adenylate cyclase activating pathway	0.176808	0.711834	-0.00771818	0.00761042	NA	NA	NA	0.284271	0.0184065	0.123366	-0.972846	5.51485e-05	-1	-1	0.824897	0.850134	0.356641
GO:0030278	regulation of ossification	0.570536	0.441275	-0.00771818	0.0107919	NA	0.0930344	0.785197	0.096789	0.223697	0.471631	-0.380791	0.00118393	0.181339	-0.255112	0.921612	0.51507	0.799211
GO:0048637	skeletal muscle development	0.324018	-1	-0.00747454	0.0498613	NA	0.509376	-1	-1	0.0362717	0.404019	0.459197	3.03368e-07	0.792944	-1	0.342071	0.587722	9.13366e-07
GO:0007599	hemostasis	NA	0.362252	-0.00707521	0.000756367	NA	NA	-1	0.764411	NA	0.00797094	-1	2.22161e-10	-0.833836	1	-0.45721	-0.468853	-0.348099
GO:0045087	innate immune response	0.81003	-0.62742	-0.00639324	0.0103433	NA	0.594655	-1	0.310179	0.25296	-0.791954	-0.8728	2.64504e-06	1	-1	-1	0.940564	0.915203
GO:0008081	phosphoric diester hydrolase activity	0.186195	-0.907126	-0.00609097	0.357592	0.186599	0.637627	-1	-1	0.160562	-1	-0.564595	0.00612847	0.976929	-1	0.00583428	0.277843	-0.536721
GO:0045765	regulation of angiogenesis	NA	0.115655	-0.0060275	0.516259	NA	0.41937	-1	NA	NA	0.00276046	-0.866415	0.00226859	-1	1	-1	-1	0.127982
GO:0048732	gland development	NA	-1	-0.00588223	6.18535e-06	NA	NA	0.883011	0.175256	NA	0.346169	-0.990898	2.05047e-09	0.741036	-1	-0.65414	-1	0.0014155
GO:0016064	immunoglobulin mediated immune response	0.495042	-0.934436	-0.00535972	0.013704	NA	NA	NA	0.213164	0.126704	0.433573	0.829172	2.82693e-05	-0.865451	1	-0.573751	-0.895649	0.337877
GO:0019724	B cell mediated immunity	0.495042	-0.934436	-0.00535972	0.013704	NA	NA	NA	0.213164	0.128442	0.44197	0.870474	3.53905e-05	-0.867099	1	-0.573751	-0.895649	0.347315
GO:0015294	solute:cation symporter activity	NA	0.629897	-0.00516955	0.000218204	NA	0.622919	NA	0.345287	NA	0.123366	0.918906	2.78808e-10	-0.67331	1	-1	-0.925265	0.406327
GO:0005262	calcium channel activity	0.137858	0.583236	-0.00459787	0.0636019	NA	0.243504	NA	0.495536	0.0159986	0.454828	-0.412329	0.00414234	1	-1	0.233805	0.417633	0.106595
GO:0040012	regulation of locomotion	-1	0.0498325	-0.00459787	1	NA	0.556486	-0.932676	NA	0.449731	7.23036e-05	0.569465	0.0053328	-0.989776	1	-1	-1	6.05581e-07
GO:0035270	endocrine system development	NA	-0.901462	-0.00451533	0.000484821	NA	NA	-1	0.136161	NA	0.572656	-1	9.5209e-07	0.810704	-1	-0.962791	NA	0.01711
GO:0004889	nicotinic acetylcholine-activated cation-selective channel activity	NA	-1	-0.00448056	5.45255e-05	NA	0.307176	NA	NA	NA	NA	-0.282499	2.72972e-08	-1	1	-0.911884	0.77178	7.47736e-05
GO:0003674	molecular_function	0.555204	-0.741452	-0.00447422	0.0011264	0.467401	0.862068	-0.588486	0.636685	0.321235	0.603344	0.0529325	2.49447e-08	-0.890227	1	0.00465462	0.420574	2.11342e-13
GO:0030334	regulation of cell migration	-1	0.103117	-0.00399342	0.99602	NA	0.504548	-1	NA	0.409619	0.000824846	1	0.0128112	-0.987966	1	-0.908562	-0.897354	2.18557e-05
GO:0016917	GABA receptor activity	3.86837e-05	0.882855	-0.00379917	0.511853	0.000197443	0.113102	0.618053	0.238784	0.0266655	NA	-0.0916191	0.265292	0.000123618	-9.73081e-05	0.00153627	5.10737e-06	-1
GO:0022008	neurogenesis	0.545084	0.747252	-0.00378597	0.87027	0.141458	-1	0.782206	0.490832	0.168819	3.86881e-05	1.06075e-07	9.0695e-09	0.00551778	-0.00264592	0.771424	0.105878	0
GO:0030855	epithelial cell differentiation	0.711707	0.757426	-0.00356853	0.0135563	NA	NA	NA	0.637135	0.294546	0.123366	1	5.36715e-07	-0.818046	1	-0.629316	NA	0.275785
GO:0042692	muscle cell differentiation	0.064442	-0.664353	-0.00331689	0.0195615	NA	NA	-1	0.409231	0.000393542	-1	0.783042	8.00157e-07	-1	1	-0.999024	-0.895649	3.65503e-05
GO:0015291	secondary active transmembrane transporter activity	-0.909318	0.485424	-0.0032555	0.00059107	NA	0.21348	-0.736532	0.873442	0.585617	0.210253	-0.889574	4.08079e-08	-0.883445	1	0.732038	0.924515	-0.810976
GO:0006937	regulation of muscle contraction	0.663863	0.706202	-0.00322787	0.00430831	0.29586	NA	-1	0.584713	NA	0.123366	-0.422578	8.65338e-06	-1	-1	1	0.845648	0.341676
GO:0006953	acute-phase response	0.370078	-0.901462	-0.00322787	1.06075e-05	0.0567832	NA	NA	0.269058	NA	0.59165	-0.837432	2.04046e-09	0.792944	1	-0.485358	NA	0.337877
GO:0045165	cell fate commitment	-1	-1	-0.00313738	0.00162714	NA	0.290527	-0.785197	0.76832	0.499337	0.770185	0.373089	1.01327e-15	0.792944	-1	-0.793139	-1	4.60084e-17
GO:0042221	response to chemical stimulus	0.992885	-0.855806	-0.00306168	0.00228753	-1	0.546386	-0.581301	0.269058	0.123663	0.0892132	1.59032e-12	2.3053e-24	-0.775391	1	-0.72495	-0.549479	4.49364e-06
GO:0048699	generation of neurons	0.558511	0.741452	-0.00287321	0.771184	0.12373	-1	0.712167	0.379264	0.29153	9.8011e-06	3.42274e-06	1.66945e-08	0.00247054	-0.00108664	0.610801	0.0527033	0
GO:0008066	glutamate receptor activity	0.132483	0.180044	-0.0028111	-0.98205	0.0112572	0.445226	0.879123	0.340907	0.557875	0.0922776	-0.0194222	-0.827613	0.00185824	-0.00651958	0.00955365	1.98447e-06	0.697418
GO:0007398	ectoderm development	-0.854934	0.824186	-0.00280317	1.16251e-05	NA	0.355728	-0.957931	-1	0.681984	0.256335	0.958328	5.88931e-17	0.851201	-1	-0.0300354	-0.294806	0.110397
GO:0031402	sodium ion binding	0.258218	-1	-0.00280317	0.000418624	0.22352	0.355728	-1	0.823129	0.0915307	0.274451	0.0953526	4.63833e-24	0.711003	-1	0.296706	0.13866	0.337877
GO:0019199	transmembrane receptor protein kinase activity	0.110996	-1	-0.00254166	0.406618	0.50491	0.637627	0.712167	0.373519	0.0175917	0.467349	-0.584444	0.0173524	0.792944	-1	0.0367311	0.3535	8.56578e-35
GO:0030017	sarcomere	0.529049	0.114314	-0.00252162	0.00611348	0.405791	NA	NA	-1	0.378802	4.58541e-05	0.521598	1.12934e-08	-0.869112	1	-1	-1	0.148354
GO:0005184	neuropeptide hormone activity	NA	0.441275	-0.00247679	0.000156418	NA	0.0867438	NA	0.477998	NA	0.572656	-0.210265	8.40983e-06	0.741036	-1	-0.758283	0.79572	0.0364456
GO:0005921	gap junction	NA	0.670659	-0.00247679	0.00111929	NA	0.318231	NA	0.477998	NA	0.59165	-0.220417	0.000112406	0.741036	-1	NA	NA	0.548486
GO:0007167	enzyme linked receptor protein signaling pathway	-1	0.709168	-0.00230096	0.515607	-1	0.331395	0.544796	0.269058	0.21677	0.00374864	0.000414146	1.89119e-08	0.282124	-0.178114	0.0108707	0.181973	1.97404e-18
GO:0019825	oxygen binding	NA	-1	-0.00217721	1.19406e-05	NA	NA	NA	0.563555	NA	-1	-0.105255	2.11552e-05	-0.775391	1	-0.573751	-1	0.224154
GO:0051241	negative regulation of multicellular organismal process	NA	0.412203	-0.00217721	0.00219729	NA	NA	1	0.133074	NA	0.0243875	-0.416869	2.55134e-06	0.577436	-1	-1	0.635567	0.323233
GO:0006814	sodium ion transport	0.341411	-1	-0.00205884	5.21954e-05	0.267861	0.419562	-0.97846	0.449883	0.206584	0.676782	0.833873	4.53682e-13	0.741036	-1	0.45721	0.281841	0.365764
GO:0008544	epidermis development	-1	0.901462	-0.00205429	1.64912e-05	NA	0.330377	-0.953849	-1	0.657644	0.346169	-0.958868	3.76147e-15	0.801224	-1	-0.0595076	-0.3535	0.0433841
GO:0042742	defense response to bacterium	NA	-0.901462	-0.00185908	2.0926e-07	NA	NA	NA	NA	NA	-0.788284	-0.0159995	5.01448e-06	-0.475312	1	NA	NA	-0.224154
GO:0022414	reproductive process	0.765451	-1	-0.00184899	1.3005e-06	NA	-1	-1	0.0292738	0.112905	0.183306	0.282499	5.47337e-16	0.475312	-1	-0.573751	0.792555	0.0432214
GO:0004714	transmembrane receptor protein tyrosine kinase activity	0.288731	0.967425	-0.00161546	0.357592	0.475422	0.600076	0.935871	0.317746	0.103181	0.406987	-0.599574	0.00623553	0.75716	-1	0.296786	0.277843	9.99874e-41
GO:0015293	symporter activity	-0.885851	0.441275	-0.00153027	0.00244359	NA	0.488596	-0.765499	0.510265	0.734586	0.0361521	0.878111	5.62531e-09	-0.689692	1	-1	1	-1
GO:0015464	acetylcholine receptor activity	0.570536	-1	-0.00133103	5.05715e-05	0.239628	0.326062	NA	NA	NA	NA	-0.380791	3.63175e-10	0.741036	-1	0.929958	0.319966	0.0125861
GO:0042166	acetylcholine binding	0.570536	-1	-0.00133103	5.05715e-05	0.239628	0.326062	NA	NA	NA	NA	-0.3879	8.11548e-10	0.741036	-1	0.929958	0.319966	0.0125861
GO:0004890	GABA-A receptor activity	2.71293e-05	0.871243	-0.00132408	0.406618	0.000170664	0.113102	0.618053	0.238784	0.0206337	NA	NA	0.154985	3.96422e-05	-2.80264e-05	0.000526251	1.89541e-06	-1
GO:0045321	leukocyte activation	-0.885851	-1	-0.0012816	7.18132e-06	NA	NA	0.845462	0.391509	0.429173	0.0871232	0.184275	2.80819e-25	-1	-1	-0.45721	-0.781143	0.000395881
GO:0042060	wound healing	-0.854934	0.443115	-0.00109167	0.00172185	NA	NA	-0.956099	0.816838	0.63636	0.00725297	0.774013	7.53685e-13	-0.741036	1	-0.45721	-0.611815	-1
GO:0009583	detection of light stimulus	0.1926	-0.901462	-0.00105975	6.92916e-07	NA	NA	NA	0.608162	0.0184065	0.62748	-0.669045	1.09367e-10	-0.694852	1	NA	NA	1
GO:0009581	detection of external stimulus	0.309895	-0.934862	-0.00100576	2.41312e-07	NA	NA	-1	0.730103	0.0390388	0.427555	-1	2.37906e-13	-0.869112	1	-0.319376	NA	0.576942
GO:0048514	blood vessel morphogenesis	0.711707	0.412203	-0.000957523	0.526726	0.310624	0.141537	-0.86276	-0.643901	0.330356	0.0141338	0.0155785	1.26507e-09	0.577436	-1	-1	1	0.00378759
GO:0001944	vasculature development	0.584444	0.362252	-0.000915493	0.805371	0.347978	0.158197	-1	-0.515684	0.18039	0.00400868	0.0066566	1.47245e-08	0.52771	-1	-1	1	0.00104553
GO:0001568	blood vessel development	0.582644	0.362252	-0.000883178	0.87027	0.341269	0.157185	-1	-0.515684	0.179185	0.00364182	0.00988479	6.36077e-08	0.475312	-1	-1	0.974755	0.000754537
GO:0005253	anion channel activity	0.00747324	1	-0.000881515	0.000748819	0.00313736	0.0994826	0.76401	0.272583	0.0915307	-0.788284	-0.282499	1.31976e-07	0.00471135	-0.00225529	0.0332386	0.000398959	-0.729988
GO:0048646	anatomical structure formation	0.482607	0.487931	-0.000814006	0.406618	0.333365	0.154166	-0.618053	-0.515684	0.175557	0.0242335	0.00381811	7.68288e-12	1	-1	0.725082	-0.995556	3.09277e-07
GO:0007565	female pregnancy	0.290222	0.441275	-0.000784114	0.000582386	NA	NA	-1	0.0365319	0.0640178	0.050709	-0.282499	0.000549945	0.577436	-1	-0.613347	0.710159	0.208476
GO:0046850	regulation of bone remodeling	0.625753	0.372179	-0.000744412	0.00545852	NA	0.113102	0.836691	0.133074	0.25296	0.2156	-0.282499	0.000119457	0.36892	-0.582097	0.77625	0.587722	0.421448
GO:0031404	chloride ion binding	0.00608084	0.953417	-0.00073428	0.00115249	0.002763	0.0930344	0.581301	0.267454	0.0390388	-1	-0.890468	8.17537e-09	0.000354174	-0.000120839	0.00639902	0.000272838	-1
GO:0042113	B cell activation	NA	0.421424	-0.00073428	0.00407245	NA	NA	0.756838	0.267454	NA	0.00851061	-0.731001	9.99064e-07	0.741036	-1	-0.573751	-1	0.224154
GO:0043168	anion binding	0.00608084	0.953417	-0.00073428	0.00115249	0.002763	0.0930344	0.581301	0.267454	0.0390388	-1	-0.890468	8.17537e-09	0.000354174	-0.000120839	0.00639902	0.000272838	-1
GO:0048015	phosphoinositide-mediated signaling	0.846491	0.853206	-0.00073428	0.0737553	0.518297	0.652091	1	0.137432	0.613127	0.139872	-1	0.000205616	0.407469	-1	0.0466395	0.102783	0.166844
GO:0006939	smooth muscle contraction	0.663863	0.441275	-0.00070154	0.0194126	0.29586	NA	NA	0.584713	NA	0.0450437	-0.492901	3.07925e-05	-0.949823	1	0.596127	-1	0.356641
GO:0007602	phototransduction	0.175424	-0.901462	-0.00070154	8.86823e-07	NA	NA	NA	0.584713	0.0159986	0.601191	-0.51781	2.71541e-10	-0.694852	1	NA	NA	-1
GO:0046649	lymphocyte activation	-0.885851	1	-0.000690616	1.85492e-05	NA	NA	0.764162	0.355377	0.377984	0.0616056	0.282499	3.124e-23	1	-1	-0.544701	-0.940564	5.36993e-05
GO:0000003	reproduction	-0.819409	-0.55126	-0.000643045	7.06736e-07	NA	-0.522968	-0.984588	0.153597	0.251738	0.316821	0.00331007	2.43201e-24	1	-1	0.886571	1	0.421448
GO:0008201	heparin binding	NA	0.000481947	-0.000587677	0.135219	NA	0.270695	0.935871	0.761839	NA	5.50455e-08	1	6.87015e-06	0.739555	-1	-0.736016	0.447203	0.118105
GO:0051179	localization	0.319435	0.00091109	-0.000587677	0.319262	0.176599	0.0307492	-0.618053	-0.229923	0.00840923	8.62759e-16	2.23005e-26	7.06755e-26	1	-1	0.0121582	0.273427	1.13672e-22
GO:0016298	lipase activity	0.323389	-0.706202	-0.000582132	0.000218204	0.499642	0.633922	-1	0.213537	0.164689	-0.831308	-0.282499	1.91855e-06	0.598122	-1	0.573751	0.299204	-0.658006
[truncated: 202 more rows]

## Sheet: D
GO_ID	GO_term	A1	A2	B2	D	A1p	A2p	B2p	Dp	A1d	A2d	B2d	Dd	LAIRp	LAIRd	Long_AT_rich	LA_gene	neuronal
[truncated: 816 more rows]

[truncated: 13 more sheets: A1p, A2p, B2p, Dp, A1d, A2d, B2d, Dd, LAIRp, LAIRd, Long_AT_rich, LA_gene, neuronal]
